# Supplementary material for: Non-Dominant Genotypes (GII, GIV and GV) of Japanese Encephalitis Virus Exhibit an Elevated Evolutionary Rate in Nature
Source: Microorganisms. 2025 Dec 8;13(12):2792. doi: 10.3390/microorganisms13122792 (PMC12735678; doi:10.3390/microorganisms13122792)
Supplement: Supplementary file 1 [file microorganisms-13-02792-s001.zip]

Archive with 6 entries (6 files):
- Data S1: The JEV sequences used in this study.fasta
- Figure S1: Maximum likelihood tree of JEV complete genomes.pdf
- Figure S2: Three-dimensional structure of the P3 E protein with domains colored.pdf
- Figure S3:Electrostatic potential models of the E protein of recent human JEV strains and the vaccine P3 strain.pdf
- Table S1:The JEV isolates analyzed in the current study.pdf
- Table S2:A comparative analysis of mutation sites within the three-dimensional structure of the E protein between recent human JEV strains and the P3 strain.pdf
