# Supplementary material for: Non-Dominant Genotypes (GII, GIV and GV) of Japanese Encephalitis Virus Exhibit an Elevated Evolutionary Rate in Nature
Source: Microorganisms. 2025 Dec 8;13(12):2792. doi: 10.3390/microorganisms13122792 (PMC12735678; doi:10.3390/microorganisms13122792)
Supplement: Supplementary file 1 [file microorganisms-13-02792-s001.zip › Data S1: The JEV sequences used in this study.fasta]

>4790-85_TH_85
agaagtttatctgtgtgaacttcttggcttagtatcgttgagaagaatcgagagattagt
gcagtttaaacagttttttagaacggaagaacaaccatgactaaaaaaccaggagggccc
ggaaaaaaccgggccatcaatatgctgaaacgcggattaccccgcgtattcccactagtg
ggagtgaagagggtagtgatgagtttgttggacggcagagggccagtgcgatttgtactg
gctcttatcacgttcttcaagttcacagcattagccccgactaaggcgcttttgggccga
tggagagcagtggagaagagtgtggcaatgaaacatcttaccagtttcaaacgagaactt
ggaacactcatcgacgccgtgaataaacggggcaaaaaacaaaacaaaagaggagggaat
gagagctcgatcatgtggcttgtcagcttggcaatcgtaacagcttgtgccggagctatg
aagctatcaaactttcaaggaaagcttctgatgaccatcaacaacacggacattgcggac
gtcatcgtgatccctacctcaaaaggcgaaaacagatgttgggtccgagcgatcgacgtt
ggttacatgtgtgaagacaccattacgtacgaatgtccgaagctagcagtgggcaacgac
ccagaagacgtggattgctggtgcgacaatcaagaagtcttcgtgcagtatggtcgctgc
acacggaccaggcattccaaacgaagcagaagatccgtttcggtccaaacgcatggtgaa
agctcactagtgaacaaaaaagaggcttggctggattcaacgaaggccacgcgatacctc
atgaaaacggagaattggatcataaggaaccctggttatgctttcctggcggcggcactt
ggttggatgcttggcagcaatagtggtcaacgtgtggtgttcactatcctcctgctgttg
gtcgctccggcttacagttttaactgtctgggaatggggaatcgagatttcatagaagga
gccagtggagccacttgggtggatctggtattagaaggagacagttgtttgacaatcatg
gcaaacgacaaaccaacactagatgtccgcatgatcaacattgaagccagccaactcgct
gaagttaggagctactgctatcacgcttcagtcactgacatttcaacggtggctcgatgc
cccacgactggagaagctcacaacgagaaacgtgctgacagcagctacgtgtgcaagcaa
ggctttactgaccgcggatggggaaatggatgtggacttttcgggaaaggaagcattgac
acttgcgcaaagtttacttgtactaataaggccattggaagaacaatccaaccagagaac
atcaagtatgaagttggtgtattcgtgcacggaaccaccacctcggaaaaccatgggaat
tactcagcgcaggttggagcgtctcaagcagcaaagtttactgtaactccaaacgctccc
tcaataaccctcaagcttggtgattatggagaagttacactggattgtgaaccaaggagt
ggactgaacactgaagcgttctatgtcatgactgtgggttcgaagtcattcttagtccat
agggaatggttccatgacctttctcttccctggacatccccctcaagcacggcatggagg
aacagagaactccttatggaatttgaagaggcacatgccacaaaacaatctgtcgtagcc
cttgggtcacaggagggaggcctccatcaagcgttagcaggagccatcgtggtggagtac
tcaagctcagtgaagttgacatcaggtcacctgaaatgcaggctgaaaatggacaaactg
gctctgaagggcacgacttatggcatgtgcacagaaaaattctcgttcgcgaaaaaccca
gcggacacaggccatggaacagttgtcattgagctcacatactctggaagcgatggtccc
tgcaaaattccgattgtttcagtcgcgagtttaaacgacatgacccctgtgggaaggctg
gtaacagtaaaccccttcgtcgcgacatccagctccaactcgaaggtgctggttgagatg
gaacctcctttcggagactcttatattgtggttggaagaggggacaagcagattaaccat
cactggcacaaagctggaagcacgttgggcaaagccttctcaacaactttgaaaggagct
caaagactggcagcgctaggggacacagcctgggactttggttccattgggggggtactc
aactccataggaaaagctgttcaccaagtatttggcggtgcatttagaacgctttttggg
ggaatgtcttggatcacgcaagggctaatgggggccctacttctctggatgggtgtcaac
gcacgagatcggtcaatcgccttagcttttttggccacgggaggtgtgctcgtcttttta
gcgaccaacgtgcatgctgacactggctgtgccattgacatcacgagaaaagaaatgagg
tgtggaagtggcattttcgtgcacaacgacgtagaggcctgggtagataggtacaaatat
ctgccagagacgcccagatccctagcgaagatcgtccacaaagcacatcaagaaggagtg
tgcggggtcagatccgtcaccagattggaacaccagatgtgggaatctgtgcgggacgaa
ctgaatgtcttgcttaaagagaatgcggtggatctcagtgtggtggttaacaagcctgtg
gggagataccgctcagcccccaaacgcctatccatgactcaagagaagtttgagatgggc
tggaaagcatggggaaaaagcattctcttcgcccccgaactggccaactccacgttcgtc
gtggatggacccgagacaaaggaatgccctgacgagcgcagagcttggaacagcatgcaa
atcgaagacttcggcttcggtatcacatcaacccgcgtgtggctgaaaattagagaggag
gacactgatgagtgtgatggagcgatcatagggacagctgttaaagggcatgtggcagtt
catagtgacttgtcatactggattgagagtcgtctcaatgacacctggaaacttgagagg
gctgtcttcggagaggtgaaatcttgcacttggcccgagacacacactctttggggtgat
ggtgttgaggagagcgagctcatcatcccacacaccatagctggaccgagaagcaagcac
aatcggagagaagggtacaagacacaaaaccagggaccctgggatgagaacggcattgtc
cttgattttgactattgtccaggaacaaaagtcaccatcacagaggattgtggcaagagg
ggtccctcaatcagaaccaccactgacagtggaaagctgatcaccgactggtgctgccgc
agttgttctctaccgcccttacggtttcggacagaaaatggctgctggtatgggatggaa
atcagacctgttaggcatgatgaaacaacactcgttagatcacaggttgacgctttcaac
ggcgaaatgattgacccttttcagctgggccttctggtgatgtttctggccacccaggag
gtccttcgcaagaggtggacggccagattgacgattcctgcggttttgggggccctactt
gtgctgatgcttgggggcatcacttacactgatctggcaagatatgtggtgctagttgct
gcggctttcgcggaggccaacagtggaggagatgtcctgcacctcgctctgatagccgtc
ttcaagatccaaccagcttttttggtcatgaacatgcttagcacgagatggacaaatcaa
gaaaatatggttctggtcctgggggcggcttttttccaactagcttcggtggatttacag
atcggagtccacggaatcctgaacgccgcagccatagcatggatgatcgttcgagcgatc
acatttcccacaacttctaccgttaccatgccagtcttagcgctcctaactccgggaatg
agagccttgtatctggacacttacagaatcattcttctcgtcataggaatttgttccctg
ctacaagagaggagaaagaccatggcgaagaagaaaggggccgtgctcttgggcttagcg
ctcacatccaccggatggttttcgcccaccaccatcgcagccggactaatggtctgcaac
ccaaacaagaagagagggtggccagccactgagttcctttcagcagttgggttgatgttt
gccattgtgggaggtttagccgagttggacatcgaatccatgtcaatacccttcatgctg
gcaggtctcatggcagtgtcctacgtggtatcaggaaaggcaaccgacatgtggctggac
cgggccgccgacatcagctgggagatggaagctgcaatcacaggaagtagccggaggtta
gatgttaaactggacgacgacggtgacttccatttgattgatgatcccggtgttccatgg
aaagtctggctcttgcgtatgtcctgtatcggtttggccgctctaacaccctgggccatc
gttcccgccgcttttggctattggctcaccctgaaaacaacaaaaagagggggcgtgttc
tgggacacgccatctccaaagccttgcttaaagggggacaccactacaggagtttaccgc
atcatggctaggggaattctcggcacttaccaggccggcgttggagtcatgtacgaaaat
gttttccacacactgtggcatacaactagaggagcagccatcatgagtggagaaggaaaa
ctaacgccatactggggtagtgtgaaggaagaccgcataagctatggaggcccgtggagg
ttcgaccggaagtggaatggaacagatgatgtgcaagtgatcgtggtggagccggggaaa
cctgcagtaaacatccagacaaaaccgggagtgtttcgcaccccttttggggagattgga
gcagtcagcctggactacccgcgaggaacatccggctcacccattctggattccaatgga
gacatcataggcttgtatggcaatggagttgaactcggcgatggatcgtacgtcagtgcc
attgtgcagggtgaccgtcaagaggaaccagttccagatgcctacactccaagcatgctg
aaaaagagacagatgactgtgctggacctgcacccaggttcgggaaaaaccaggaagatc
ctaccccagataatcaaggacgccatccagcagcgcttgagaacagccgtgctggcgccc
acacgagtggtagcagcagaaatggcggaagccttgaggggactcccagtgcgataccaa
acctcagcagtgcagagggagcatcagggaaatgaaatagtagatgtaatgtgtcatgct
accctgacccatagactaatgtcaccaaacagagtgcccaactacaatttatttgtgatg
gatgaggctcacttcactgacccagctagcatcgccgctcggggctatattgcaaccaag
gtggaactaggggaggcagcagccatttttatgacggcgactccgcccgggactactgat
ccttttcctgactcaaatgccccaattcatgacctgcaggatgagatcccagacagggcg
tggagcagtggatacgaatggatcacggaatatgcagggaaaactgtgtggttcgtggca
agtgtgaaaatggggaatgagatcgcaatgtgccttcagagggcggggaaaaaggtcatc
cagctcaatcgtaaatcttatgacacagaatacccaaaatgcaagaatggagattgggac
tttgtcatcaccactgacatctctgagatgggggccaattttggtgcgagcagggttatt
gactgtagaaagagtgtgaaacccaccatcctagaggagggagaaggtagagtcattctt
ggaaacccatcccccataaccagtgcaagtgcagcccaacggagaggtagagtgggcagg
aatcccaaccaagttggagatgaataccattacgggggtgccaccagtgaagatgatagt
aacctggcccactggacagaggcaaaaattatgctagacaacatacacatgcccaatgga
ctagtggcccagctgtatgggccagagagggaaaaggctttcacaatggatggagagtac
cgtcttagaggtgaggaaaagaagaacttcttggagctgcttagaacggccgacctccca
gtgtggctagcctacaaagtggcgtccaatggcattcagtacactgacagaaaatggtgc
tttgatggaccacgcacaaatgctattctggaagataacactgaggtggagatagttacc
cgaatgggtgagagaaagatcctcaagcccaggtggctcgacgcaagggtttacgcagac
caccaggccctcaagtggtttaaggactttgcagcgggcaagagatcagccgtcagtttc
atagaggtgctcggccgcatgcccgagcatttcatgggaaagacacgggaagccttagac
acaatgtacctggtggcaacagctgagaaaggaggaaaagcacaccgcatggctcttgaa
gaactgcccgatgcattggagaccatcacactcatcgttgccatcactgtgatgacagga
ggattcttcctgctcatgatgcagagaaagggtataggaaagatgggtctaggggctcta
gtgctcacgctggctacctttttcctatgggcggcagaggttcctggaaccaaaatagcg
ggaaccttattggtcgccctgttgctgatggtggtcctcattccggaaccagagaaacag
aggtcacagacagacaatcaattggcagtatttcttatctgcgtcctgactgtggtcgga
gtagtggcagcaaatgagtacggaatgctggaaaagaccaaagcagacctcaagagcatg
tttggcggaaggacgcaagcatcaggactgaccgga---ttgccaagcatggcactggac
ttacgcccagccacagcttgggcgctgtatggggggagcacagttgtgttaacccctctc
ctaaagcacctaatcacctcagaatacgtcaccacatcgttagcttcaatcagttcacaa
gccggctcgctgtttgtcttgccgcgaggcgtacctttcactgacttggatctaaccgtt
ggccttgtctttcttggctgctggggccaaatcaccctcacgacgtttctaacagctatg
gtgctagtgacactccactacggatacatgctccctgggtggcaagcagaggcgctcaga
gctgcccagagaagaacagcggctggcataatgaagaatgccgtcgtggacggaatggtc
gccactgatgtgcccgaactggaaagaaccactcctctgatgcaaaagaaagtcggtcaa
gtgctcctcataggggttagcgtggcggcgttcctcgtcaaccccaacgtcaccaccgtg
agagaggcaggggtgttggtgacggcagctacgctcaccttgtgggacaatggagccagc
gccgtctggaattccaccaccgccacggggctctgccatgtcatgcgaggcagctaccta
gctggcggctccattgcctggactctcattaagaacgctgacaagccctccttaaaaagg
ggaaggcctgggggcaggacgctaggggagcagtggaaggaaaagttgaatgccatgagc
agggatgagttcttcaaatataggagagaagccataattgaggtggaccgcactgaagca
cgcagggctaggcgcgagaacaacatagtgggaggacacccagtttcgcgagggtcagca
aagctccgctggctcgtggaaaagggatttgtctcgccaataggaaaagtcatagatctg
gggtgtgggcgcggaggctggagctactacgcagcaactctgaaaaaagttcaggaagtt
aaagggtacacgaaaggtggggtgggacacgaagaaccgatgctcatgcagagttacggt
tggaacctggtctcgctaaagagtggggtggacgtgttctacaaaccctcggagcccagt
gacaccctgttctgtgacataggagaatcttccccaagtccagaagtggaggaacaacgc
acgctgcgcgtcttagaaatgacatctgactggttacatcggggacctagagagttctgc
ataaaagtgctttgcccttacatgcccaaagttatagaaaagatggaagtcctgcaacgt
cgtttcgggggagggctggtgcgcctccctttgtcccgaaactccaaccatgagatgtac
tgggtgagtggggctgccggcaatgtggtgcatgcagttaacatgaccagccaagtgctg
ctagggcgaatggatcgcacagtgtggagagggccaaagtatgaagaggatgtcaacctg
ggcagcgggacaagagctgtggggaagggagaggtccatagcaaccaggaaaaaattagg
aagagaatccagaagcttagagaggaatttgccacaacctggcacaaagaccccgagcat
ccataccgaacttggacctatcacggaagctacgaagtgaaggccactggctctgcgagc
tctctcgtcaatggggtggtgaagctcatgagcaaaccctgggatgccatcgccaatgtc
accacaatggctatgaccgatactaccccctttggccagcaaagggtctttaaagagaag
gtcgacacgaaggctccagagccaccagcaggagtcaaggaagtgctcaacgagactacc
aactggctgtgggcccacttgtcacgggagaaacgaccccgcttgtgtaccaaggaagaa
ttcataaagaaagtcaacagcaacgcagctctcggagcagtgtttgctgaacagaatcaa
tggagcacagcgcgggaggctgtgggtgaccctctgttctgggagatggtcgatgaagaa
agggaaaaccatttgcgaggggagtgccacacgtgcatttacaacatgatgggaaaaaga
gagaaaaaacctggagagttcggcaaggctaaaggaagcagggctatctggttcatgtgg
ctcggagcacggtacctagagttcgaagccctaggattcttaaatgaagaccattggctg
agccgagagaattcaggaggcggggtggaaggttcaggcgtccaaaagctgggatacatc
ctccgtgacatagcagggaagcaaggagggaaaatgtatgccgatgacaccgccgggtgg
gacaccagaattactagaactgacttggaaaatgaagctaaagtgctggagcttttggac
ggtgaacaccgcatgctcgcccgagccataattgaactaacgtacaggcacaaagtggtc
aaggtcatgagacctgcagcaggagggaagacagtgatggacgtgatatcacgagaagac
caaagggggagcgggcaggtggtgacctacgctctcaacacattcacgaacattgccgtc
cagcttgtccgcttgatggaggctgagggggtcattggaccacaacacttggaacagttg
cctaggaaaaacaagatagctgttaggacctggctctttgagaatggagaggagagagtg
acgaggatggcgatcagtggagacgactgcgttgtcaagccgctggatgacagattcgcc
acggctctccatttcctcaacgcaatgtctaaggtcagaaaagacatccaggaatggaag
ccttcgcatggttggcatgactggcagcaggttcccttttgctccaatcattttcaggag
attgtgatgaaagatggaaggagcatagtcgtcccgtgcagagggcaggatgagctgatt
ggcagggcgcgcatctccccaggagctggatggaatgtgaaggacacagcttgcctggcc
aaagcgtatgcacagatgtggctgctcctatacttccatcgtagggacctacgcctcatg
gcgaatgcaatctgctcagcagttccagtggactgggtgcccacaggcagaacatcctgg
tcaatacactcaaaaggagagtggatgaccactgaagacatgctgcaagtctggaacagg
gtatggattgaagaaaatgaatggatgatggacaagaccccaatcacaagctggacagac
gttccgtacgtgggaaagcgtgaggacatctggtgtggcagtctcatcggaacgcgatcc
agggcaacttgggctgagaacatctacgcggcaataaaccaagtgagagccgtcattgga
aaagaaaattatgttgattacatgacttccctcagaagatatgaggatgttttgattcag
gaggacagggtcatttag-----------------------acaggagat--taagtcat
gtgtgcaatgtga-ataagaaaatg--tgcatgtggagtcaggccagcaaaagctgccac
cggatactgggtagacggtgctgcctgcgtctcagttccaggaggactgggttaacaaat
ctgacaacggaaggtgggaaagccctcagaaccgtctcggaagtaggtccctgctcaccg
gaagttgaaagaccaacgtcaggccacaattttgtgccactccgctggggagtgcggcct
gcgcagccccaggaggactgggttaacaaagccgctgaggcccccacggcccaagcctcg
tctaggatgcaatagacgaggtgtaaggactagaggttagaggagaccccgtggaaacaa
caacatgcggcccagaccccctcgaagctgtagaggaggtggaaggactagaggttagag
gagaccccgcatttgcatc-aaaacagcatattgacacctgggaatagactgggagatct
tctgctctatctcaacatc-agctactaggcacagagcgccgaagtatgtagct------
----------------------------------
>10S3_CN_13
agaagtttatctgtgtgaacttcttggcttagtatcgttgagaagaatcgagagattagt
gcagtttaaacagttttttagaacggaagaacaaccatgactaaaaaaccaggagggccc
ggaaaaaaccgggccatcaatatgctgaaacgcggattaccccgcgtattcccactagtg
ggagtgaagagggtagttatgagcttgttggacggcagagggccagtacgatttgtgctg
gctcttatcacgttcttcaagtttacagcattagccccgaccaaggcgcttttgggccgc
tggagagcagtggaaaaaagtgtggcaatgaaacatcttaccagtttcaaacgagaactt
ggaacactcattgacgccgtgaacaagcggggcaaaaaacaaaacaaaagaggagggaat
gaaagcctgattatgtggcttgccagcttggcaatcgtaacagcctgtgccggagccatg
aagctatcaaactttcaaggaaagcttctgatgaccatcaacaacacggacattgcggac
gtcatcgtgatccccacctcaaaaggtgaaaacagatgctgggtacgagcaatcgacgtt
ggttacatgtgtgaagacaccatcacgtatgaatgtccgaagcttgccgtgggcaacgat
ccggaagacgtggactgctggtgcgacaatcaggaagtctacgtgcagtatggtcgctgc
acacggaccaggcattccaaacgaagcagaagatccgtttcggtccaaacgcatggggaa
agctcactagtgaacaaaaaagaggcttggctggattcaacgaaggccacgcgatacctc
atgaaaacggagaactggatcataaggaaccctggttatgctttcctggcggtggcactt
ggatggatgcttggcagcaacaatggccaacgtgtggtgttcactattctcttgctattg
gtcgccccggcttacagttttaactgtctgggaatggggaatcgggatttcatagaagga
gccagtggagccacttgggtggatctggtgttggaaggagatagctgtttgacaattatg
gcaaacgacaaaccaacactagatgtccgcatgatcaacattgaagctagccaacttgct
gaagtcaggagttactgctatcacgcttcagtcactgacatttcaacggtggctcgatgc
cccacgactggagaagcccacaatgaaaaacgtgctgacagcagctacgtgtgcaaacaa
ggctttactgaccgcggatggggaaatggatgtggacttttcgggaaaggaagcattgac
acatgcgcaaaattttcgtgtaccagtaaggccattggaagaatgatccaaccagagaac
atcaagtacagggttggcatattcgtgcacggaaccactacctcggaaaaccatgggaat
tactcagcgcaagtaggagcgtctcaagcagcaaagtttactgtaactccaaatgctcct
tcaataaccctcaagcttggtgattatggagaagtcacactggattgtgaaccaaggagt
ggactgaacactgaagcgttctatgtcatgaccgtgggttcgaagtcattcttagtccat
agggaatggttccatgacctttctcttccctggacgtccccctcaagcacggcatggaga
aacagagaactcctcatggaatttgaagaggcacatgccacaaaacaatctgtcgtagct
cttgggtcacaggagggaggcctccatcaagcgttggcaggagccatcgtggtggagtac
tcgagctcagtgaaattgacatcaggtcacctgaaatgcaggctaaaaatggacaaactg
gctctgaagggcacgacttatggcatgtgtacagaaaaattctcgttcgcgaaaaatcca
gcggacacgggccatggaacagttgtcattgagctcacatattctggaagtgatggtccc
tgtaaaattccgattgtctcagtcgctagtttaaacgacatgacccctgtggggaggctg
gtaacagtaaaccccttcgtcgcaacatctagctccaactcaaaggtgctggttgagatg
gaacctcccttcggagactcttatatcgtggttggaagaggggacaagcagattaaccat
cactggcacaaagctggaagcacgctgggcaaagctttctcaacaactttgaaaggggct
cagagactagcagcgctaggtgacacagcctgggacttcggttccattggaggggtattc
aactccatagggaaagctgttcaccaagtatttggcggtgcattcagaacgctctttggg
ggaatgtcttggatcacacaaggactaatgggggccttacttctttggatgggtgtcaac
gcacgagaccggtcaatcgccctggcttttctggccacgggaggtgtgctcgtgttttta
gcgaccaatgtgcatgccgacactggctgtgccattgacatcacaagaaaagagatgagg
tgtggaagtggcatcttcgtgcacaacgacgtagaggcttgggtagataggtacaaatat
ttgccagagacgcccagatccttagcgaagatcgtccacaaagcacatcaagaaggagtg
tgcggggtcagatccgtcactagactggaacaccagatgtgggaatctgtgcgagacgaa
ctgaatgtcttgctcaaagagaacgcggtggatctcagtgtggtggtgaacaagcctgtg
gggagatatcgctcagcccccaaacgcctatccatgactcaagaaaagtttgagatgggc
tggaaagcatggggaaaaagcattctcttcgcccccgaattggccaactccacgttcgtc
gtggatggacccgagacaaaggaatgccctgatgagcgcagagcctggaacagcatgcaa
atcgaagatttcggcttcggcatcacatcaacccgagtgtggctgaaaattagagaggag
aacactgatgagtgtgatggagcaatcatagggacagctgttaaagggcatgtggcagtt
catagtgacttgtcatactggatcgagagccgtctcaatgacacctggaaacttgagagg
gctgtcttcggggaggtgaaatcttgcacttggcccgagacacacactctttggggtgac
ggtgttggggagagcgagcttatcatcccacacaccatagctggaccgagaagcaagcac
aaccggagagaagggtataaaacacaaaaccagggaccctgggatgagaacggcatcgtt
cttgactttgactattgtccaggaacaaaagtcaccatcacagaggactgtggcaagagg
ggtccctcaatcagaaccactactgacagtggaaagctgatcaccgattggtgctgccgc
agctgttctctaccgcctttgcggttccggacagaaaatggttgctggtatgggatggaa
atcagacccgttaggcatgacgaaacaacactcgttaggtcacaggttgacgctttcaac
ggcgaaatgattgacccttttcagctgggtcttctggtgatgtttctggccacccaggag
gtccttcgcaagaggtggacggccagattgacgattcctgcggttttgggggctctactt
gtgctgatgcttgggggcatcacttacactgacctggcaagatatgtggtgctagttgct
gcggctttcgcggaggccaacagtggaggagatgttctgcacctcgctctgatagccgtc
ttcaagatccaaccagcttttctggtcatgaacatgcttagcgcgagatggacgaaccaa
gagaacgtggttctggtcctgggggcggcttttttccaactagcttcagtggatttacag
atcggagtccacggaatcctgaacgctgcagccatagcatggatgatcgttcgagcgatc
acatttcccacaacttctaccgttgccatgccaatcttagcgctcctaactccgggaatg
agggctttgtatctggacacttatagaatcattcttcttgtcataggaatttgttccctg
ctgcaagagaggagaaagaccatggcgaagaagaaaggagccgtgctcttgggcttagcg
ctcacatccaccggatggttttcgcccaccactatcgcagccggactaatggtctgcaac
ccaaacaagaagagggggtggccagccaccgagttcctttcagcggttgggttgatgttt
gccattgtgggaggtctagccgagttggacatcgaatctatgtcaatacccttcatgctg
gcagggctcatggcagtgtcctacgtggtatcaggaaaggcaaccgacatgtggctggac
cgggctgccgatatcagctgggagatggaggctgcaatcacaggaagtagccggaggcta
gatgttaagttggatgacgacggcgactttcacttgattgatgatcccggtgttccatgg
aaggtctggcttctgcgcatgtcttgtatcggtttagccgctctgacaccctgggctatc
gttcccgccgcttttggctattggctcactctgaaaacaacaaaaagagggggcgtgttc
tgggacacgccatctccaaagccttgcttaaagggggacaccaccacaggagtttaccga
attatggccagggggattctaggcacttaccaggccggagttggagtcatgtatgagaat
gttttccacacattgtggcacacaactagaggagcagccatcatgagtggagaaggaaag
ctaacgccatactggggtagtgtgaaggaagaccgcataagctatggaggcccgtggagg
tttgaccggaagtggaatggaacagatgatgtgcaagtgattgtggtggaaccagggaaa
cctgcagtaaacatccagacaaaaccgggagtgtttcgcacccctttcggggaagttgga
gcagtcagcttggactacccacggggaacatccggctcacccatcctagattccaatgga
gacatcataggcttgtatggcaatggggttgaactcggcgatggatcgtatgtcagcgcc
attgtgcagggcgaccgtcaagaggaaccagttccagatgcctacactccaagcatgctg
aaaaagagacagatgactgtgctggacctgcacccaggttcgggaaaaaccaggaagatc
ctaccccaaataattaaggacgccatccagcagcgcttgagaacagccgtgctggcaccc
acacgagtggtagcagcagaaatggcggaagctttgagaggactcccagtacgatatcaa
acctcggcagtgcagagggagcatcagggaaatgaaatagtagacgtaatgtgccatgcc
actctgacccatagactaatgtcaccaaacagggtgcccaactacaatttattcgtgatg
gatgaggctcacttcactgacccagctagcatcgccgctcggggttatattgcaaccaag
gtggaactgggggaggcagcagccatttttatgacggcgaccccgcccgggaccactgat
ccctttcccgactcaaatgccccaattcatgacctgcaggatgagatcccagacagggca
tggagcagtggatacgaatggatcacggactatgcgggaaaaactgtgtggttcgtggca
agtgtgaaaatggggaatgagatcgcaatgtgcctccaaagagcggggaaaaaggtcatc
cagctcaatcgtaagtcatatgacacagaatacccaaaatgcaaaaatggagattgggac
tttgttatcaccactgacatctctgagatgggggccaattttggtgcgagcagggtcatt
gactgcagaaagagtgtgaaacccaccatcctagaggagggagaaggtagagtcattctt
ggaaacccatcccccataaccagtgcaagtgcagcccaacggagaggtagagtgggcagg
aatcctaaccaagttggagatgaataccattacgggggggccaccagtgaagatgacagc
aacctagcccactggacagaggcaaaaattatgctagacaacatacatatgcctaatgga
ttagtggctcagctgtacgggccagagagggaaaaggctttcacaatggatggagagtac
cgactcagaggtgaggagaagaagaacttcttggagctgcttagaacggctgacctccca
gtatggctagcctacaaggtggcgtccaatggcattcagtacactgacagaaaatggtgc
tttgatggaccacgcacaaatgccatactagaagataacactgaggtggagatagttacc
cgaatgggtgagagaaagatcctcaagccgagatggctcgatgcgagggtttatgcagac
caccaggccctcaagtggtttaaggattttgcagcgggcaagagatcagccgtcagtttc
atagaggtgctcggtcgcatgcctgagcatttcatgggaaagacacgggaagccttagac
acaatgtatctggtggcaacagctgagaaaggtggaaaggcacaccgcatggctcttgaa
gaactgcccgacgcattggagaccatcacactcatcgttgccatcactgtgatgacagga
ggattcttcctgctcatgatgcagagaaagggtataggaaaaatgggtctaggggctcta
gtgcttacgctggctacctttttcctatgggcggcagaggttcctggaaccaaaatagcg
ggcaccctactggtcgccctgttgctaatggtggtcctcatcccggaaccagaaaaacag
aggtcacagacagacaaccagttagcagtgtttcttatctgcgtcctgaccgtggtcgga
gtggtggcagcaaatgagtacggaatgctggaaaaaaccaaagcagaccttaagagcatg
tttggcggaaggacgcaagcaccaggactgaccgga---ttgcctagcatggcactggac
ttgcgcccagccacagcttgggcgctgtatggggggagcacagttgtgttaacccctctc
ctgaagcatctaatcacctcagactacgtcaccacatcgttagcttcaatcagttcacaa
gcgggttcgctgtttgttttgccgcgaggcgtgcctttcactgacttggatctaaccgtt
ggccttgtctttcttggctgttggggccaaatcaccctcaccacgttcctaacagctatg
gtgctagtgacactccactatggatacatgctccctgggtggcaagcagaggcactcaga
gctgctcagagaagaacagcggctggcataatgaagaatgccgtcgtggacggaatggtc
gccaccgatgtgcccgaactggaaagaaccactcccttgatgcaaaagaaagtcggccaa
gtgctcctcataggggtcagcgtggcggcgtttctcgtcaaccccaatgccaccaccgtg
agagaggcaggtgtgttggtgacggcagccacactcaccttgtgggacaatggagccagt
gccgtctggaattccaccaccgctacggggctttgccatgtcatgcgaggcagctaccta
gctggcggctccattgcctggactctcatcaagaacgctgacaagccctccttaaaaagg
gggaggcctggaggcaggacgctaggggagcagtggaaggaaaagttgaatgctatgagc
agggatgagttcttcaaatacagaagagaggccataattgaggtggaccgcactgaagca
cgcagggctaggcgcgagaacaacatagtgggaggacacccagtctcgcgagggtcagca
aagctccgctggctcgtggaaaaaggatttgtctcgccaataggaaaagtcatagatctg
ggatgcgggcgcggaggctggagctactacgcagcaactctgaaaaaagttcaggaagtc
aaagggtacacgaaaggtggggcgggacacgaagaaccgatgctcatgcagagttacggt
tggaacctggtctcgttaaagagtggggtggacgtattctacaaaccctcggagcctagt
gacaccctgttctgtgacataggagaatcttccccaagtccagaggtggaggaacaacgc
acgctgcgcgtcctagaaatgacatctgactggttacatcggggacctagagagttctgc
ataaaagtgctctgcccttacatgcctaaagttatagaaaagatggaagtcctgcaacgt
cgtttcggtggcgggttggtgcgccttcccctgtctcgaaactccaaccatgagatgtac
tgggtgagtggagctgctggcaatgtggtgcatgcggtcaacatgaccagccaagtgctg
ctagggcgaatggatcgcacagtgtggagagggccaaagtacgaagaggatgtcaacctg
ggcagcgggacgagagctgtggggaagggagaggtccatagcaaccaggaaaaaattagg
aagagaatccagaaacttagagaggaattcgctacaacctggcacaaagacccagagcat
ccataccgaacttggacctatcatggaagctacgaagcgaaggccactggctcagcaagc
tctctcgtcaatggggtggtaaagctcatgagcaaaccctgggacgccatcgccaatgtc
accacaatggccatgactgacaccaccccctttggccaacagagggtcttcaaagagaag
gttgacacgaaggctccagagccaccagcaggagtcaaggaagtgctcaacgagaccacc
aactggctgtgggcccacttgtcacgggagaaacgaccccgcttgtgcactaaggaagaa
ttcataaagaaagtcaacagcaacgcagctctcggagcagtgttcgctgaacaaaaccaa
tggagcacggcgcgggaagccgtgggcgaccctctgttctgggagatggtcaatgaagaa
agggaaaaccatttgcgaggggagtgccacacgtgcgtttacaacatgatgggaaaaaga
gagaaaaaacctggagagttcggaaaggctaaagggagtagggctatttggttcatgtgg
ctcggagctcggtacctagagttcgaagccctaggatttctaaatgaagaccattggctg
agccgagagaattcaggaggtggggtggaaggttcaggcgtccaaaagctgggatacatt
ctccgtgacatagcagggaagcaaggaggaaaaatgtatgccgatgacaccgccgggtgg
gacaccagaatcactagaaccgacttggaaaatgaagccaaagtgctggagcttttggat
ggtgaacatcgcatgctcgcccgagccataattgaactaacgtacaggcacaaagtggtc
aaggttatgaggcctgcagcaggaggaaagacagtgatggacgtgatatcacgagaagac
caaagggggagtgggcaggtggtgacctacgctctcaacacattcacgaacattgctgtc
cagcttgtccgcttgatggaggctgagggggtcattggaccacaacacttggaacagctg
cccaggaaaaacaaaatagccgttaggacctggctttttgagaatggagaggagagagtg
actaggatggcgatcagtggagacgactgcgttgtcaagccgctggatgacagattcgcc
acggctctccatttcctcaacgcaatgtcgaaggtcagaaaagatatccaagaatggaag
ccttcgcatggttggcacgactggcagcaggttcccttttgctccaatcattttcaggag
attgtgatgaaagatggaaggagcatagtcgtcccgtgcagagggcaggatgagctgatt
ggcagggcgcgcatctccccaggagctggatggaatgtgaaggacacagcttgcctggcc
aaagcgtatgcacagatgtggctgcttctatacttccatcggagggatctacgccttatg
gcaaatgcaatctgctcagcagttccagtggactgggtgcccacaggcagaacatcctgg
tcaatacactcaaaaggagagtggatgaccactgaagacatgctgcaagtctggaacagg
gtatggattgaagaaaatgaatggatgatggacaagaccccaatcacaagctggacagac
gttccgtacgtgggaaagcgtgaggacatctggtgtggcagtctcatcggaacgcgatcc
agggcaacatgggctgagaacatctacgcggcaataaaccaagtgagggccatcattgga
aaagaaaattatgttgattacatgacttccctcagaagatatgaggatgtattgatccag
gaggatagggtcatttag-----------------------acat--gat--aaagtcat
gtgtgtaatgtga-acaagaaaatg--tgcatgtggagtcaggccagcaaaagctgccac
cggatactgagtagacggtgctgcctgcgtctcagtcccaggaggactgggttaacaaat
ctgacaacggaaggtgggaaagccctcagaaccgtctcggaagcaggtccctgctcaccg
gaagttgaaagaccaacgtcaggccacaattttgtgccactccgctggggagtgcggcct
gcgcagccccaggaggactgggttaacaaagccgttgaggcccccacggcccaagcttcg
tctaagatgcaatagactaggtgtaaggactagaggttagaggagaccccgtggaaacaa
cattatgcggcccaagccccctcgaagctgtagaggaggtggaaggactagaggttagag
gagaccccgcatttgcatc-aaaacagcatattgacacctgggaatagactgggagatct
tctgctctatctcaacatc-agctactaggcacagagcgccgaagtatgtagctggtggt
gaggaagaacacaagatct---------------
>Ishikawa_JP_94
agaagtttatctgtgtgaacttcttggcttagtatcgttgagaagaatcgagagattagg
gcagtttaaacagttttttagaacggaagaacaaccatgactaaaaaaccaggagggccc
ggaagaaaccgggccatcaatatgctgaaacgcggattaccccgcgtattcccacttgtg
ggagtgaagagggtagtgatgagcttgttggacggcagagggccagtacgatttgtgctg
gctcttatcacgttcttcaagtttacagcattagccccgaccaaggcgcttttgggccgc
tggagagcagtggaaaaaagtgtggcaatgaaacatcttaccagtttcaaacgagaactt
ggaacactcatcgacgccgtgaacaagcggggcaaaaaacaaaacaaaagaggagggaat
gaaagctcgattatgtggcttgccagcttggcaatcgtaacagcctgtgccggagccatg
aagctatcaaactttcaaggaaagcttctgatgaccatcaacaacacggacattgcggac
gtcattgtgatccccacctcaaaaggtgaaaacagatgttgggtccgagcaatcgacgtt
ggttacatgtgtgaagataccatcacgtacgaatgtccgaagcttgccgtgggtaacgat
ccggaagacgtggactgctggtgcgacaatcaagaagtctacgtgcagtatggtcgctgc
acacggaccaggcattccaaacgaagcagaagatccgtttcggtccaaacgcatggggaa
agctcactagtgaacaaaaaagaggcttggctggattcaacgaaggccacgcgatacctc
atgaaaacggagaattggatcataaggaaccctggttatgctttcctggcgggggcactt
ggatggatgcttggcagcaacagtggccaacgtgtggtgttcactattctcttgctgttg
gtcgctccggcttacagttttacttgtctgggaatggggaatcgggacttcatagaagga
gccagtggagccacttgggtggatctagtgttagaaggagacagctgtttgacaatcatg
gcaaacgacaaaccaacactagatgtccgcatgatcaacattgaagctagccaacttgct
gaagtcaggagttactactatcacgcttcagtcactgacatttcaacggtggctcgatgc
cccacgactggagaagcccacaacgaaaaacgtgctgacagcagctacgtgtgcaaacaa
ggctttactgaccgcggatggggaaagggatgtggacttttcgggaaaggaagcattgac
acatgcgcaaaattttcttgtaccagtaaggccattggaagaatgatccaaccagagaac
atcaagtacgaggttggcatattcgtgcatggaaccaccacctcggaaaaccatgggaat
tactcagcgcaagtaggagcgtctcaagcagcaaagttcactgtaactccaaacgctccc
tccataaccctcaagcttggtgattttggagaagtcacactggattgtgaaccaaagagt
ggactgaacactgaagcgttctacgtcatgaccgtgggttcgaagtcattcttggtccat
agggaatggttccatgacctttctcttccctggacgtccccctcaagcacggcatggaga
aacagagaactcctcatggaatttgaagaggcacacgccacaaaacaatctgtcgtggct
cttgggtcacaggagggaggcctccatcaagcgttggcaggagccatcgtggtggagtac
tcgagctcagtgaagttgacatcaggtcacctgaaatgcaggctaaaaatggacaaactg
gctctgaagggcacgacttatggcatgtgtacagaaaaattctcgttcgcgaaaaatcca
gcggacacaggccatggaacagttgtcattgagctcacatattctggaagtgatggtccc
tgtaaaattccgattgtctcagtcgcgagtttaaacgacatgacccctgtggggaggctg
gtaacagtaaaccccttcgtcgcgacatctagctccaactcaaaggtgctgttggagata
gaacctcccttcggagactcttatatcgtagttggaaggaaagacaagcagattaaccat
cataggcacaaagctggaagcacgctgggtaaagccttctcaacaactttgaaaggggct
cagagattagcagcgctaggtgacacagcctgggacttcggctccattggaagggtattc
aactccataggaaaggctgttcaccaagtatttggcggtgcgttcagaacgctctttggg
ggaatgtcttggatcacacaagggctaatgggggccttacttctttggatgggtgtcaac
gcacgagaccggtcaatcgccctggcttttttggccacgggaggtgtgctcgtgttttta
gcgaccaatgtgcatgccgacactggaagtgccattgacatcacaagaaaccagatgagg
tgtggaagtggtatcttcgtgcacaacgacgtagaggcttgggtagataggtacaaatat
ctgccagagacgcccagatctttagcgaagatcgtccacaaagcacatcaagaaggagtg
tgcggggtcagatccgtcactagactggaacaccagatgtgggaatctgtgcgggacgaa
ctgaatgtcttgctcaaagagaacgcggtggatctcagtgtggtggtaaacaagcccgtg
gggagatatcgctcagcccccaaacgcctatccatgactcaagaaaagtttgagatgggc
tggaaagcatggggaaaaagcattctcttcgcccccgaattggccaactccacgttcgtc
gtggatggacccgagacaaaggaatgccctgatgagcgcagagcctggaacagcatgcaa
atcgaagacttcggctttggcatcacatcaacccgagtgtggctgaaaattagagaggag
aacactgatgagtgtgatggagcaatcatagggacagctgttaaagggcatgtggcagtt
catagtgacttgtcatactggattgagagccgtctcaatgacacctggaaacttgagagg
cttgttttcggagaggtgaaatcttgcacttggcccgagacacacactctttggggtgac
ggtgttgaggagagcgagcttatcattccacataccatagctggaccgagaagcaagcac
aaccggagagaagggtataaaacacaaaaccagggaccctgggatgagaacggcatcgtc
cttgactttgactattgtccaggaacaaaagtcaccatcacagaggattgtggtaagagg
ggtccctcaatcagaaccactactgacagtggaaagctgatcaccgattggtgctgccgc
agctgttctctaccgcctttacggttccggacagaaaatggttgctggtatgggatggaa
atcagacctgttaggcatgatgaaacaacactcgttagatcacaggttgacgctttcaac
ggcgaaatgattgacccttttcagctgggccttctggtgatgtttctggccacccaggag
gtccttcgcaagaggtggacggccagattgacgattcctgcggttttgggggctctactt
gtgctgatgcttgggggcatcacttacactgacctggcaagatatgtggtgctagttgct
gcggctttcgcggaggccaacagtggaggagatgttctgcacctcgctctaatagccgtc
ttcaagatccaaccagcttttctggtcatgaacatgcttagcgcgagatggacgaaccaa
gagaacgtggttctggtcctgggggcggctttcttccaactagcttcagtggatttacag
atcggagtccacggaatcttgaatgccgcggccatagcatggatgatcgttcgagcgatc
acatttcccacaacttccaccgttgccatgccagtcttagcgctcctaactccgggaatg
agggccttgtatctggacacttatagaatcattcttcttgtcataggaatttgttccctg
ctgcaagagaggagaaagaccatggcgaagaagaaaggagccgtgctcttgggcttagcg
ctcacatccaccggatggttttcgcccaccactatcgcagccggactaatggtctgcaac
ccaaacaagaagagagggtggccagccaccgagttcctttcagcggttgggttgatgttt
gccattgtgggaggtctagccgagttggacatcgaatctatgtcaatacccttcatgctg
gcagggctcatggcagtgtcctacgtggtatcaggaaaggcaaccgacatgtggctggac
cgggctgccgatatcagctgggagatggaagctgcaatcacaggaagtagccggaggcta
gatgttaagttggatgacgacggcgactttcacttgattgatgatcccggtgttccatgg
aaagtctggctcttgcgcatgtcttgcatcggtttagccgctctgacaccctgggctatc
gttcccgccgcttttggctattggctcactctgaaaacaacaaaaagagggggcgtgttc
tgggacacgccatctccaaagccttgcctaaagggggacaccaccacaggagtttaccga
atcatggctaggggaattctcggcacttaccaggccggcgttggagttatgtacgagaat
gttttccacacattgtggcacacaactagaggagcagccatcatgagtggagaaggaaag
ctaacgccatactggggtagtgtgaaggaagaccgcataagctatggaggcccgtggagg
ttcgaccggaagtggaatggaacagatgatgtgcaagtgatcgtggtggaaccagggaaa
cctgcagtaaacatccagacaaaaccgggagtgtttcgcacccctttcggggaggttgga
gcagtcagcttggactacccacggggaacatccggctcacccatcctagattccaatgga
gacatcataggcttgtatggcaatggagttgaactcggcgatggatcgtacgtcagcgcc
attgtgcagggcgaccgtcaagaggaaccagttccagatgcctacactccaagcatgctg
aaaaagagacagatgactgtgctggacctgcacccaggttcgggaaaaaccaggaagatc
ctaccccaaataatcaaggacgccatccagcagcgcttgagaacagccgtgctggcaccc
acacgagtggtggcagcagaaatggcggaagctttgagaggactcccagtacgatatcaa
acctcagcagtgcagagggagcatcagggaaatgaaatagtagacgtaatgtgccatgcc
actctgacccatagactaatgtcaccaaacagggtgcccaactacaatttattcgtgatg
gatgaggctcacttcactgacccagctagcatcgccgctcggggttatattgcaaccaag
gtggaactgggggaggcagcagccatttttatgacggcgaccccgcccgggaccactgat
ccctttcccgactcaaatgccccaattcatgacctgcaggatgagatcccagacagggca
tggagcagtggatacgaatggatcacggactatgcgggaaaaaccgtgtggttcgtggca
agtgtgaaaatggggaatgagatcgcaatgtgccttcaaagagcggggaaaaaggtcatc
cagctcaatcgtaagtcttatgacacagaatacccaaaatgcaaaaatggagattgggac
tttgttatcaccactgacatctctgagatgggggccaattttggtgcgagcagggtcatt
gactgcagaaagagtgtgaaacccaccatcctagaggagggagaaggtagagtcattctt
ggaaacccatcccccataaccagtgcaagtgcagcccaacggagaggcagagtgggcagg
aatcccaaccaagttggagatgaatatcattacgggggggccaccagtgaagatgacagc
aacttagcccactggacagaggcaaaaattatgctagacaacatacacatgcctaatgga
ttagtggctcagctgtacgggccagagagggaaaaggctttcacaatggatggagagtac
cgtctcagaggtgaggagaagaagaacttcttggagctgcttagaacggctgacctccca
gtatggctagcctacaaggtggcgtccaatggcattcagtacactgacagaaaatggtgc
tttgatggaccacgcacaaacgctatactagaagataacactgaggtggagatagtcacc
cgaatgggtgagagaaagatcctcaagccgagatggctcgatgcgagggtttatgcagac
caccaggccctcaagtggtttaaggattttgcagcgggcaagagatcagccgttagtttc
atagaggtgctcggccgcatgcctgagcatttcatgggaaagacacgggaagccttagac
acaatgtatctggtggcaacagctgagaaaggtggaaaggcacaccgcatggctcttgaa
gaactgcccgacgcattggagaccatcacactcatcgttgccatcaccgtgatgacagga
ggattcttcctgctcatgatgcagagaaagggtataggaaaaatgggtctaggggctcta
gtgctcacgctggccacctttttcctatgggcggcagaggttcctggaaccaaaatagcg
ggcaccttactggtcgccctgttgctgatggtggtcctcattccggaaccagaaaaacag
aggtcacagacagacaaccagttggcagtgtttcttatctgtgtcctgaccgtggtcgga
gtggtggcagcaaatgagtacggaatgctggaaaaaaccaaagcagacctcaagagcatg
tttggcggaaggacgcaagcaccaggactgaccgga---ttgccaagcatggcactggac
ttgcgcccagccacagcttgggccctgtatggggggagcacagtcgtgttaacccctctc
ttgaagcacctaatcacctcagaatatgtcaccacatcgttagcttcaatcagttcgcaa
gcgggttcgctgtttgtcttgccgcgaggcgtgcctttcactgacttggatctaaccgtt
ggccttgtctttcttggctgctggggccaaatcaccctcaccacgttcctaacagccatg
gtgctagtgacactccactacggatacatgctccctgggtggcaagcagaggcactcaga
gctgctcagagaagaacagcggctggcataatgaagaatgccgtcgtggacggaatggtc
gccactgatgtgcccgaactggaaagaactactcctttgatgcagaagaaagtcggccaa
gtgctcctcataggggtcagcgtggcggcgtttctcgtcaaccccaatgtcaccaccgtg
agagaggcaggtgtgttggtgacggcagccacactcaccttgtgggacaatggagccagt
gccgtctggaattccaccaccgctacggggctctgccatgtcatgcgaggcagctaccta
gctggcggctccattgcctggactctcatcaagaacgctgacaagccgtcctttaaaaag
ggaaggcctggaggcaggacgctaggggagcagtggaagagaaaattgaatgctatgggc
agggatgagttcttcaaatacagaagagaggccataattgaggtggaccgcactgaagca
cgcagggctaggcgcgagaacaacatagtgggaggacatccagtctcgcgagggtcagca
aagctccgctggctcgtggaaaaaggatttgtctcgccaataggaaaagtcatagatctg
ggatgcgggcgcggaggctggagctactacgcagcaactctgaaaaaagttcaggaagtc
aaagggtacacgaaaggtggggcgggacatgaagaaccgatgctcatgcagagttacggt
tggaacctggtctcgctaaagagtggggtggacgtattctacaaaccctcggagcctagt
gacaccctgttctgtgacataggagaatcctccccaagtccagaggtggaggaacaacgc
acgctgcgcgtcttagaaatgacatctgactggttacatcggggacctagagagttctgc
ataaaagtgctctgcccttacatgcctaaagttatagaaaagatggaagtcctgcaacgt
cgtttcggtggcgggctggtgcgccttcccctgtctcgaaactccaaccatgagatgtac
tgggtgagtggagctgctggcaatgtggtgcatgcggtcaacatgaccagccaagtgctg
ctagggcgaatggatcgcacagtgtggagagggccaaagtatgaagaggatgtcaacctg
ggcagcgggacgagagctgtggggaagggagaggtccatagcaaccaggaaaaaattagg
aagagaatccagaagcttagagaggaattcgctacaacctggcacaaagaccccgagcat
ccataccgaacctggacctaccacggaagctacgaagtgaaggccactggctcagcaagc
tctctcgtcaatggggtggtaaagctcatgagcaaaccctgggacgccatcgccaatgtc
accacaatggccatgaccgacaccaccccttttggccagcagagggtctttaaggagaag
gttgacacgaaggctccagagccaccagcaggagtcaaggaagtgctcaacgagaccacc
aactggctgtgggcccacttgtcacgggagaaacgaccccgcttgtgcaccaaggaagaa
ttcataaagaaagtcaacagcaacgcagctctcggagcagtgttcgctgaacagaatcaa
tggagcacggcgcgggaagccgtgagtgaccctctgttctgggagatggtcaatgaagaa
agggaaaaccatttgcgaggggagtgccacacgtgcatttacaacatgatgggaaaaaga
gagaaaaaacccggagagttcggaaaggctaaagggagtagagctatctggttcatgtgg
ctcggagctcggtacctagagttcgaagccctaggatttctaaatgaagaccattggctg
agccgagagaattcaggaggtggggtggaaggttcaggcgtccaaaagctgggatacatt
ctccgtgacatagcagggaagcaaggaggtaaaatgtatgccgatgacaccgccgggtgg
gacaccagaatcactagaaccgacttggaaaatgaagccaaggtgctggagcttttggat
ggtgaacaccgcatgctcgcccgggccataattgaactaacgtacaggcacaaagtggtc
aaggtcatgagacctgcagcaggaggaaagacagtgatggacgtgatatcacgagaagat
caaagggggagcgggcaggtggtgacctacgctctcaacacattcacgaacattgccgtc
cagcttgtccgcttgatggaggctgagggggtcattggaccacaacacttggaacagctg
cccaggaaaaacaagatagctgttaggacctggctctttgagaatggagaggagagagtg
actaggatggcgatcagtggagacgactgcgtcgtcaagccgctggatgacagattcgcc
acggctctccatttcctcaacgcaatgtcgaaggtcagaaaagatatccaagaatggaag
ccttcgcatggttggcacgactggcagcaggttcccttttgctccaatcattttcaggag
attgtgatgaaagatggaaggagcatagtcgtcccgtgcagagggcaggatgagctgatt
ggcagggcgcgcatctccccaggagctggatggaatgtgaaggacacagcttgcctggcc
aaagcgtatgcacagatgtggctgcttctatacttccatcggagggacctacgcctcatg
gcaaatgcaatctgctcagcagttccagtggactgggtgcccacaggcagaacatcctgg
tcaatacactcaaaaggagagtggatgaccactgaagacatgctgcaagtctggaacagg
gtatggattgaagaaaatgaatggatgatggacaagaccccaatcacaagctggacagac
gttccgtacgtgggaaagcgtgaggacatctggtgtggcagtctcatcggaacgcgaacc
agggcaacatgggctgagaacatctacgcggcaataaaccaagtgagggccatcattgga
aaagaaaattatgttgattacatgacttccctcagaagatatgaggatgtattgattcag
gaggacagggtcatttag-----------------------acag--gat--taagtcat
gtgtgtaatgtgagataagaaaatg--tgcatgtggagtcaggccagcaaaagctgccac
cggatactgagtagacggtgctgcctgcgtctcagttccaggaggactgggttaacaaat
ctgacaacggaaggtgggaaagccctcagaaccgtctcggaagcaggtccctgcgcaccg
gaagttgaaagaccaacgtcaggccacaattctgtgccactccgctggggagtgcggcct
gcgtagccccaggaggactgggttaacatagccgttgaggcccccacggcccaagcctcg
tctaagatgcaatagactaggtgtaaggactagaggttagaggagaccccgtggaaacaa
cattatgcggcccaagccccctcgaagctgtggaggaggtggaaggactagaggttagag
gagaccccgcatttgcatc-aaaacagcatattgacacctgggaatagactgggagatct
tctgctctatctcaacatc-agctactaggcacagagcgccgaagtatgtagctggtggt
gaggaagaacacaggatct---------------
>K94P05_KR_94
agaagtttatctgtgtgaacttcttggcttagtatcgttgacaagaatcgagagattagt
gcagtttaaacagttttttagaacggaag-acaaccatgactaaaaaaccaggagggccc
ggaaaaaaccgggccatcaatatgctgaaacgcggattaccccgcgtattcccactagtg
ggagtgaagagggtagtgatgagcttgttggacggcagagggccagtacgatttgtgctg
gctcttatcacgttcttcaagtttacagcattagccccgaccaaggcgcttttgggccgc
tggagagcagtggaaaaaagtgtggcaatgaaacatcttaccagtttcaaacgagaactt
ggaacactcatcgacgccgtgaacaagcggggcaaaaaacaaaacaaaagaggagggaat
gaaaggtcgattatgtggcttgccagcttggcaatcgtaacagcctatgccggagccatg
aagctatcaaactttcaaggaaagcttctgatgaccatcaacaacacggacattgcggac
gtcatcgtgatccccacctcaaaaggtgaaaacagatgttgggtccgagcaatcgacgtt
ggttacatgtgtgaagacaccatcacgtacgaatgtccgaagcttgccgtgggcaacgat
ccggaagacgtggactgctggtgcgacaatcaagaagtctacgtgcagtatggtcgctgc
acacggaccaggcattccaaacgaagcagaagatccgtttcagtccaaacgcatggggaa
agctcactagtgaacaaaaaagaggcttggctggattcgacgaaggccacgcgatacctc
atgaaaacggagaactggatcataaggaaccctggttatgctttcctggcggcggcactt
ggatggatgcttggcagcaacagtggccaacgtgtggtgttcactattctcttgctgttg
gtcgctccggcttacagttttaactgtctgggaatggggaatcgggatttcatagaagga
gccagtggagccacgtgggtggatctggtgttagaaggagatagctgtttgacaattatg
gcaaacgacaaaccaacactagatgtccgcatgatcaacattgaagctagccaacttgct
gaagtcaggagttactgttatcacgcttcagtcactgacatttcaacggtggctcgatgc
cccatgactggagaagcccacaacgaaaaacgtgctgacagcagctacgtgtgcaaacaa
ggctttactgaccgcggatggggaaatggatgtggacttttcgggaaaggaagcattgac
acatgcgcaaaattttcttgtaccagtaaggccattggaagaatgatccaaccagagaac
atcaagtacgaggttggcatattcgtgcacggaaccaccacctcggaaaaccatgggaat
tactcagcgcaagtaggagcgtctcaagcagcaaagtttactgtaactccaaatgctccc
tcaataaccctcaagcttggtgattatggagaagtcacactggattgtgaaccaaggagt
ggactgaacactgaagcgttctatgtcatgaccgtgggttcgaagtcattcctagtccat
agggaatggttccatgacctttctcttccctggacgtccccctcgagcacggcatggaga
aacagagaactcctcatggaatttgaacaggcacatgccacaaaacaatccgtcgtagct
cttgggtcacaggagggaggcctccatcaagcgttggcaggagccatcgtggtggagtac
tcgagctcagtgaagttgacatcaggtcacctgaaatgcaggctaaaaatggacaaactg
gctctgaagggcacgacttatggcatgtgtacagaaaaattctcgttcgcgaaaaatcca
gcggacacaggccatggaacagttgtcattgagctcacatactctggaagtgatggtccc
tgtaaaattccgattgtctcagtcgcgagtttaaacgacatgacccctgtggggaggctg
gtaacagtaaaccccttcgtcgcgacatctagctccaactcaaaggtgctggttgagatg
gaacctcccttcggagactcttatatcgtggttggaagaggggacaagcagattaaccat
cactggcacaaagctggaagcacgctgggtaaagccttctcaacaactttgaaaggggct
cagagactagcagcgctaggtgacacagcttgggacttcggctccattggaggggtattc
aactccatagggaaagctgttcaccaagtatttggcggtgcattcagaacgctcttcggg
ggaatgtcttggatcacacaaggactaatgggggccttacttctttggatgggtgtcaac
gcacgaaaccggtcaatcgccctggcttttctggccacgggaggtgtgctcgtgttttta
gcgaccaatgtgcatgccgacactggctgtgccattgacatcacaagaaaagaaatgagg
tgtggaagtggcatcttcgtgcacaacgacgtagaggcttgggtagataggtacaaatat
ctgccagagacgcccagatccttagcgaagatcgtccacaaagcacatcaagaaggagtg
tgcggggtcagatccgtcactagactggaacaccagatgtgggaatctgtgcgggacgaa
ctgaatgtcttgctcaaagagaacgcggtggatctcagtgtggtggtgaacaagcccgtg
gggagatatcgctcagcccccaaacgcctatccatgactcaagaaaagtttgagatgggc
tggaaagcatggggaaaaagccttctcttcgcccccgaattggccaactcctcgttcgtc
gtggatggacccgagacaaaggaatgccctgatgagcgcagagcctggaacagcatgcaa
atcgaagatttcggctttggcatcacatcaacccgagtgtggctgaaaattagagaggag
aacactgatgagtgtgatggagcaatcatagggacagctgtcaaagggcatgtggcactt
catagtgacttgtcatactggattgagagccgtctcaatgacacctggaaacttgagagg
gctgttttcggagaggtgaaatcttgcacttggcccgagacacacactctttggggtgac
ggtgttgaggagagcgagcttatcatcccacacaccatagctggaccgagaagcaagcac
aaccggagagaagggtataaaacacaaaaccagggaccctgggatgagaacggcctagtc
cctggacttgactattgtccaggaacaaaagtcaccatcacagaggactgtggcaagagg
ggtccctcaatcagaaccactactgacagtggaaagctgattaccgattggtgctgccgc
agctgttctctaccgcctttacggttccggacagaaaatggttgctggtatgggatggaa
atcagacctgttaggcatgatgaaacaacactcgttagatcacaggttgacgctttcaac
ggcgaaatgattgacccttttcagctgggccttctggtgatgtttttggccacccaggag
gtccttcgcaagaggtggacggccagattgacgattcctgcggttttgggggctctactt
gtgctgatgcttgggggcatcacttacactgacctggcaagatatgtggtgctagttgct
gcggctttcgcggaggccaacagtggaggagatgttctgcacctcgctttgatagccgta
ttcaagatccaaccagcttttctggtcatgaatatgcttagcgcgagatggacgaaccaa
gagaacgtggttctggtcctgggggcggcttttttccaactagcttcagtggatttacag
atcggagtccacggaatcctgaatgccgcagccatagcatggatgatcgttcgagcgatc
acatttcccacaacttctaccgttgccatgccagtcttagcgctcctaactccgggaatg
aaggccttgtatctggacacttacagaatcattcttcttgtcataggaatttgttccctg
ctgcaagagaggagaaagaccatggcgaagaagaaaggagccgtgctcttgggcttagcg
ctcacatccactggatggttctcgcccaccactatcgcagccggactaatggtctgcaac
ccaaacaagaagagagggtggccagctaccgagttcctttcagcggttgggttgatgttt
gccattgtgggaggtctagccgagttggacatcgaatctatgtcaatacccttcatgctg
gcagggctcatggcagtgtcctacgtggtatcaggaaaggcaaccgacatgtggctggac
cgggctgccgatatcagctgggagatggaagctgcaatcacaggaagtagccggaggcta
gatgttaagttggatgacgacggcgactttcacttgattgatgatcccggtgttccatgg
aaagtctggctcttgcgtatgtcttgtatcggtttagccgctctgacaccctgggctatc
gttcccgccgcttttggctattggctcactctgaaaacaacgaaaagagggggcgtgttc
tgggacacgccatctccaaagccttgcttaaagggggacaccaccacaggagtttaccga
attatggctagggggattctcggcacttaccaggccggcgttggagtcatgtacgagaat
gttttccacacattgtggcacacaactagaggagcagccatcatgagtggagaaggaaag
ctaacgccatactggggtagtgtgaaggaagaccgcataagctatggaggcccgtggagg
ttcgaccggaagtggaatggaacagatgatgtgcaagtgatcgtggtggaaccagggaaa
cctgcagtaaacatccagacaaaaccgggaatttttcccccccctttcggggaggttgga
gcagtcagcttggactacccacggggaacatccggctcacccatcctaaattccaatgga
gacgtcgtgggctgtttgggcaatggagttgaactcggcgatggatcatacgtcagcgcc
attgtgcagggcgaccgtcaagaagaaccagttccagatgcctacactccaagcatgcta
aaaaagaaacagatgactgtgctggacctgccccctggttcgggaaaaaccaggaagatc
ctaccccaaataatcaaggacgccatccagcagcgcttgagaacagccgtgctggcaccc
acacgagtggtagcagcagaaatggcggaagctttgagaggactcccagtacgatatcaa
acctcagcagtgcagagggagcatcagggaaatgaaatagtagacgtaatgtgccatgcc
actctgacccatagactaatgtcaccaaacagggtgcccaactacaatttattcgtgatg
gatgaggctcacttcactgacccagctagcatcgccgctcggggttatatcgcaactaag
gtggaactgggggaggcagcagccatttttatgacggcgaccccgcccgggaccactgat
ccctttcccgactcaaatgccccaattcatgacctgcaggatgagatcccagacagggca
tggagcagtggatacgaatggatcacggactatgcgggaaaaactgtgtggttcgtggca
agcgtgaaaatggggaatgagatcgcaatgtgccttcaaagagcggggaaaaaggtcatc
cagctcaatcgtaagtcttatgacacagaatacccaaaatgcaaaaatggagattgggac
tttgttatcaccactgacatctctgagatgggggccaattttggtgcgagcagggtcatt
gactgcagaaagagtgtgaaacccaccatcctagaggagggagaaggtagagtctttctt
ggaaacccatcccccataaccagtgcaagtgcagcccaacggagaggtagagtgggcaga
aaccccaaccaagttggagatgaatatcactatgggggggctaccagtgaagatgacagt
aacctagcccattggacagaggcaaagatcatgttagacaacatacatatgcctaatgga
ttagtggttcagctgtacgggccagagagggaaaaggctttcacaatggatggagagtac
cgtctcagaggtgaggagaagaagaacttcttggagctgcttagaacggctgacctccca
gtatggctagcctacaaggtagcgtccaatggcattcagtacactgacagaaaatggtgc
tttgatggaccacgcacaaatgccatactagaagataacactgaggtggagatagtcacc
cgaatgggtgagagaaagatcctcaagccgagatggctcgatgcgagggtttatgcagac
caccaggccctcaagtggtttaaggattttgcagcgggcaagagatcagcgattagcttc
atagaggtgctcggtcgcatgcctgagcatttcatgggaaagacacgggaagccttagac
acaatgtatctggtggcaacagctgagaaaggtggaaaggcacaccgcatggctcttgaa
gaactgcccgacgcattggagaccatcacactcatcgttgccatcactgtgatgacagga
ggattcttcctgctcatgatgcagcgaaagggtataggaaaaatgggtctaggggctcta
gtgctcacgctggccacctttttcctatgggcggcagaggttcctggaaccaaaatagcg
ggtaccttactgatcgccctgctgctgatggtggtgctcatcccagaaccggaaaaacag
aggtcacagacagataaccaactggcggtgtttctcatctgcgtcttgaccgtggttgga
gtggtggcagcaaacgagtacgggatgctagagaaaaccaaagcagaccttaagagcatg
tttgtcgggaagacgcaagcatcaggactgaccgga---ttgccaagcatggcactggac
ttgcgcccagccacagcttgggcgctgtatggggggagcacagttgtgttaacccctctc
ctgaagcacctaatcacttcagaatacgtcaccacatcgttagcttcaatcagttcacaa
gcgggttcgctgtttgtcttgccgcgaggcgtgcctttcactgacttggatctaaccgtt
ggccttgtctttcttggctgttggggccaaatcaccctcaccacgttcctaacagctatg
gtgctagtgacactccactatggatacatgctccctgggtggcaagcagaggcactcaga
gctgctcagagaagaacagcggctggcataatgaagaatgccgtcgtggacggaatggtc
gccactgatgtgcccgaactggaaagaaccacccctttgatgcaaaagaaagtcggccaa
gtgctcctcataggggtcagcgtggcggcgtttctcgtcaaccccaatgtcaccaccgtg
agagaggcaggtgtgttggtgacggcagccacactcaccttgtgggacaatggagccagt
gcagtctggaattccaccaccgctacggggctctgccatgtcatgcgaggcagctaccta
gctggcggctccattgcctggactctcatcaagaacgctgacaatccctccttaaaaagg
ggagggcctggaggcaggacgctatgggagcagtggaaggaaaagttgaatgctatgagc
agggatgagttcttcaaatacagaagagaggccataattgaggtggaccgcactgaagca
cgcagggctaggcgcgagaacaacatagtgggaggacatccagtctcgcgagggtcagca
aagctccgctggctcgtggaaaaaggatttgtctcgccaataggaaaagtcatagatctg
ggatgcgggcgcggaagctggaactactacgcagcaactctgaaaaaagttcaggaattc
agagggtacacgaaaggtggggcgggacatgaagaaccgatgctcatgcagagctatggc
cggaatctggtctccttgaaaagtggagtggacgtgttttacaaaccttcagaacccagt
gacaccctgttctgtgacataggggaatcctctccaagtccagaagtagaagaacaacgc
acactacgcgtcttagaaatgacatctgactggttacatcggggacctagagagttctgc
ataaaagtgctctgcccttacatgcctaaagttatagaaaagatggaagtcctgcaacgt
cgtttcggtggcggggtggtgcgccttcccctgtctcgaaactccaaccatgagatgtac
tgggtgagtggagctgctggcaatgtggtgcatgcggtcaacatgaccagccaagtgctg
ctagggcgaatggatcgcacagtgtggagagggccaaagtatgaagaggatgtcaacctg
ggcagcgggacgagagctgtggggaagggagaagtccatagtaaccaggataaaattagg
aggagaatccagaaacttagagaggaattcggtacaacgtggcacaaagaccccgagcat
ccataccgcaattggacatatcacggaagctacgaagtgaaggccactggctcagcaagc
tctctcgtcaatggggtggtaaagctcatgagcaaaccctgggacgccatcgccaatgtc
accacaatggccatgaccgacaccaccccctttggccagcagagggtctttaaagagaag
gttgacacgaaggctccagagccaccagcaggagtcaaggaagtgctcaacgagaccacc
aactggctgtgggcccacttgtcacgggagaaacgaccccgcttgtgcactaaggaagaa
ttcataaacaaagtcaacagcaacgcgtctctcggaacagtgttcgctgaacagaatcaa
tggagcacggctcgtgaggctgtggatgacccgcggttctgggagatggttgatgaagag
agggaaaaccatctgcgaggagagtgtcatacatgtatctacaacatgatgggaaaaaga
gagaagaagcctggagagtttggaaaagctaaaggaagcagggccatttggttcatgtgg
cttggagcacggtatctagagtttgaagctttggggttcctaaatgaagaccattggctg
agccgagagaattcaggaggtggggtggaaggttcaggcgtccaaaagttgggatacatt
ttccgtgacatagcagggaagcaaggaggtaaaatgtatgccgatgacaccgccgggtgg
gacaccagaatcactagaaccgacttggaaaatgaagccaaagtgctggagcttttggat
ggtgaacaccgcatgctcgcccgagccataattgaactaacgtacaggcacaaagtggtc
aaggttatgagacctgcagcaggaggaaagacagtgatggacgtgatatcacgagaagac
caaagggggagcgggcaggtggtgacatacgctctcaacacattcacgaacattgccgtc
cagcttgtccgcttgatggaggctgaaggggtcattggaccacaacacttggaacagctg
cccagaaaaaacaagatagctgttaggacctggctctttgagaatggagaggagagagtg
actaggatggcgatcagtggagacgactgcgtcgtcaagccgctggatgatagattcgcc
acagctctccattttctcaacgcaatgtctaaagtcacgaaagatatccagcaatggaag
ccttcgcatggttggcacgactggctgcatgttcccttttgctccaatcattttcatgag
attgtgatgaaagatggaaggagcctactcgtcccgtgcagagggcaggatgagctgatt
ggccgggcgcgcatctccccaggagctggatggaatgtgaaggacacagcttgcctggcg
aaagcatatgcacagatgtggctactcctatacttccatcggagggaccaacgcctcatg
gcaaatgcaatctgctcagcagttccagtggactgggtgcccacaggcagaacatcctgg
tcaatacactcaaaaggagagtggatgaccactgaagacatgctgcaagtctggaacagg
gtatggattgaagaaaatgaatggatgatggacaagaccccaatcacaagctggacagac
gttccgtacgtgggaaagcgtgaggacatctggtgtggcagtctcatcggaacgcgatcc
agggcaacatgggctgagaacatttacgcggcaataaaccaagtgagggccatcattgga
aaagaagattatgttgattacatgacctccctcagaagatatgaggatgtattgattcag
gaggacagggtcatttag-----------------------acag--gat--taagtcat
gtgtgtaatgtga-ataagaaaatg--tgcatgtggagtcaggccagcaaaagctgccac
cggatactgagtagacggtgctgcctgcgtctcagttccaggaggactgggttaacaaat
ctgacaacggaaggtgggaaagccctcagaaccgtctcggaagcaggtccctgctcaccg
gaagttgaaagaccaacgtcaggccacaattctgtgccattccgctggggagtgcggcct
gcgcacccccaggaggactgggttaacaaagccgttgagg-ccccacggcccaagcctcg
tctaagatgcaatagattaggtgtaaggactagaggttagaggagaccccgtggaaacaa
aattatgcggcccaagccccctcgaagctgtagaggaggtgtaaggaatagaggttagag
gagaccccgcatttgcatc--aaacagcatattgacacctgggaatagagtgggagatct
tctgctctatctcaacatc-agctaataggcacagagcgccgaagtatgtagctggtggt
gaggaagaacacaggatct---------------
>SH-80_CN_01
agaagtttatctgtgtgaacttcttggcttagtatcgttgagaagaatcgagagattagt
gcagtttaaacagttttttagaacggaagaacaaccatgactaaaaaaccaggagggccc
ggaaaaaaccgggccatcaatatgctgaaacgcggattaccccgcgtattcccactagtg
ggagtgaagagggtagtaatgagcttgttggacggcagagggccagcacgatttgtgctg
gctcttatcacgttcttcaagtttacagcattagccccgaccaaggcgcttttgggccgc
tggagagcagtggaaaaaagtgtggcaatgaaacatcttaccagtttcaaacgagaactt
ggaacgctcatcgacgccgtgaataagcggggcaaaaaacaaaacaaaagaggagggaat
gaaagctcgattatgtggctcgccagcttggcaatcgtaacagcctgtgccggagccatg
aagctatcaaactttcaaggaaagcttctgatgaccatcaacaacacggacattgcggac
gtcatcgtgatccccacctcaaaaggtgagaacagatgttgggtccgagcaatcgacgtt
ggttacatgtgtgaagacaccatcacgtacgaatgtccgaagcttgccgtgggcaacgat
ccggaagacgtggactgctggtgcgacaatcaagaagtctacgtgcagtatggtcgctgc
acacggaccaggcattccaaacgaagcagaagatccgtttcggtccaaacgcatggggaa
agctcactagtgaacaaaaaagaggcttggctggattcaacgaaggccacgcgatacctc
atgaaaacggagaactggatcatacggaaccctggttacgctttcctggcggcggcacct
ggatggatgcttggcagcaacagtggccaacgtgtggtgttcactattctcttgctgttg
gtcgctccggcttacagttttaactgtctgggaatggggaaccgggatttcatagaagga
gccagtggagccacttgggtggatctggtgttggaaggagatagctgtttgacaattatg
gcaaacgacaaaccaacactagatgtccgcatgatcaacattgaagctagccaacttgct
gaagtcaggagttactgctatcacgcttcagtcactgacatttcaacggtggctcgatgc
cccacgactggagaagcccacaacgaaaaacgtgctgacagcagctacgtgtgcaaacaa
ggctttactgaccgcggatggggaaatggatgtggacttttcgggaaaggaagcattgac
acatgcgcaaaattttcttgtaccagtaaggccattggaagaatgatccaaccagagaac
atcaagtacgaggttggcatattcgtgcacggaaccaccacctcggaaaaccatgggaat
tactcagcgcaagtaggagcgtctcaagcagcaaagtttactgtaactccaaatgctccc
tcaataaccctcaagcttggtgattatggagaggtcacactggattgtgaaccaaggagt
ggactgaacactgaagcgttctatgtcatgaccgtgggttcgaagtcattcttagtccat
agggaatggttccatgacctttctcttccctggacgtccccctcaagcacggcatggaga
aacagagaactccttatggaatttgaagaggcacatgccacaaaacaatctgtcgtagct
cttgggtcacaggagggaggcctccatcaagcgttggcaggagccatcgtggtggagtac
tcgagctcagtgaagttgacatcaggtcacctgaaatgcaggctaaaaatggacaaactg
gctctgaagggcacgacttatggcatgtgcacagaaaaattctcgttcgcgaaaaatcca
gcggacacaggccatggaacagttgtcattgagctcacatactctggaagtgatggtccc
tgtaaaattccgattgtctcagtcgcgagtttaaacgacatgacccctgtggggaggctg
gtaacagtaaatcccttcgtcgcgacatctagctccaactcaaaggtgctggttgagatg
gaacctcccttcggagactcttacatcgtggttggaagaggggacaagcagattaaccat
cactggcacaaagctggaagcacgctgggtaaagccttctcaacaactttgaaaggggct
cagagactagcagcgctaggtgacacagcctgggacttcggctccattggaggggtattc
aactccatagggaaagctgttcaccaagtgtttggcggtgcattcaggacgctctttggg
ggaatgtcttggatcacacaaggactaatgggggccttacttctttggatgggtgtcaac
gcacgagaccggtcaatcgccctggcttttctggccacgggaggtgtgctcgtgttttta
gcgaccaatgtgcatgccgacactggctgtgctattgacatcacaagaaaagagatgagg
tgtggaagtggcatcttcgtgcacaacgacgtagaggcttgggtagataggtacaaatat
ctgccagagacgcccagatccttagcgaagatcgtccacaaagcacatcaagaaggagtg
tgcggggtcagatccgtcactagactggaacaccagatgtgggaatctgtgcgggacgaa
ctgaatgtcttgctcaaagaaaacgcggtggatctcagtgtggtggtgaacaagcccgtg
ggtagatatcgctcagcccccaaacgcctatccatgactcaagaaaagtttgagatgggc
tggaaagcatggggaaaaagcattctcttcgcccccgaattggccaactccacgttcgtc
gtggatggacccgagacaaaggaatgccctgatgagcgcagagcctggaacagcatgcaa
atcgaagacttcggcttcggcatcacatcaacccgagtgtggctgaaaattagagaggag
aacactgatgagtgtgatggagcaatcatagggacagctgttaaagggcatgtggcagtt
catagtgacttgtcatactggattgagagccgtctcaatgacacctggaaacttgagagg
gctgtcttcggagaggtgaaatcttgcacttggcccgagacacacactctttggggtgac
ggtgttgaggagagcgagcttattatcccacacaccatagctggaccgagaagcaagcac
aaccggagagaagggtataaaacacaaaaccagggaccctgggatgagaacggcatcgtc
cttgactttgactattgtccaggaacaaaagtcaccatcacagaggactgtggcaagagg
ggtccctcaatcagaaccactactgacagtggaaagctgatcaccgattggtgctgccgc
agctgttctctaccgcctttacggttccggacagaaaatggttgctggtatgggatggaa
atcagacctgttaggcatgatgaaacaacactcgttagatcacaggttgacgctttcaac
ggcgaaatgattgacccttttcagctgggccttctggtgatgtttctggccacccaggag
gtccttcgcaagaggtggacggccagattgacgattcctgcggttttgggggctctactt
gtgctgatgcttgggggcatcacttacactgacctggcaagatatgtggtgctagttgct
gcggctttcgcggaggccaacagtggaggagatgttctgcacctcgctctgatagccgtc
ttcaagatccaaccagcttttctggtcatgaacatgcttagcgcgagatggacgaaccaa
gagaacgtggttatggttctgggggcggcttttttccaactagcttcagtggatttacag
atcggagtccacggaatcctgaatgccgcagccatagcatggatgatcgttcgagcgatc
acatttcccacaacttctaccgttgccatgccagtcttagcgctcctaactccgggaatg
agggccttgtatctggacacttacagaatcattcttcttgtcataggaatttgttccctg
ctgcaagagaggagaaagaccatggcgaagaagaaaggagccgtgctcttgggcttagcg
ctcacatccaccggatggttttcgcccaccactatcgcagccggactaatggtctgcaac
ccaaacaagaagagagggtggccagccaccgagttcctttcagcggttgggttgatgttt
gccattgtgggaggcctagccgagttggacatcgaatctatgtcaatacccttcatgctg
gcagggctcatggcagtgtcctacgtggtatcaggaaaggcaaccgacatgtggctggac
cgggctgccgatatcagctgggagatggaagctgcaatcacaggaagtagccggaggcta
gatgttaagttggatgacgacggcgactttcacttgattgatgatcccggtgttccatgg
aaagtctggctcttgcgtatgtcttgtatcggtttagccgctctgacaccctgggctatc
gttcccgccgcttttggctattggctcactctgaaaacaacaaaaagagggggtgtgttc
tgggacacgccatctccaaagccttgctcaaagggggacaccaccacaggagtttaccga
atcatggctagggggattctcggcacttaccaggccggcgttggagtcatgtacgagaat
gttttccacacattgtggcacacaactagaggagcagccatcatgagtggagaagggaag
ctaacgccatactggggtagtgtgaaggaagaccgcataagctatggaggcccgtggagg
ttcgaccggaagtggaatggaacagatgatgtgcaagtgatcgtggtggaaccagggaaa
cctgcagtaaacatccagacaaaaccgggagtgtttcgcacccctttcggggaggttgga
gcagtcagcttggactacccacggggaacatccggctcacccatcctagattccaatgga
gacatcataggcctgtatggcaatggagttgaactcggcgatggatcgtacgtcagcgcc
attgtgcagggcgaccgtcaagaggaaccagttccagatgcctacactccaagcatgctg
aaaaagagacagatgactgtgctggacctgcacccaggttcgggaaaaaccaggaagatc
ctaccacaaataatcaaggacgccatccagcagcgcttgagaacagccgtgctggcaccc
acacgagtggtagcagcagaaatggcggaagctttgagaggactcccagtacgatatcaa
acctcagcagtgcagagggaacatcagggaaatgaaatagtggacgtaatgtgccatgcc
actctgacccatagactaatgtcaccaaacagggtgcccaactacaatttattcgtgatg
gatgaggctcacttcactgacccagctagcatcgccgctcggggttatattgcaaccaag
gtggaactgggggaggcagcagccatttttatgacggcgaccccgcccgggaccactgat
ccctttcccgactcaaatgccccaattcatgacctgcaggatgagatcccagacagggca
tggagcagtggatacgaatggatcacggactatgcgggaaaaactgtgtggttcgtggca
agtgtgaaaatggggaatgagatcgcaatgtgccttcaaagagcggggaaaaaggtcatc
cagctcaatcgtaagtcttatgacacagaatacccaaaatgcaaaaatggagattgggac
tttgttatcactactgacatctctgagatgggggccaattttggtgcgagcagggtcatt
gactgcagaaagagtgtgaaacccaccatcctagaggagggagaaggtagagtcattctt
ggaaacccatcccccataaccagtgcaagtgcagcccaacggagaggtagagtgggcagg
aatcccaaccaagttggagatgaataccattacgggggggccaccagtgaagatgacagc
aacttagcccactggacagaggcaaaaattatgctagacaacatacacatgcctaatgga
ttagtggctcagctgtacgggccagagagggaaaaggctttcacaatggatggagagtat
cgtctcagaggtgaggagaagaagaacttcttggagctgcttagaacggctgacctccca
gtatggctagcctacaaggtggcgtccaatggcattcagtacactgacagaaaatggtgc
tttgatggaccacgcacaaatgccatactagaagataacactgaggtggagatagtcacc
cgaatgggtgagagaaagatcctcaagccgagatggctcgacgcgagggtttatgcagac
caccaggccctcaagtggtttaaggattttgcagcgggcaagagatcagccgtcagtttc
atagaggtgctcggtcgcatgcctgagcatttcatgggaaagacacgggaagccttagac
acaatgtacctggtggcaacagctgaaaaaggtggaaaggcacaccgcacggctcttgaa
gaactgcccgacgcattggagaccatcacactcatcgttgccatcactgtgatgacagga
ggattcttcctgctcatgatgcagagaaagggtataggaaaaatgggtctaggggctcta
gtgctcacgctggccacctttttcctatgggcggcagaggttcctggaaccaagatagcg
ggtaccttactggtcgccctgttgctgatggtggtcctcattccggaaccagaaaaacag
aggtcacagacagacaaccagttggcagtgtttcttatctgcgtcctgaccgtggtcgga
gtggtggcagcaaatgagtatggaatgctggaaaaaaccaaagcagaccttaagagcatg
tttggcggaaggacgcaagcaccaggactgaccgga---ttgccaagcatggcactggac
ttgcgcccagccacagcttgggcgctgtatggggggagcacagttgtgttgacccctctc
ctaaagcacctaatcacctcagaatacgtcaccacatcactagcttcaatcagttcacaa
gcgggttcgctgtttgtcttgccgcgaggcgtgcctttcactgacttggatctaaccgtt
ggcctcgtctttcttggctgttggggccaaatcaccctcaccacgttcttaacagctatg
gtgctagtgacactccactatggatacatgctccctgggtggcaagcagaggcactcaga
gctgcccagagaagaacagcggctggcataatgaagaatgccgtcgtggacggaatggtc
gccactgatgtgcccgaactggaaagaaccactcctttgatgcaaaagaaagtcggccaa
gtgctcctcataggggtcagcgtggcggcgtttctcgtcaaccccaatgtcaccaccgtg
agagaggcaggtgtgttggtgacggcagccacactcaccttgtgggacaatggagccagt
gccgtctggaattccaccaccgctacggggctctgccatgtcatgcgaggcagctaccta
gctggcggctccattgcctggactctcatcaagaacgctgacaagccctccttaaaaagg
gggaggcctggaggcaggacgctaggggagcagtggaaggaaaagttgaatgctatgagc
agggatgagttcttcaaatacagaagagaggccataattgaggtggaccgcactgaagca
cgcagggctaggcgcgagaacaacatagtgggaggacatccagtctcgcgagggtcagca
aagctccgctggctcgtggaaaaaggatttgtctcgccaataggaaaagtcatagatcta
ggatgcgggcgcggaggctggagctactacgcagcaactctgaaaaaagttcaggaagtc
aaagggtacacgaaaggtggggcgggacacgaagaaccgatgctcatgcagagttacggt
tggaacctggtctcgctaaaaagtggggtggacgtattctacaaaccctcggagcctagt
gacaccctgttctgtgacataggagaatcttccccaagtccggaggtggaggaacaacgc
acgctgcgcgtcttagaaatgacatctgattggctacatcggggacctagagagttctgc
ataaaagtgctctgcccttacatgcctaaagttatagaaaagatggaagtcctgcaacgt
cgtttcggtggcgggctggtgcgccttcccctgtctcgaaactccaaccatgagatgtac
tgggtgagtggagctgctggcaatgtggtgcacgcggtcaacatgaccagccaggtgctg
ctagggcgaatggatcgcacagtgtggagagggccaaagtatgaagaggatgtcaacctg
ggcagcggaacgagagctgtggggaagggagaggtccatagcaaccaggaaaaaattagg
aagagaatccagaaacttagagaggaattcgccacaacctggcataaagaccccgagcat
ccataccgaacttggacctatcacggaagctacgaagtgaaggccactggctcagcaagc
tctctcgtcaatggggtggtaaagctcatgagcaaaccttgggacgccatcgccaatgtc
accacaatggccatgaccgacaccaccccctttggccagcagagggtctttaaagagaag
gttgacacgaaggctccagagccaccagcaggagttaaggaagtgctcaacgagactacc
aactggctgtgggcccacttgtcacgagagaaacgaccccgcttgtgcactaaggaagaa
ttcataaagaaagtcaacagcaacgcagctctcggagcagtgttcgctgaacagaatcaa
tggagcacggcgcgggaagccgtgggtgaccctctgttctgggagatggtcaatgaagaa
agggaaaaccatttgcgaggggagtgtcacacgtgcatttacaacatgatggggaaaaga
gagaaaaaacccggagagtttggaaaggctaaagggagtagggctatctggttcatgtgg
ctcggagctcggtacctagagttcgaagccctaggatttctaaatgaagaccattggctg
agccgagagaattcaggaggtggggtggaaggttcaggcgtccaaaagctgggatacatt
ctccgtgacatagcagggaagcaaggaggtaaaatgtatgccgatgacaccgccgggtgg
gacaccagaatcactagaaccgacttggagaatgaagccaaagtgctggagcttgtggat
ggtgaacaccgcatgctcgcccgagccataattgaactaacgtataggcacaaagtggtc
aaggttatgagacctgcagcaggaggaaagacagtgatggacgtgatatcacgagaagac
caaagggggagcgggcaggtggtgacctacgctctcaacacattcacgaacattgccgtc
cagcttgtccgcttgatggaggctgagggggtcattggaccacaacacttggaacaactg
cccaggaaaaacaagatagctgttaggacctggctctttgagaatggagaggagagagtg
actaggatggcgatcagtggagacgactgtgtcgtcaagccgctggatgacagattcgcc
acggctctccatttcctcaacgcaatgtcgaaggtcagaaaagatatccaagaatggaag
ccttcgcatggttggcacgactggcagcaggttcccttttgctccaatcattttcaggag
attgtgatgaaagatggaaggagcatagtcgtcccgtgcagagggcaggatgagctgatt
ggcagggcgcgcatctccccaggagctggatggaatgtgaaggacacagcttgcctggcc
aaagcgtatgcacagatgtggctgcttctatacttccatcggagggacctacgcctcatg
gcaaatgcaatctgctcagcagtcccagtggactgggtgcccacaggcagaacatcctgg
tcaatacactcaaaaggagagtggatgaccactgaagacatgctgcaagtctggaacagg
gtatggattgaagaaaatgaatggatgatggacaagaccccaatcacaagctggacagac
gttccgtacgtgggaaagcgtgaggacatctggtgtggcagtctcatcggaacgcgatcc
agggcaacatgggctgagaacatctacgcggcaataaaccaagtgagggccatcattgga
aaagaaaattatgttgattacatgacttccctcagaagatatgaggatgtattgattcag
gaggacagggtcatttag-----------------------acag--gat--taagtcat
gtgtgtaatgtga-atgagaaaatg--tgcatgtggagtcaggccagcaaaagctgccac
cggatactgagtagacggtgctgcctgcgtctcagttccaggaggactgggttaacaaat
ctgacaacggaaggtgggaaagccctcagaaccgtctcggaagcaggtccctgctcaccg
gaagttgaaagaccaacgtcaggccacaattctgtgccactccgctggggagtgcggcct
gcgcagccccaggaggactgggttaacaaagccgttgaggcccccacggcccaagcctcg
tctaagatgcaatagactaggtgtaaggactagaggttagaggagaccccgtggaaacaa
catcatgcggcccaagccccctcgaagctgtagaggaggtggaaggactagaggttagag
gagaccccgcatttgcatc-aaaacagcatattgacacctgggaatagactgggagatct
tctgctctatctcaacatc-agctactaggcacagagcgccgaagtatgtagctggtggt
gaggaagaacacaggatct---------------
>VN1CT-03_VN_03
agaagtttatctgtgtgaacttcttggcttagtatcgttgagaagaatcgagagattagt
gcagtttaaacagttttttagaacggaagaacaaccatgactaaaaaaccaggagggccc
ggaaaaaaccgggccatcaatatgctgaaacgcggattaccccgcgtattcccactagtg
ggagtgaagagggtagttatgagcttgttggacggcagagggccagtacgatttgtgctg
gctcttatcacgttcttcaagtttacagcattagccccgaccaaggcgcttttgggccgc
tggagagcagtggaaaaaagtgtggcaatgaaacatcttaccagtttcaaacgagaactt
ggaacactcattgacgccgtgaacaagcggggcaaaaaacaaaacaaaagaggagggaat
gaaagctcgattatgtggcttgccagcttggcaatcgtaacagcctgtgccggagccatg
aagctatcaaactttcaaggaaagcttctgatgaccatcaacaacacggacattgcggac
gtcatcgtgatccccacctcaaaaggtgaaaacagatgttgggtccgagcaatcgacgtt
ggttacatgtgtgaagacaccatcacgtatgaatgtccgaagcttgccgtgggcaacgat
ccggaagacgtggactgctggtgcgacaatcaggaagtctacgtgcagtatggtcgctgc
acacggaccaggcattccaaacgaagcagaagatccgtttcggtccaaacgcatggggaa
agctcactagtgaacaaaaaagaggcttggctggattcaacgaaggccacgcgatacctc
atgaaaacggagaactggatcataaggaaccctggttatgctttcctggcggtggcactt
ggatggatgcttggcagcaacagtggccaacgtgtggtgttcactattctcttgctattg
gtcgctccggcttacagttttaactgtctgggaatggggaatcgggatttcatagaagga
gccagtggagccacttgggtggatctggtgttggaaggagatagctgtttgacaattatg
gcaaacgacaaaccaacactagatgtccgcatgatcaacattgaagctagccaacttgct
gaagtcaggagttactgctatcacgcttcagtcactgacatttcaacggtggctcgatgc
cccacgactggagaagcccacaacgaaaaacgtgctgacagcagctacgtgtgcaaacaa
ggctttactgatcgcggatggggaaatggatgtggacttttcgggaaaggaagcattgac
acatgcgcaaaattttcttgtaccagtaaggccattggaagaatgatccaaccagagaac
atcaagtacgaggttggcatattcgtgcacggaaccaccacctcggaaaaccatgggaat
tactcagcgcaagtaggagcgtctcaagcagcaaagtttactgtaactccaaatgctcct
tcaataaccctcaagcttggtgattatggagaagtcacactggattgtgaaccaaggagt
ggactgaacactgaagcgttctatgtcatgaccgtgggttcgaagtcattcttagtccat
agggaatggttccatgacctttctcttccctggacgtccccctcaagcacggcatggaga
aacagagaactcctcatggaatttgaagaggcacatgccacaaaacaatctgtcgtagct
cttgggtcacaggagggaggcctccatcaagcgttggcaggagccatcgtggtggagtac
tcgagctcagtgaagttgacatcaggtcacctgaaatgcaggctaaaaatggacaaactg
gctctgaagggcacgacttatggcatgtgtacagaaaaattctcgttcgcgaaaaatcca
gcggacacgggccatggaacagttgtcattgagctcacatattctggaagtgatggtccc
tgtaaaattccgattgtctcagtcgctagtttaaacgacatgacccctgtggggaggctg
gtaacagtaaaccccttcgtcgcaacatctagctccaactcaaaggtgctggttgagatg
gaacctcccttcggagactcttatatcgtggttggaagaggggacaagcagattaaccat
cactggcacaaagctgggagcacgctgggcaaagctttctcaacaactttgaaaggggct
cagagactagcagcgctaggtgacacagcctgggacttcggttccattggaggggtattc
aactccatagggaaagctgttcaccaagtatttggcggtgcattcagaacgctctttggg
ggaatgtcttggatcacacaaggactaatgggggccttacttctttggatgggtgtcaac
gcacgagaccggtcaatcgccctggcttttctggccacgggaggtgtgctcgtgttttta
gcgaccaatgtgcatgccgacactggctgtgccattgacatcacaagaaaagagatgagg
tgtggaagtggcatcttcgtgcacaacgacgtagaggcttgggtagataggtacaaatat
ttgccagagacgcccagatccttagcgaagatcgtccacaaagcacatcaagaaggagtg
tgcggggtcagatccgtcactagactggaacaccagatgtgggagtctgtgcgggacgaa
ctgaatgtcttgctcaaagagaacgcggtggatctcagtgtggtggtgaacaagcccgtg
gggagatatcgctcagcccccaaacgcctatccatgactcaagaaaagtttgagatgggc
tggaaagcatggggaaaaagcattctcttcgcccccgaattggccaactccacgttcgtc
gtggatggacccgagacaaaggaatgccctgatgagcgcagagcctggaacagcatgcaa
atcgaagatttcggcttcggcatcacatcaacccgagtgtggctgaaaattagagaggag
aacactgatgagtgtgatggagcaattatagggacagctgttaaagggcatgtggcagtt
catagtgacttgtcatactggattgagagccgtctcaatgacacctggaaacttgagagg
gctgtcttcggagaggtgaaatcttgcacttggcccgagacacacactctttggggtgac
ggtgttgaggagagcgagcttatcatcccacacaccatagctggaccgagaagcaagcac
aaccggagagaagggtataaaacacaaaaccagggaccctgggatgagaacggcatcgtc
cttgactttgactattgtccaggaacaaaagtcaccatcacagaggactgtggcaagagg
ggtccctcaatcagaaccactactgacagtggaaagctgatcaccgattggtgctgccgc
agctgttctctaccgcctttgcggttccggacagaaaatggttgctggtatgggatggaa
atcagacctgttaggcatgacgaaacaacactcgttaggtcacaggttgacgctttcaac
ggcgaaatgattgacccttttcagctgggccttctggtgatgtttctggccacccaggag
gtccttcgcaagaggtggacggccagattgacgattcctgcggttttgggggctctactt
gtgctgatgcttgggggcatcacttacactgacctggcaagatatgtggtgctagttgct
gcggctttcgcggaggccaacagtggaggagatgttctgcacctcgctctgatagccgtc
ttcaagatccaaccagcttttctggtcatgaacatgcttagcgcgagatggacgaaccaa
gagaacgtggttctggtcctgggggcggcttttttccaactagcttcagtggatttacag
atcggagtccacggaatcctgaatgccgcagccatagcatggatgatcgttcgagcgatc
acatttcccacaacttctaccgttgccatgccaatcttagcgctcctaactccgggaatg
agggctttgtatctggacacttacagaatcattcttcttgtcataggaatttgttccctg
ctgcaagagaggagaaagaccatggcgaagaagaaaggagccgtgctcttgggcttagcg
ctcacatccaccggatggttttcgcccaccactatcgcagccggactaatggtctgcaac
ccaaacaagaagagagggtggccagccaccgagttcctttcagcggttgggttgatgttt
gccattgtgggaggtctagccgagttggacatcgaatctatgtcaatacccttcatgctg
gcagggctcatggcagtgtcctacgtggtatcaggaaaggcaaccgacatgtggctggac
cgggctgccgatatcagctgggagatggaggctgcaatcacaggaagtagccggaggcta
gatgttaagttggatgacgacggcgactttcacttgattgatgatcccggtgttccatgg
aaagtctggcttttgcgcatgtcttgtatcggtttagccgctctgacaccctgggctatc
gttcccgccgcttttggctattggctcactctgaaaacaacaaaaagagggggcgtgttc
tgggacacgccatctccaaagccttgcttaaagggggacaccaccacaggagtttaccga
attatggccagggggattctaggcacttaccaggccggcgttggagtcatgtatgagaat
gttttccacacattgtggcacacaactagaggagcagccatcatgagtggagaaggaaag
ctaacgccatactggggtagtgtgaaggaagaccgcataagctatggaggcccgtggagg
tttgaccggaagtggaatggaacagatgatgtgcaagtgattgtggtggaaccagggaaa
cctgcagtaaacatccagacaaaaccgggagtgtttcgcacccctttcggggaggttgga
gcagtcagcttggactacccacggggaacatccggctcacccatcctagattccaatgga
gacatcataggcttgtatggcaatggggttgaactcggcgatggatcgtatgtcagcgcc
attgtgcagggcgaccgtcaagaggaaccagttccagatgcctacactccaagcatgctg
aaaaagagacagatgactgtgctggacctgcacccaggttcgggaaaaaccaggaagatc
ctaccccaaataattaaggacgccatccagcagcgcttgagaacagccgtgctggcaccc
acacgagtggtagcagcagaaatggcggaagctttgagaggactcccagtacgatatcaa
acctcggcagtgcagagggagcatcagggaaatgaaatagtagacgtaatgtgccatgcc
actctgacccatagactaatgtcaccaaacagggtgcccaactacaatttattcgtgatg
gatgaggctcacttcactgacccagctagcatcgccgctcggggttatattgcaaccaag
gtggaactgggggaggcagcagccatttttatgacggcgaccccgcccgggaccactgat
ccctttcccgactcaaatgccccaattcatgacctgcaggatgagatcccagacagggca
tggagcagtggatacgaatggatcacggactatgcgggaaaaactgtgtggttcgtggca
agtgtgaaaatggggaatgagatcgcaatgtgcctccaaagagcggggaaaaaggtcatc
cagctcaatcgtaagtcatatgacacagaatacccaaaatgcaaaaatggagattgggac
tttgttatcaccactgacatctctgagatgggggccaattttggtgcgagcagggtcatt
gactgcagaaaaagtgtgaaacccaccatcctagaggagggagaaggtagagtcattctt
ggaaacccatcccccataaccagtgcaagtgcagcccaacggagaggtagagtgggcagg
aatcccaaccaagttggagatgaataccattacgggggggccaccagtgaagatgacagc
aacctagcccactggacagaggcaaaaattatgctagacaacatacacatgcctaatgga
ttagtggctcagctgtacgggccagagagggaaaaggctttcacaatggatggagagtac
cgtctcagaggtgaggagaagaagaacttcttggagctgcttagaacggctgacctccca
gtatggctagcctacaaggtggcgtccaatggcattcagtacactgacagaaaatggtgc
tttgatggaccacgcacaaatgccatactagaagataacactgaggtggagatagtcacc
cgaatgggtgagagaaagatcctcaagccgagatggctcgatgcgagggtttatgcagac
caccaggccctcaagtggtttaaggattttgcagcgggcaagagatcagccgtcagtttc
atagaggtgctcggtcgcatgcctgagcatttcatgggaaagacacgggaagccttagac
acaatgtatctggtggcaacagctgagaaaggtggaaaggcacaccgcatggctcttgaa
gaactgcccgacgcattggagaccatcacactcatcgttgccatcactgtgatgacagga
ggattcttcctgctcatgatgcagagaaagggtataggaaaaatgggtctaggggctcta
gtgctcacgctggccacctttttcctatgggcggcagaggttcctggaaccaaaatagcg
ggcaccctactggtcgccctgttgctgatggtggtcctcatcccggaaccagaaaaacag
aggtcacagacagacaaccagttggcagtgtttcttatctgcgtcctgaccgtggtcgga
gtggtggcagcaaatgagtacggaatgctggaaaaaaccaaagcagaccttaagagcatg
tttggcggaaggacgcaagcaccaggactgaccgga---ttgcctagcatggcactggac
ttgcgcccagccacagcttgggcgctgtatggggggagcacagttgtgttaacccctctc
ctgaagcatctaatcacctcagaatacgtcaccacatcgttagcttcaatcagttcacaa
gcgggttcgctgtttgttttgccgcgaggcgtgcctttcactgacttggatctaaccgtt
ggccttgtctttcttggctgttggggccaaatcaccctcaccacgttcctaacagctatg
gtgctagtgacactccactatggatacatgctccctgggtggcaagcagaggcactcaga
gctgctcagagaagaacagcggctggcataatgaagaatgccgtcgtggacggaatggtc
gccaccgatgtgcccgaactggaaagaactactcccttgatgcaaaagaaagtcggccaa
gtgctcctcataggggtcagcgtggcggcgtttctcgtcaaccccaatgtcaccaccgtg
agagaggcaggtgtgttggtgacggcagccacactcaccttgtgggacaatggagccagt
gccgtctggaattccaccaccgctacggggctctgccatgtcatgcgaggcagctaccta
gctggcggctccattgcctggactctcatcaagaacgctgacaagccctccttaaaaagg
gggaggcctggaggcaggacgctaggggagcagtggaaggaaaagttgaatgctatgagc
agggatgagttcttcaaatacagaagagaggccataattgaggtggaccgcactgaagca
cgcagggccaggcgcgagaacaacatagtgggaggacacccagtctcgcgagggtcagca
aagctccgctggctcgtggaaaaaggatttgtctcgccaataggaaaagtcatagatctg
ggatgcgggcgcggaggctggagctactacgcagcaactctgaaaaaagttcaggaagtc
aaagggtacacgaaaggtggggcgggacacgaagaaccgatgctcatgcagagttacggt
tggaacctggtctcgttaaagagtggggtggacgtattctacaaaccctcggagcctagt
gacaccctgttctgtgacataggagaatcttccccaagtccagaggtggaggaacaacgc
acgctgcgcgtcctagaaatgacatctgactggttacatcggggacctagagagttctgc
ataaaagtgctctgcccttacatgcctaaagttatagaaaagatggaagtcctgcaacgt
cgtttcggtggcgggttggtgcgccttcccctgtctcgaaactccaaccatgagatgtac
tgggtgagtggagctgctggcaatgtggtgcatgcggtcaacatgaccagccaagtgctg
ctagggcgaatggatcgcacagtgtggagagggccaaagtatgaagaggatgtcaacctg
ggcagcgggacgagagctgtggggaagggagaggtccatagcaaccaggaaaaaattagg
aagagaatccagaaacttagagaggaattcgctacaacctggcacaaagaccccgagcat
ccataccgaacttggacctatcatggaagctacgaagtgaaggccactggctcagcaagc
tctctcgtcaatggggtggtaaagctcatgagcaaaccctgggacgccatcgccaatgtc
accacaatggccatgaccgacaccaccccctttggccaacagagggtcttcaaagagaag
gttgacacgaaggctccagagccaccagcaggagtcaaggaagtgctcaacgagaccacc
aactggctgtgggcccacttgtcacgggagaaacgaccccgcttgtgcactaaggaagaa
ttcataaagaaagtcaacagcaacgcagctctcggagcagtgttcgctgaacaaaatcaa
tggagcacggcgcgggaagccgtgggcgaccctctgttctgggagatggtcaatgaagaa
agggaaaaccatttgcgaggggagtgccacacgtgcgtttacaacatgatgggaaaaaga
gagaaaaaacctggagagttcggaaaggctaaagggagtagggctatttggttcatgtgg
ctcggagctcggtacctagagttcgaagccctaggatttctaaatgaagaccattggctg
agccgagagaattcaggaggtggggtggaaggttcaggcgtccaaaagctgggatacatt
ctccgtgacatagcagggaagcaaggaggtaaaatgtatgccgatgacaccgccgggtgg
gacaccagaatcactagaaccgacttggaaaatgaagccaaagtgctggagcttttggat
ggtgaacatcgcatgctcgcccgagccataattgaactaacgtacaggcacaaagtggtc
aaggttatgaggcctgcggcaggaggaaagacagtgatggacgtgatatcacgagaagac
caaagggggagtgggcaggtggtgacctacgctctcaacacattcacgaacattgctgtc
cagcttgtccgcttgatggaggctgagggggtcattggaccacaacacttggaacagctg
cccaggaaaaacaaaatagctgttaggacctggctctttgagaatggagaggagagagtg
actaggatggcgatcagtggagacgactgcgtcgtcaagccgctggatgacagattcgcc
acggctctccatttcctcaacgcaatgtcgaaggtcagaaaagatatccaagaatggaag
ccttcgcatggttggcacgactggcagcaggttcccttttgctccaatcattttcaggag
attgtgatgaaagatggaaggagcatagtcgtcccgtgcagagggcaggatgagctgatt
ggcagggcgcgcatctccccaggagctggatggaatgtgaaggacacagcttgcctggcc
aaagcgtatgcacagatgtggctgcttctatacttccatcggagggacctacgccttatg
gcaaatgcaatctgctcagcagttccagtggactgggtgcccacaggcagaacatcctgg
tcaatacactcaaaaggagagtggatgaccactgaagacatgctgcaagtctggaacagg
gtatggattgaagaaaatgaatggatgatggacaagaccccaatcacaagctggacagac
gttccgtacgtgggaaagcgtgaggacatctggtgtggcagtctcatcggaacgcgatcc
agggcaacatgggctgagaacatctacgcggcaataaaccaagtgagggccatcattgga
aaagaaaattatgttgattacatgacttccctcagaagatatgaggatgtattgattcag
gaggacagggtcatttag-----------------------acag--gat--aaagtcat
gtgtgtaatgtgagataagaaaatg--tgcatgtggagtcaggccagcaaaagctgccac
cggatactgagtagacggtgctgcctgcgtctcagtcccaggaggactgggttaacaaat
ctgacaacggaaggtgggaaagccctcagaaccgtctcggaagcaggtccctgctcaccg
gaagttgaaagaccaacgtcaggccacaattttgtgccactccgctggggagtgcggcct
gcgcagccccaggaggactgggttaacaaagccgttgaggcccccacggcccaagcctcg
tctaagatgcaatagactaggtgtaaggactagaggttagaggagaccccgtggaaacaa
cattatgcggcccaagccccctcgaagctgtagaggaggtggaaggactagaggttagag
gagaccccgcatttgcatc-aaaacagcatattgacacctgggaatagactgggagatct
tctgctctatctcaacatc-agctactaggcacagagcgccgaagtatgtagctggtggt
gaggaagaacacaggatct---------------
>131V_CN_07
agaagtttatctgtgtgaacttcttggcttagtatcgttgagaagaatcgagagattagt
gcagtttaaacagttttttagaacggaagaacaaccatgactaaaaaaccaggagggccc
ggaagaaaccgggccatcaatatgctgaaacgcggattaccccgcgtattcccactagtg
ggagtgaagagggtagtgatgagcttgttggacggcagagggccagtacgatttgtgctg
gctcttatcacgttcttcaagtttacagcgttagccccgaccaaggcgcttttgggccgc
tggagagcagtggaaaaaagtgtggcaatgaaacatcttaccagtttcaaacgagaactt
ggaacactcattgacgccgtgaacaagcggggcaaaaaacaaaacaaaagaggagggaat
gaaagctcgattatgtggcttgccagcttggcaatcgtaacagcctgtgccggagccatg
aagctatcaaactttcaaggaaagcttctgatgaccatcaacaacacggacattgcggac
gtcatcgtgatccccacctcaaaaggtgaaaacagacgttgggtccgagcaatcgacgtt
ggttacatgtgtgaagacaccatcacgtacgaatgtccgaagcttgccgtgggcaacgat
ccggaagacgtggactgctggtgcgataatcaggaagtctacgtgcagtatggtcgctgc
acacggaccaggcattccaaacgaagcagaagatccgtttcggtccaaacgcatggggaa
agctcattagtgaacaaaaaagaggcttggctggattcaacgaaggccacgcgatacctc
atgaaaacggagaactggatcataaggaaccctggttatgctttcctggcggcagcgctt
ggatggatgcttggcagcaacagtggccaacgtgtggtgttcactattctcctgctattg
gtcgctccggcctacagttttaactgtctgggaatggggaatcgagatttcatagaagga
gccagtggagccacttgggtggatctggtgttggaaggagatagctgtttgacaattatg
gcaaacgacaagccaacactagatgtccgcatgatcaacattgaagctagccaacttgct
gaagtcaggagttactgctatcacgcttcagtcactgacatttcaacggtggctcgatgc
cccacgactggagaagcccacaacgagaaacgtgccgacagcagctacgtgtgcaaacaa
ggctttactgatcgcggatggggaaatggatgtggacttttcgggaaaggaagcattgac
acatgtgcaaaattttcttgtaccaatagggccattggaagaatgatccaaccagagaac
atcaagtacgaggttggcatattcgtgcacggaaccaccacctcggaaaaccatggaaat
tactcagcgcaagtaggagcgtctcaagcagcaaagtttactgtaactccaaatgctcct
tcaataaccctcaagcttggtgattatggagaagtcacactggattgtgaaccaaggagt
ggactgaacactgaagcgttctatgtcatgaccgtgggttcgaagtcattcttagtccat
agggaatggttccatgacctttctcttccctggacgtccccctcaagcacggcgtggaga
aacagagaactcctcatggaatttgaagaggcacatgccacaaaacaatctgtcgtagct
cttgggtcacaggagggaggcctccatcaagcgctggcaggagccatcgtggtggagtac
tcgagctcagtgaagttgacatcaggtcacttgaaatgcaggctaaaaatggacaaactg
gctctgaagggcacgacttatggcatgtgtacagagaaattctcgttcgcgaaaaatcca
gcggacacaggccatggaacagttgtcattgagctcacatattctggaagtgatggtccc
tgcaaaattccgattgtctcagtcgcgagtttaaacgacatgacccctgtggggaggctg
gtaacagtaaaccccttcgtcgcaacatctagctccaactcaaaggtgctggttgagatg
gaacctcccttcggagactcttatatcgtggttggaagaggggacaagcagattaaccat
cactggcacaaagctggaagcacgctgggcaaagctttctcaacaactttgaaaggggct
cagagactagcagcgctaggtgatacagcctgggacttcggctccattggaggggtattt
aactccatagggaaagctgttcaccaagtatttggcggtgcattcagaacgctctttggg
ggaatgtcttggatcacacaaggactaatgggggccttacttctttggatgggtgtcaac
gcacgagaccggtcaatcgccctggcttttctggccacgggaggtgtgctcgtgttttta
gcgaccaatgtgcatgccgacactggctgtgccattgacatcacaagaaaagagatgagg
tgtggaagtggcatcttcgtgcacaacgacgtagaggcttgggtagataggtacaaatat
ctgccagagacgcccagatccttagcgaagatcgtccacaaagcacatcaagaaggagtg
tgcggggtcagatccgtcactagattggaacaccagatgtgggaatctgtgcgggacgaa
ctgaatgtcttgctcaaagagaacgcggtggacctcagtgtggtggtgaacaagcccgtg
gggagatatcgctcagccccaaaacgcctatccatgactcaagaaaagtttgagatgggc
tggaaagcatggggaaaaagcattctcttcgcccccgaattggccmactccacattcgtc
gtgsatggacccgagacaaaggaatgccctgatgagcgcagagcctggaacagcatgcaa
atcgaagatttcggcttcggcatcacatcaacccgagtgtggctgaaaattagagaggag
aacactgatgagtgtgatggagcaatcatagggacagctgttaaagggcatgtggcagtc
catagtgacttgtcatactggattgagagccgtctcaatgacacctggaaacttgagagg
gctgtcttcggagaggtgaaatcttgcacttggcccgagacacacactctttggggtgac
ggtgttgaggagagcgagcttatcaccccacataccatagctggaccgaggagcaagcac
aaccggagagaagggtataaaacacaaaaccagggaccctgggatgagaacggcatcgtc
cttgactttgactattgtccaggaacaaaagtcactatcacagaggactgtggcaagagg
ggtccctcaatcagaaccactactgacagtggaaagctgatcaccgattggtgctgccgc
agctgttctctaccgcctttacggttccggacagaaaatggttgctggtatgggatggaa
atcagacctgctaggcatgacgaaacaacactcgttaggtcacaggttgacgctttcaac
ggcgaaatgattgacccttttcagctgggccttctggtgatgtttctggccacccaggag
gtccttcgcaagaggtggacggccagattgacgattcctgcggttttgggggctctactt
gtgctgatgcttgggggcatcacttacactgacctggcaagatatgtggtgctagttgct
gcggctttcgcggaggccaacagtggaggagatgttctgcacctcgctctgatagccgtc
ttcaagatccagccagcttttctggtcatgaacatgcttagcgcgagatggacgaaccaa
gagaacgtggttctggttctaggggcggcttttttccaactagcttcagtggatttacag
atcggagtccacggaatcctgaatgccgcagccatagcatggatgatcgttcgagcgatc
acatttcccacaacttctaccgttgccatgccaatcttagcgctcctaactccgggaatg
agggctttgtatctggacacttacagaatcattcttcttgtcataggaatttgttccctg
ctgcaagagaggagaaagaccatggcgaagaagaaaggagccgtgctcttgggcttagcg
ctcacatccaccggatggttttcgcccaccactatcgcagccggactaatggtctgcaac
ccaaacaagaagagagggtggccagccaccgagttcctttcagcggttgggttgatgttt
gccattgtgggaggtctagccgagttggacatcgaatctatgtcaatacccttcatgctg
gcagggctcatggcagtgtcctacgtggtatcaggaaaggcaaccgacatgtggctggac
cgggctgctgatatcagctgggagatggaggctgcaatcacaggaagtagccggaggcta
gatgttaagttggatgacgacggcgactttcacttgattgatgatcccggtgttccatgg
aaagtctggctcttgcgcatgtcttgtatcggtttagccgctctgacaccctgggctatc
gttcccgccgcttttggctattggctcactctgaaaacaacaaaaagagggggcgtgttc
tgggacacgccgtctccaaagccttgcttaaaaggggacaccaccacaggagtttaccga
attatggccagggggattctcggcacttaccaggccggcgttggagtcatgtacgagaat
gttttccacacattgtggcacacaactagaggagcagccatcatgagtggagaaggaaag
ctaacgccatactggggtagtgtgaaggaagaccgcataagctatggaggcccgtggagg
ttcgaccggaagtggaatggaacagatgatgtgcaagtgattgtggtggaaccagggaaa
cctgcagtaaacatccagacaaaaccgggagtgtttcgcacccctttcggggaggttgga
gcagtcagcttggactacccacggggaacatccggctcacccatcctagattccaatgga
gacatcataggcttgtatggcaatggggttgaactcggcgatggatcgtacgtcagcgcc
attgtgcagggcgaccgtcaagaggaaccagttccagatgcctacactccaagcatgctg
aaaaagagacagatgactgtgctggacctgcacccaggttcgggaaaaaccaggaagatc
ctaccccaaataatcaaggacgccatccagcagcgcttgagaacagccgtgctggcaccc
acacgagtggtagcagcagaaatggcggaagctttgagaggactcccagtacgatatcaa
acctcagcagtgcagagggagcatcagggaaatgaaatagtagacgtaatgtgccatgcc
actctgacccatagactaatgtcaccaaacagggtgcccaactacaacttattcgtgatg
gatgaggctcacttcactgacccagctagcatcgccgctcggggttatattgcgaccaag
gtggaactgggggaggcagcagccatttttatgacggcgaccccgcccgagaccactgat
ccctttcccgactcaaatgccccaattcatgacctgcaggatgagatcccagacagggca
tggagcagtggatacgaatggatcacggactatgcaggaaaaactgtgtggttcgtggca
agtgtgaaaatggggaatgagatcgcaatgtgcctccaaagagcggggaaaaaggtcatc
cagctcaatcgtaagtcatatgacacagaatatccaaaatgcaaaaatggagatagggac
tttgttatcaccactgacatctctgagatgggggccaattttggtgcaagcagggtcatt
gactgcagaaagagtgtgaaacccaccattctagaggagggagaaggtagagtcattctt
ggaaacccatcccccataaccagtgcaagtgcagcccaacggagaggtagagtgggcagg
aatcccaaccaagttggagatgaataccattacggaggggccaccagtgaagatgacagc
aacttagcccactggacagaggcaaaaatcatgctagacaacatacacatgcctaatgga
ttagtggctcagctgtacgggccagagagggaaaaggctttcacaatggatggagagtac
cgtctcagaggtgaggagaagaagaacttcttggagctgcttagaacggctgacctccca
gtatggctagcctacaaggtggcgtccaatggcattcagtacactgacagaaaatggtgc
tttgatggaccacgcacaaatgccatactagaagataacactgaggtggagatagtcacc
cgaatgggtgagagaaagatcctcaagccgagatggctcgatgcgagggtttatgcagac
caccagactctcaagtggtttaaggattttgcagcgggcaagagatcagccgtcagtttc
atagaggtgctcggtcgcatgcctgagcattttatgggaaagacacgggaagccttagac
acaatgtatctggtggcaacagctgagaaaggtggaaaggcacatcgcatggctcttgaa
gaactgcccgacgcattggagaccatcacactcatcgttgccattactgtgatgacagga
ggattcttcctgctcatgatgcagagaaagggtataggaaaaatgggtctaggggctcta
gtgctcacgctggccacctttttcctatgggcggcagaggttcctggaaccaaaatagcg
ggcaccctactggtcgccctgttgctgatggtggtcctcatcccggaaccagaaaaacag
aggtcacagacagacaaccagttggcagtgtttcttatctgcgtcctgaccgtggtcgga
gtggtggcagcaaatgagtatggaatgctggaaaaaaccaaagcagaccttaagagcatg
tttggtggaaggacgcaagcaccaggactgaccgga---ttgcctagcatggcactggac
ttgcgcccagccacagcttgggcgctgtatgggggaagcacagttgtgttaacccctctc
ctgaagcacctaatcacctcagaatacgtcaccacatcgttagcttcaatcagttcacaa
gcgggttcgctgtttgttttgccgcgaggcgtgccttttactgacttggatctaaccgtt
ggccttgtctttcttggctgttggggccaaatcaccctcaccacgttcctaacagctatg
gtgctagtgacactccactacggatacatgctccctgggtggcaagcagaggcactcaga
gctgctcagagaagaacagcggctggcataatgaagaatgccgtcgtggacggaatggtc
gccaccgatgtgcccgaactggaaagaactactcccttgatgcaaaagaaagtcggccaa
gtgctcctcataggggtcagcgtggcggcgtttctcgtcaaccccaatgtcaccaccgtg
agagaggcaggtgtgttggtgacggcagccacactcaccttgtgggacaatggagccagt
gccgtctggaattccaccaccgctacggggctctgccatgtcatgcgaggcagctaccta
gctggcggctccattgcctggactctcatcaagaacgctgacaagccctccttaaaaagg
gggaggcctggaggcaggacgctaggggagcagtggaaggaaaagttgaatgctatgagc
agggatgagttcttcaaatacagaagagaggccataattgaggtggaccgcactgaagca
cgcagggctaggcgcgagaacaacatagtgggaggacatccagtctcgcgagggtcagca
aagctccgctggctcgtggaaaaaggatttgtctcgccaataggaaaagtcatagatctg
ggatgcgggcgcggaggctggagctactacgcagcaactctgaaaaaagttcaggaagtc
aaagggtacacgaaaggtggggcgggacacgaagaaccgatgctcatgcagagttacggt
tggaacctggtctcgttaaagagtggggtggacgtattctacaaaccctcggagcctagt
gacaccctgttctgtgacataggagaatcttccccaagtccagaggtggaggaacaacgc
acgctgcgcgtcctagaaatgacatctgactggttacatcggggacctagagagttctgc
ataaaagtgctttgcccttacatgcctaaagttatagaaaagatggaagtcctgcaacgt
cgtttcggtggcgggctggtgcgccttcccctgtcccgaaactccaaccatgagatgtac
tgggtgagtggagctgctggcaatgtggtgcatgcggtcaacatgaccagccaagtgctg
ctagggcgaatggatcgcacagtgtggagagggccaaagtatgaagaggatgtcaacctg
ggcagcgggacgagagctgtggggaagggagaggtccatagcaaccaggaaaaaattagg
aagagaatccagaaactcagagaggaattcgctacaacctggcacaaagaccccgagcat
ccataccgaacttggacctatcacggaagctacgaagtgaaggccactggctcagcaagc
tctctcgtcaatggggtggtaaagctcatgagcaaaccctgggacgccatcgccaatgtc
accacaatggccatgaccgacaccaccccctttggccagcagagggtctttaaagagaag
gttggcacgaaggctccagagccaccagcaggagtcaaggaagtgctcaacgagaccacc
aactggctgtgggcccacttgtcacgggagaagcgaccccgcttgtgcactaaggaagaa
ttcataaagaaagtcaacagcaacgcagctctcggagcagtgttcgctgaacagaatcaa
tggagcacggcgcgggaagccgtggacgaccctctgttctgggagatggtcaatgaagaa
agggaaaaccatttgcgaggggagtgccacacgtgcatctacaacgtgatgggaaaaaga
gagaaaaaacccggagagttcggaaaggctaaagggagtagggctatttggttcatgtgg
ctcggagctcggtacctagagttcgaagccctaggatttctaaatgaagaccattggctg
agccgagagaactcaggaggtggggtggaaggttcaggcgtccaaaagttgggatacatt
ctccgtgacatagcagggaagcaaggaggtaaaatgtatgccgatgacaccgccgggtgg
gacaccagaatcactagaaccgacttggaaaatgaagccaaagtgctggagcttttggat
ggtgaacaccgcatgctcgcccgagccataattgaactaacgtacaggcacaaagtggtc
aaggttatgagacctgcagcaggaggaaagacagtgatggacgtgatatcacgagaagac
caaagagggagtgggcaggtggtgacctacgctctcaatacattcacgaacattgccgtc
cagcttgtccgcttgatggaggctgagggggtcattggaccacaacacttggaacagctg
cccaggaaaaacaaaatatctgttaggacctggctctttgagaatggagaggagagagtg
actaggatggcgatcagtggagacgactgtgtcgtcaagccgctggatgacagattcgcc
acggctctccatttcctcaacgcaatgtcgaaggtcagaaaagatatccaagaatggaag
ccttcgcatggttggcacgactggcagcaggttcccttttgctccaatcattttcaggag
attgtgatgaaagatggaaggagcatagtcgtcccgtgcagagggcaggatgagctgatt
ggcagggcgcgcatctccccaggagctggatggaatgtgaaggacacagcttgcctggcc
aaagcgtatgcacagatgtggctgcttctatacttccatcgtagggacctacgcctcatg
gcaaatgcaatctgctcagcagttccagtggactgggtgcccacaggcagaacatcctgg
tcaatacactcaaaaggagagtggatgaccactgaagacatgctgcaagtttggaacagg
gtatggattgaagaaaatgaatggatgatggacaagaccccaatcacaagctggacagac
gttccgtacgtgggaaagcgtgaggacatctggtgtggcagtctcatcggaacgcgatcc
agggcaacatgggctgagaacatctacgcggcaataaaccaagtgagggccatcattgga
aaagaaaattatgttgattacatgacttccctcagaagatatgaggatgtattgatccag
gaggacagggtcatttag-----------------------acag--gat--aaagtcat
gtgtgtaatgtga-ataagaaaatg--tgcatgtggagtcaggccagcaaaagctgccac
cggatactgagtagacggtgctgcctgcgcctcagtcccaggaggactgggttaacaaat
ctgacaacggaaggtgggaaagccctcagaaccgtctcggaagcaggtccctgctcaccg
gaagttggaagaccaacgtcaggccacaattccgtgccactccgctggggagtgcggcct
gcgcagccccaggaggactgggttaacaaagccgttgaggcccccacggcccaagcctcg
tctaagatgcaatagactaggtgtaaggactagaggttagaggagaccccgtggaaacaa
catcatgcggcccaagccccctcgaagctgtagaggaggtggaaggactagaggttagag
gagaccccgcatttgcatc-aaaacagcatattgacacctgggaatagactgggagatct
tctgctctatctcaacatc-agctactaggcacagagcgccgaagtatgtagctggtggt
gaggaagaacacaggatct---------------
>639A37Cx-tri_KH_14
-----------tgtgtcaacttcttggcttagtatcgttgagaagaatcgagagattagt
gcagtttaaacagttttttagaacggaagaacaaccatgactaaaaaaccaggagggccc
ggaaaaaaccgggccatcaatatgctgaaacgcggattaccccgcgtattcccactagtg
ggagtgaagagggtagtgatgagcttgttggacggcagagggccagtgcgatttgtgctg
gctcttgtcgcattcttcaagttcacagcattagccccgaccaaggcgcttttgggccga
tggagagcagtggagaagagtgtggcaatgaaacatcttaccagtttcaaacgagaactt
ggaacactcatcgacgccgtgaacaaacggggcaaaaaacaaaacaaaagaggagggaat
gaaagcttgatcatgtggctcgctagcttggcgatcgtaacagcttgcgtcggagctatg
aagttatcaaactttcaaggaaagcttctgatgaccatcaacaacacggacattgcggac
gtcatcgtgatccccacctcaaaaggcgagaacagatgttgggtccgagcaatcgacgtt
ggttacatgtgtgaagacaccatcacgtacgaatgtccaaagctagcagtgggcaacgac
ccagaggacgtggattgctggtgcgacaatcaggaagtcttcgtgcagtatggtcgctgc
acacggaccaggcattccaaacgaagcagaagatccgtttcggtccaaacgcatggggaa
agctcactagtgaacaaaaaagaggcttggctagattcaacgaaggccactcgatacctc
atgaaaacggagaattggatcataaggaaccctggttatgctttcctggcggcggcactt
ggttggatgcttggtagcaacagtggtcagcgtgtggttttcaccatcctcctgctgcta
gtcgctccggcctacagttttaactgtctgggaatggggaatcgggatttcatagaagga
gtcagtggagccacttgggtggatctggtgttggaaggagacagctgtctaacaatcttg
gcaagcgacaagccaacactagatgtccgcatgatcaacattgaagccagccaacttgct
gaagttaggagctactgctatcacgcttcagtgactgacatttcaacggtggctcgatgc
cccacgactggagaagctcacaacgagaagcgtgctgatagcagctacgtgtgcaagcaa
ggctttactgaccgcggatggggaaatggatgtggactttttgggaaaggaagcattgac
acctgcgcaaagttttcttgtaccagtaaggccactggaaagatgatccaaccagagaac
atcaagtatgaagttggagtattcgtgcacggaaccaccacctcggaaaaccatggaaat
tactcagcgcagattggggcgtctcaagcagcaaagttcactataactccaaatgctcct
tcaataaccctcaagcttggtgattatggggaagtcacactggattgtgaaccaaggagt
ggactgaacactgaagcgttctatgtcatgactgtgggttcgaagtcattcttagtccat
agggaatggtttcatgacctttcccttccctggacgtccccctcaagcacagcatggagg
aatagagaactccttatggaatttgaagaggcacatgccacaaaacagtctgtcgtagcc
ctcgggtcacaggagggaggtctccatcaagcgttagcaggagccatcgtggtggagtac
tcaagctcagtgaagttgacatcaggccacctgaaatgcaggctgaaaatggacaaactg
gctctgaagggcacgacttatggcatgtgcacagaaaaattctcgttcgcgaaaaaccca
gcggacacaggccatggaacagttgtcattgagctcacatactctggaagcgatggtccc
tgcaaaattccgattgtttcagtcgctagtctaaacgacatgactcccgtgggaaggctg
gtgacagtaaaccccttcgtcgcgtcatccagctctaactcgaaggtgctggttgaaatg
gaacctcccttcggagactcttacatcgtggttggaagaggggacaagcagattaaccat
cactggcacaaagctggaagcacgttgggcaaagccttctcaacaactttgaaaggagct
cagagactggcggcgctaggggacacagcctgggactttggttctatcgggggggtattc
aactccatagggaaagctgtccaccaagtattcggcggtgcatttagaacgctctttgga
ggaatgtcttggattacgcaagggctaatgggggctctacttctctggatgggtgtcaac
gcacgagatcggtcaatcgccttggcttttttggccacaggaggtgtgcttgtcttttta
gcgaccaatgtgcatgctgacactggctgtgccattgacatcacgagaaaagaaatgagg
tgtggaagtggcattttcgtgcacaacgacgtggaggcctgggtggataggtacaaatat
ctgccagagacgcccagatccctagcgaagatcgtccacaaagcacatctagaaggagtg
tgtggggtcagatccgttaccagattggaacaccagatgtgggaatctgtacgggacgaa
ctgaatgtcttgcttaaagagaacgcggtggatctgagtgtggtggttaacaagcctgtg
gggagataccgctcagctcccaaacgtctaaccatgactcaagagaggtttgagatgggc
tggaaagcatggggaaagagcattctcttcgcccccgaactagccaactccacgttcgtc
gtggatggacctgagacaaaggaatgtcctgacgagcgcagagcatggaacagcatgcaa
atcgaagacttcggcttcggcatcacatcaacccgcgtgtggctgaagattagagaggag
gacactgatgagtgtgatggtgcgatcataggcacagctgtaaaagggcatgtggcagtt
catagtgacttgtcatactggattgagagccgtttcaatgacacctggaaacttgagagg
gctgtcttcggagaggtgaaatcttgcacttggcccgagacacacactctttggggtgac
ggcgttgaggagagcgagctcatcatcccacacaccatagctggaccgagaagcaagcac
aatcggcgagaagggtacaagacacaaaaccagggaccttgggatgagaacggcattgtc
cttgattttgattattgcccaggaacaaaagtcaccatcacagaggactgtggcaagagg
gggccctcaatcagaaccactactgacagtggaaagctgatcaccgactggtgctgccgc
agctgttctctaccgcccttacggttcaggacagaaaatggctgctggtatgggatggaa
atcagacctgttaggcatgatgaaacaacactcgttagatcacaggttgatgctttcaac
ggtgaaatgattgacccttttcagttgggccttctggtgatgtttctggccacccaggag
gtccttcgcaagaggtggacggccagattgacgattcctgcggttttgggagccctactt
gtactgatgcttgggggcatcacttacactgatctggcaagatatgtggtgctagttgct
gcggctttcgcggaggccaacagtggaggagacgtcctgcacctcgctctgatagccgtc
ttcaagatccaaccagcttttctggtcatgaacatgcttagcgcgagatggacaaatcaa
gagaacatggttctggtcttaggggcggcttttttccaactagcttcggtggatttacag
atcggaatccacggaatcctgaacgccgcagctatagcatggatgatcgttcgagcgatc
acctttcccacaacttctaccgtcaccatgccagtcttagcgctcctaactccgggaatg
agagccttgtatctggacacctacaggatcattcttctcgtcataggaatttgctccttg
ctacaagagaggagaaagaccatggcgaagaagaaaggggccgtgcttttgggcctagca
ctcacatccaccggatggttttcgcctaccaccatcgcagctggactaatggtctgcaac
ccaaacaagaagagagggtggccagccactgagttcctttcagcagttgggttgatgttt
gccattgtgggaggtctagccgagttagacatcgaatccatgtcaatacccttcatgctg
gcaggtcttatggcagtgtcctacgtggtatcaggaaaggcaaccgacatgtggctggac
cgggccgccgacatcagctgggagatggaagctgcaattacaggaagtagccggaggttg
gacgtcaagctggacgacgacggtgactttcacttgattgatgatcccggtgttccgtgg
aaagtctggctcttgcgcatgtcctgtatcggcttggccgctctaacaccctgggccatc
atccccgccgcttttggctactggctcactctgaaaacaacaaaaagaggaggcgtgttc
tgggacacgccatctccaaagcctagcttgaagggggacaccactacaggagtttaccga
atcatggctaggggaattctcggcacttaccaggccggcgttggagttatgtacgaaaat
gttttccacacactgtggcatacaactcgaggagcagccattatgagtggagaaggaaaa
ctaacgccatactggggtagtgtgaaagaggatcgcataagctatggaggcccttggagg
ttcgaccggaagtggaatggaacagatgacgtgcaagtgatcgtggtggagccggggaaa
cctgcagtaaacatccagacaaaaccgggagtgtttcgcactccttttggggagattgga
gcagtcagcctggactacccgcgaggaacatccggctcacccattctggattccaatgga
gacatcataggcttgtatggcaatggagttgaactcggcgatggatcgtacgtcagtgcc
atcgtgcagggtgaccgtcaagaggaaccagttccagatgcctacactccaaccatgctg
aaaaagagacagatgactgtgctggacctgcacccaggttcgggaaaaaccagaaagatc
ctaccccaaataatcaaggacgccatccagcagcgcttgagaacagccgtgctggcgccc
acacgagtggtagcagcagaaatggcagaagccttgaggggactcccaatacggtaccaa
acctcagcagtgcagagggagcatcagggaaatgaaatagtggacgtaatgtgtcatgct
accctgacccatagactaatgtcaccaaacagagtgcccaattacaatttatttgtgatg
gatgaggctcacttcactgacccagccagcatcgccgcccggggttatattgcaaccaag
gtggaactaggggaggcagcagccattttcatgacggcgactccgcctggaactactgat
ccctttcctgactcaaatgccccaattcatgacctgcaggatgagatcccagacagggca
tggagcagcggatacgaatggatcacggactatgcggggaaaactgtatggttcgtggca
agtgtgaaaatggggaatgaaatcgcaatgtgtcttcagagagcaggaaaaaaggtcatc
cagcttaatcgcaaatcttatgacacagaatacccaaaatgcaagaatggagattgggac
tttgtcatcaccaccgacatctctgagatgggagccaattttggtgcgagcagggtcatt
gactgtagaaagagtgtgaaacccaccatcctagaggagggagaaggtagagtcattctt
ggaaacccatcccccataaccagtgcaagtgcagcgcaacggaggggtagagtgggtaga
aatcccaaccaagtcggagatgaataccattatgggggtgctaccagtgaagatgacagt
aacctggcccactggacagaggcaaaaattatgctagacaacatacacatgcccaatgga
ctagtggcccagctgtatgggccagagagggaaaaggctttcacaatggatggggagtac
cgtcttagaggtgaggagaagaagaacttcttggagctgcttagaacggctgacctccca
gtgtggctggcctacaaagtggcgtccaatggtattcagtacactgatagaaaatggtgc
tttgatggaccacgcacaaatgccatactggaagataacactgaggtggagatagtcacc
cgaatgggtgagagaaagatcctcaagcccagatggctcgacgcaagggtttatgcagac
caccaggccctcaagtggtttaaggactttgcagcgggcaagagatcagccgtcagtttc
atagaggtgctcggtcgcatgcctgagcatttcatgggaaaaacacgggaagccttagac
acaatgtacctggtggcaacagctgagaaaggaggaaaagcacaccgcatggctcttgaa
gaactgcccgatgcgttggagaccatcacactcatcgttgccatcactgtgatgacagga
ggattcttcctgctcatgatgcagagaaagggtataggaaagatgggtctaggggcccta
gtgctcacgctggctacctttttcctatgggccgcagaggttcctggaaccaaaatagcg
ggtaccttattggtcgcccttttgctgatggtggtcctcattccggaaccagagaaacag
aggtcacagacagacaatcaattggcagtgtttctcatctgcgtcctgactgtggtcgga
gtggtggcagcaaatgagtacggaatgttggaaaagaccaaagcagaccttaagagcata
tttggcggaaggacgcaagcaccaggactgaccgga---ttgccaagcatggcactggac
ttgcgcccagccacagcttgggcgctgtatggggggagcacagttgtgttaactcctctc
ctaaagcacctgattacctcagaatacgtcaccacatcgctagcttcaatcagttcacaa
gcgggctcgctgtttgtcttgccgcgaggcgtgcctttcactgacttggatctaaccgtt
ggccttgtttttctcggctgctggggccaaatcaccctcacgacgtttctaacagccatg
gtgctagtgacactccactacggatacatgctccctgggtggcaggcagaggcgctcaga
gcagcccagagaagaacagcggctggcataatgaagaatgccgtcgtggacgggatggtc
gccactgatgtgcccgaactggaaagaaccactcctttgatgcaaaagaaagtcggtcaa
gtgctcctcataggggtcagcgtggcggcgttcctcgtcaaccccaatgtcaccaccgtg
agagaggcaggggtgttggtgacggcagccacactcaccttgtgggataatggagccagc
gccgtctggaactccaccacagccacggggctctgccatgtcatgcgaggcagctaccta
gctggcggctccattgcctggactctcatcaagaacgctgacaagccctccttaaaaagg
ggaaggcctgggggcaggacgctaggggagcagtggaaggaaaagttgaacgcaatgagc
agggacgagttcttcaaatacaggagagaagccataattgaagtggaccgcactgaagca
cgcagggctaggcgtgagaacaacatagtgggaggacacccagtttcgcgagggtcagca
aagctccgttggcttgtggaaaaaggatttgtctcgccaataggaaaagtcatagacctg
ggatgtgggcgcggaggctggagctactacgcagcaaccttgaagaaagttcaggaagtt
aaagggtacacgaaaggtggtgcgggacacgaagaaccgatgctcatgcagagttacggt
tggaacttggtctcgctaaagagtggggtggacgtgttctacagaccctcggagcccagt
gacaccctgttctgtgacataggagaatcttccccaagtccagaagtggaggaacaacgc
acgctgcgtgtcctagaaatgacatctgactggctacatcggggacctagagagttctgc
ataaaagtgctttgcccttacatgcccaaagtcatagaaaagatggaagtcctgcaacgt
cgtttcgggggagggctggtgcgcctccccttgtcccgaaactccaaccatgagatgtac
tgggtgagtggagctgctggcaatgtggtgcacgcagttaacatgaccagccaagtgctg
ctagggcgaatggatcgcacagtgtggagagggccaaagtatgaagaggatgtcaacctg
ggtagcgggacaagagctgtggggaagggagaggtccatagcaaccaggaaaaaatcagg
aagagaatccaaaagcttaaagaggaatttgccacgacctggcataaagaccccgagcac
ccataccgaacttggacctaccacggaagctacgaagtgaaggccactggctccgcgagc
tctctcgttaacggggtggtaaagctcatgagcaaaccctgggatgccatcgccaatgtc
accacaatggccatgactgatactaccccctttggccagcaaagggtcttcaaagagaag
gtcgacacgaaagctccagagccaccagcaggagttagggaagtgctcaacgaaactacc
aattggctgtgggcccacttgtcacgggagaaacgacctcgcttgtgttccaaggaagaa
ttcataaagaaagtcaacagcaacgcggctcttggagctgtgttcgctgaacagaatcaa
tggagcacggcgcgggaggccgtgggtgaccctctgttctgggagatggtcgatgaagaa
agggaaaaccacttgcgaggggagtgccacacgtgcatctacaacatgatgggaaaaaga
gagaaaaaacctggagagttcggcaaggctaaaggaagtagggctatttggtttatgtgg
ctcggagcacggtacctagagtttgaagccctaggatttctaaatgaagaccattggctg
agccgagagaattcaggaggcggggtggaaggttcaggcgtccaaaagctgggatacatc
ctccgtgacattgcagggaagcaaggaggaaaaatgtatgccgatgacaccgccgggtgg
gacaccagaattaccagaactgatctggaaaatgaggctaaagtgctagagcttctggac
ggtgaacaccgcatgctcgcccgagccataattgaactaacgtacaggcacaaagtggtc
aaggtcatgagacctgcagcaggagggaagacagtgatggacgtgatatcacgagaagac
cagagggggagtggacaggtagtgacttacgctctcaacacattcacgaacattgccgtc
caacttgtccgcttgatggaagctgaaggggtcattggaccacaacacttggaacagttg
cctaggaaaaacaagatagctgtcaggacctggctctttgagaatggagaggagagagtg
accaggatggcgatcagtggagacgactgcgtcgtcaagccactggatgacagattcgcc
acggctctccatttcctcaacgcaatgtcgaaggtcagaaaagacatccaagaatggaag
ccttcgcatggttggcatgactggcagcaggtccccttttgctccaatcattttcaggag
attgtgatgaaagatggaaggagcatagtcgtcccgtgcagggggcaggatgagctgatt
ggcagggcgcgcatctccccaggagctggctggaatgtgaaggacacagcttgcctggct
aaagcgtatgcacagatgtggctgctcctatacttccatcgtagggacctacgtctcatg
gcaaatgcaatctgctcagcagttccagtggactgggtgcctacaggccgaacatcctgg
tcaatacactcaaaaggagagtggatgaccactgaagacatgctgcaagtctggaacagg
gtatggattgaagaaaatgaatggatgacggacaagaccccaatcacaagctggacggac
gttccgtacgtgggaaagcgtgaggacatctggtgtggcagcctcatcggaacgcgatct
agggcaacttgggctgaaaacatctacgcggcaataaaccaagtgagagccgtcattgga
aaagaaaattatgttgactacatgacttccctcagaagatatgaggatgttttgacccag
gaggacagggttatttag-----------------------acaggaaat--taagtcat
gtgtgtgaagtga-gtaagaaaatg--tgcatgtggagtcaggccagcaaaagctgccac
cggatactgagtagacggtgctgcctgcgtctcagttccaggaggactgggttaacaaat
ctgacaacggaaggtgggaaagccctcagaaccgtctcggaagtaggtccctgctcaccg
gaagttgaaagaccgacgtcaggccacaattttgtgccactccgctggggagtgcggcct
gcgcagccccaggaggactgggtaaacaaagccgttgaggcccccacggcccaaacctcg
tctaggatgcaatagacgaggtgtaaggactagaggttagaggagaccccgtggaaacaa
caatatgcggcccaaaccccctcgaagctgtagaggaggtggaaggactagaggttagag
gagaccccgcatttgcatc-aagacagcatattgacacctgggaatagactgggagatct
tctgctctatctcaacatc-agctactaggcacagagcgccgaagtatgtagct------
----------------------------------
>JEV/Bo/Aichi/1/2010_JP_10
agaagtttatctgtgtgaacttcttggcttagtatcgttgagaagaatcgagagattagt
gcagtttaaacagttttttagaacggaagaacaaccatgactaaaaaaccaggagggccc
gggaaaaaccgggccatcaatatgctgaaacgcggattaccccgcgtattcccactagtg
ggagtgaagagggtagtgatgagcttgttggacggcagagggccagtacgatttgtgctg
gctcttatcacgttcttcaagtttacagcattagccccgaccaaggcgcttgtgggccgc
tggagagcagtggaaaaaagtgtggcaatgaaacatcttaccagtttcaaacgagaactt
ggaacactcattgacgccgtgaacaagcggggcaaaaaacaaaacaaaagaggagggaac
gaaagctcgattatgtggcttgccagcttggcaatcgtaacagcctgtgccggagccatg
aagctatcaaactttcaaggaaagcttctgatgaccatcaacaacacggacattgcggac
gtcatcgtgatccccacctcaaaaggtgaaaacagatgctgggtccgagcaatcgacgtt
ggttacatgtgtgaagacaccatcacgtatgaatgtccgaagcttgccgtgggcaacgat
ccggaagacgtggactgctggtgcgacaatcaggaagtctacgtgcagtatggtcgctgc
acacggaccaggcattccaaacgaagcagaagatccgtttcggttcaaacgcatggggaa
agctcactagtgaacaaaaaagaggcttggctggattcaacgaaggccacgcgatacctc
atgaaaacggagaactggatcataaggaaccctggttatgctttcctggcggcggcactt
ggatggatgcttggcagcaacagtggtcaacgtgtggtgttcactattctcttgctattg
gtcgctccagcttacagttttaattgtctgggaatggggaatcgggatttcatagaagga
gccagtggagccacttgggtggatctggtgttggaaggagatagctgtttgacaatcatg
gcaaacgacaaaccaacactagatgtccgcatgatcaacattgaagctagccagcttgct
gaagtcaggagttactgctatcacgcttcagtcactgacatttcaacggtggctcgatgc
cccacaactggagaagcccacaacgaaaaacgtgctgacagcagctacgtgtgcaaacaa
ggctttaccgatcgcggatggggaaatggatgtggacttttcgggaaaggaagcattgac
acatgcgcaaaattttcttgtaccagtaaggccattggaagaatgatccaaccagagaac
atcaagtacgaggttggcatattcgtgcacggaactaccacctcggaaaaccatgggaat
tactcagcgcaagtaggagcgtctcaagcagcaaagtttactgtaactccaaatgctcct
tcaataaccctcaagcttggtgattatggagaagtcacactggattgtgaaccaaggagt
ggactgaacaccgaagcgttctatgtcatgaccgtgggttcgaagtcattcttagtccat
agggaatggttccatgacctttctcttccctggacgtccccctcaagcacggcatggaga
aacagagaactcctcatggaatttgaagaggcacatgccacaaaacaatccgtcgtagct
cttgggtcacaggagggaggcctccatcaagcgttggcaggagccatcgtggtggagtac
tcgagctcagtgaagttgacatcaggtcacctgaaatgcaggctaaaaatggacaaactg
gctctgaagggcacgacctatggcatgtgtacagaaaaattctcgttcgcgaaaaatcca
gcggacacaggccatggaacagttgtcattgagctcacatattctggaagtgatggtccc
tgtaaaattccgattgtctcagtcgcgagtttaaacgacatgacccctgtggggaggctg
gtaacagtaaaccccttcgtcgcgacatctagctccaactcaaaggtgctggtcgagatg
gaacctcccttcggagactcttatatcgtggttggaagaggagacaagcagattaaccat
cactggcacaaagctggaagcacgctgggcaaagctttctcaacaactttgaaaggggct
cagagactagcagcgctaggtgacacagcctgggacttcggctccattggagggttattc
aactccatagggaaagctgttcaccaagtatttggcggtgcattcagaacgctctttggg
ggaatgtcttggatcacacaaggactaatgggggccttacttctttggatgggtgtcaac
gcacgagaccggtcaatcgccctggcttttctggccacgggaggtgtgctcgtgtttcta
gcgaccaatgtgcatgccgacactggctgtgccattgacatcacaagaaaagagatgagg
tgtggaagtggcatcttcgtgcacaacgacgtagaggcttgggtagataggtacaaatat
ctgccagagacgcccagatccttagcgaagatcgtccacaaagcacatcaagaaggagtg
tgcggggtcagatccgtcactagactggaacaccagatgtgggaatctgtgcgggacgaa
ctgaatgtcttgctcaaagagaacgcggtggatctcagtgtggtggtgaacaagcccgtg
gggagatatcgctcagcccccaaacgcctatccatgactcaagaaaagtttgagatgggc
tggaaagcatggggaaaaagtattctcttcgcccctgaattggccaactccacgttcgtc
gtggatggacccgagacaaaggaatgccctgatgagcgcagagcctggaacagcatgcaa
atcgaagatttcggcttcggcatcacatcaacccgagtgtggctgaaaattagagaggag
aacactgatgagtgtgatggagcaatcatagggacagctgttaaagggcatgtggcagtt
catagtgacttgtcatactggattgagagccgtctcaatgacacctggaaacttgagagg
gctgtcttcggagaggtgaaatcttgcacttggcccgagacacacactctttggggtgac
ggtgttgaggagagcgagcttatcatcccacacaccatagccggaccgagaagcaagcac
aaccggagagaagggtataaaacacaaaaccagggaccctgggatgagaacggcattgtc
cttgactttgactattgtccaggaacaaaagtcaccatcacagaggactgtggcaagagg
ggtccctcaatcagaaccactactgacagtggaaagctgatcaccgattggtgctgccgc
agctgttctctaccgcctttacggttccggacagaaaatggttgctggtatgggatggaa
atcagacctgttaggcatgacgaaacaacactcgttagatcacaggtcgacgctttcaac
ggcgaaatgattgacccttttcagctgggccttctggtgatgtttctggccacccaggag
gtccttcgcaagaggtggacggccagattgacgattcctgcggttttgggggctctactt
gtgctgatgcttgggggcatcacttacactgacctggcaagatatgtggtgctagtggct
gcggctttcgcggaggccaacagtggaggagatgttctgcacctcgctctgatagccgtc
ttcaagatccaaccagcttttctggtcatgaacatgcttagcgcgagatggacgaaccaa
gagaacgtggttctggtcctgggggcggcttttttccaactagcttcagtggatctgcag
atcggagtccacggaatcctgaatgccgcagccatagcatggatgatcgttcgagcgatc
acattccccacaacttccaccgttgccatgccagtcttagcgctcctaactccgggaatg
agggctttgtatctggacacttacagaatcattcttcttgtcataggaatttgctctctg
ctgcaagagaggagaaagaccatggcgaagaagaaaggagccgtgctcttgggcttagcg
ctcacatccaccggatggttttcgcccaccactatcgcagccggactaatggtctgcaac
ccaaacaagaagagagggtggccagccactgagttcctttcagcggttgggttgatgttt
gccattgtgggaggtctagccgagttggacatcgaatctatgtcaatacccttcatgctg
gcagggctcatggcagtgtcttacgtggtatcaggaaaggcgaccgacatgtggctggac
cgggctgctgacatcagctgggagatggaagctgcaatcacaggaagtagccggaggcta
gatgttaagttggatgacgacggcgactttcacttgattgatgatcccggtgttccatgg
aaagtctggctcttgcgcatgtcttgtatcggtttagccgctctgacaccctgggctatc
gttcccgccgcttttggctattggctcactctgaaaacaacaaaaagagggggcgtgttc
tgggacacgccatctccaaagccttgcttaaagggggacaccaccacaggagtttaccga
attatggctagggggattctcggcacttaccaggccggcgttggagtcatgtacgagaat
gttttccacacattgtggcacacaactagaggggcagccatcatgagtggagaaggaaag
ctaacgccatactggggtagtgtgaaggaagatcgcataagctatggaggcccgtggagg
ttcgaccggaagtggaatggaacagatgatgtgcaagtgatcgtggtggaaccagggaaa
cctgcagtaaacatccagacaaaaccgggagtgtttcgcacccctttcggggaggttgga
gcagtcagcttggactacccacggggaacatccggctcacccatcctagattccaatgga
gacatcataggcttgtatggcaatggggttgaactcggcgatggatcgtacgtcagcgcc
attgtgcaaggcgaccgtcaagaggaaccagttccggatgcttacactccaagtatgctg
aaaaagagacagatgactgtgctggacctgcacccaggatcgggaaaaaccaggaagatc
ctgccccaaataatcaaggacgccatccagcagcgcttgaggacagccgtgctggcaccc
acacgagtggtagcagcagaaatggcggaagctttgagaggactcccagtacgatatcaa
acctcagcagtgcagagggagcatcagggaaatgaaatagtagacgtaatgtgccatgcc
actctgacccatagactaatgtcaccaaacagggtgcccaactacaatttatttgtgatg
gatgaggctcacttcactgacccagctagcatcgccgctcggggttatattgcaaccaag
gtggaactgggggaggcagcagccatttttatgacggcgaccccgcccgggaccactgat
ccctttcccgactcaaatgccccaattcatgacctgcaggatgagatcccagacagggca
tggagcagtggatacgaatggatcacggactatgcgggaaaaactgtgtggttcgtggca
agtgtgaaaatggggaatgagatcgcaatgtgcctccaaagagcagggaaaaaggtcatc
cagctcaatcgtaagtcatatgacacagaatacccaaaatgcaaaaatggagattgggac
tttgttgtcaccactgacatgtctgagatgggggccaattttggtgcaagcagggtcatt
gactgcagaaagagtgtgaaacccaccatcctagaggagggagaaggtagagtcattctt
ggaaatccatcccccataaccagcgcaagtgcagcccaacggagaggtagagtgggcagg
aatcccaaccaagttggagatgaataccattacgggggggccaccagtgaagatgacagc
aacttagcccactggacagaggcaaaaatcatgctagacaacatacacatgcctaatgga
ttagtggctcagctgtacgggccagagagggaaaaggctttcacaatggatggagagtac
cgtctcagaggtgaggagaagaagaactttctggagctgctaagaacggctgacctccca
gtatggctagcctacaaggtggcgtccaatggcattcagtacactgacagaaaatggtgc
tttgatggaccacgcacaaatgccatactagaagacaacactgaggtggagatagtcacc
cgaatgggtgagagaaagatcctcaagccgagatggctcgatgcgagggtttatgcagac
caccaggccctcaagtggtttaaggattttgcagcgggcaagagatcagccatcagtttc
atagaggtgctcggtcgcatgcctgagcatttcatgggaaagacgcgggaagccttagac
acaatgtatctggtggcaacagctgagaaaggtggaaaggcacaccgcatggctcttgaa
gaactgcccgacgcattggagaccatcacactcatcgttgccatcactgtgatgacagga
ggattcttcctgctcatgatgcagagaaagggtataggaaaaatgggtctaggggctcta
gtgctcacgctggccacctttttcctatgggcggcagaggttcctggaaccaaaatagcg
ggcaccttactggtcgccctgttgctgatggtggtcctcatcccggaaccagaaaaacag
aggtcacagacagacaatcagttggcggtgtttcttatctgcgtcctgaccgtggtcgga
gtggtggcagcaaatgagtacggtatgctggaaaaaaccaaagcagaccttaagagcatg
tttggcggaaggacgcaagcaccaggactgaccgga---ttgcctagcatggcactggac
ttgcgcccagccacagcttgggcgctgtatggggggagcacagttgtgttaacccctctc
ctaaagcacctaatcacctcagaatacgtcaccacatcgttagcttcaatcagttcacaa
gcgggttcgctgtttgttttgccgcgaggcgtgcctttcactgacttggatctaaccgtt
ggccttgtctttcttggctgttggggccaaatcaccctcaccacgttcctaacagctatg
gtgctagtgacactccattacggatacatgctccctgggtggcaagcagaggcactcaga
gctgctcagagaagaacagcggctggcataatgaagaatgccgtcgtggacggaatggtc
gccaccgatgtgcccgaactggaaaggactactcctttgatgcaaaagaaagtcggccaa
gtgctcctcataggggtcagcgtggcggcgtttctcgtcaacccaaatgtcaccaccgtg
agagaggcaggtgtgttggtgacggcagccacactcaccttgtgggacaatggagccagt
gccgtctggaattccaccaccgctacggggctctgccatgtcatgcgaggcagctaccta
gctggcggctccattgcctggactctcatcaagaacgctgacaagccctccttaaaaagg
gggaggcctggaggcaggacgctaggggagcagtggaaggaaaagttgaatgccatgagc
agggatgagttcttcaaatacagaagagaggccataattgaggtggaccgcactgaagca
cgcagggctaggcgcgagaataacatagtgggaggacatccagtctcgcgagggtcagca
aagctccgctggctcgtggaaaaaggatttgtctcgccaataggaaaagtcatagatctg
ggatgcgggcgcggaggctggagctactacgcagcaactctgaaaaaagttcaggaagtc
aaagggtacacgaaaggtggggcgggacacgaagaaccgatgctcatgcagagttacggt
tggaacctggtctcgttaaaaagtggggtggacgtgttctacaaaccctcggagcctagt
gacaccctgttctgtgacataggagaatcttccccaagtccggaggtggaggaacaacgc
acgctgcgcgtcctagaaatgacatctgactggttacatcggggacctagagagttctgc
ataaaagtgctctgcccttacatgcccaaagttatagaaaagatggaagtcctgcaacgt
cgtttcggcggcgggctggtgcgccttcccctgtctcgaaactccaaccatgagatgtac
tgggtgagtggagctgctggcaatgtggtgcatgcggtcaacatgaccagccaagtgctg
ctagggcgaatggatcgcacagtgtggagagggccaaagtatgaagaggatgtcaacctg
ggtagcgggacgagagctgtggggaagggagaggtccatagcaaccagggaaaaattagg
aagagaatccagaaacttagagaggaattcgctacaacctggcacaaagaccccgagcat
ccataccgaacttggacctatcatggaagctacgaagtgaaggccactggctcagcaagc
tctctcgtcaatggggtggtaaagctcatgagcaaaccctgggacgccatcgccaatgtc
accacaatggccatgaccgacaccaccccctttggccagcagagggtctttaaagagaag
gttgacacgaaggctccagagccaccagcgggagtcaaggaagtgctcaacgagaccacc
aactggctgtgggcccacttgtcacgggagaaacgaccccgcttgtgcactaaggaagaa
ttcataaagaaagtcaacagcaacgcagctctcggagcagtgttcgctgaacagaatcaa
tggagcacggcgcgggaagccgtgggcgaccctctgttctgggagatggttaatgaagaa
agggaaaaccatttgcgaggggagtgccacacgtgcatttacaacatgatgggaaaaaga
gagaaaaaacccggagagttcggaaaggcaaaagggagtagggctatttggttcatgtgg
ctcggagctcggtacctagagttcgaagccctaggatttctaaatgaagaccattggctg
agccgagagaattcaggaggtggggtggaaggttcaggcgtccaaaagctgggatacatc
ctccgtgacatagcagggaagcaaggaggtaaaatgtatgccgatgacaccgccgggtgg
gataccagaatcactagaaccgacttggaaaatgaagccaaggtgctggagcttttggat
ggtgaacaccgcatgctcgcccgagccataattgaactaacgtacaggcacaaagtggtc
aaggttatgagacctgcagcaggaggaaagacagtgatggacgtgatatcacgagaagac
caaagggggagtgggcaggtggtgacctacgctctcaacacattcacgaacattgccgtc
cagcttgtccgcttgatggaggctgagggggtcatcggaccacaacacttggaacagctg
cccaggaaaaacaaaatagctgttaggacctggctctttgagaatggagaggagagagtg
actaggatggcgatcagtggagacgactgcgtcgtcaagccgctggatgacagattcgcc
acggctctccatttcctcaacgcaatgtcgaaggtcagaaaagatatccaagaatggaag
ccttcgcatggttggcacgactggcagcaggttcccttttgctccaatcattttcaggag
attgtgatgaaagatggaaggagcatagtcgtcccgtgcagagggcaggatgagctgatt
ggcagggcgcgcatctccccaggtgctggatggaatgtgaaggacacagcttgcctggcc
aaagcgtacgcacagatgtggctgcttctatacttccatcggagggacctacgcctcatg
gcaaatgctatctgctcagcagttccagtggactgggtgcccacaggcagaacatcctgg
tcaatacactcaaaaggagagtggatgaccaccgaagacatgctgcaagtctggaacagg
gtatggattgaagaaaatgaatggatgatggacaagaccccaatcacaagctggacagac
gttccgtacgtgggaaagcgtgaggacatctggtgtggcagtctcatcggaacgcgatcc
agggcaacatgggctgagaacatctacgcggcaataaaccaagtgagggctatcattgga
aaagaaaattatattgattacatgacttccctcagaagatatgaggatgtgttgattcag
gaggacagggtcatttag-----------------------acag--gat--tgagtcat
gtgtgtaatgtga-------aaatg--ggcatgtggagtcaggccagcaaaagctgccac
cggatactgagtagacggtgctgcctgcgtctcagtcccaggaggactgggttaacaaat
ctgacaacggaaggtgggaaagccctcagaaccgtctcggaagcaggtccctgctcaccg
gaagttgaaagaccaacgtcaggccacaattttgtgccactccgctggggagtgcggcct
gcgcagccccaggaggactgggttaacaaagccgttgaggcccccacggcccaagcctcg
tctaagatgcaatagactaggtgtaaggactagaggttagaggagaccccgtggaaacaa
cattatgcggcccaagccccctcgaagctgtagaggaggtggaaggactagaggttagag
gagaccccgcatttgcatc-aaaacagcatattgacacctgggaatagactgggagatct
tctgctctatctcaacatc-agctactaggcacagagcgccgaagtatgtagctggtggt
gaggaagaacacaggatct---------------
>BL06-50_CN_06
agaagtttatctgtgtgaacttcttggcttagtatcgttgagaagaatcgagagattagt
gcagtttaaacagttttttagaacggaagaacaaccatgactaaaaaaccaggagggccc
ggaaaaaaccgggccatcaatatgctgaaacgcggattaccccgcgtattcccactagtg
ggagtgaagagggtagtgatgagcttgttggacggcagagggccagtacgatttgtgctg
gctcttatcacgttcttcaagtttacagcattagccccgaccaaggcgcttttgggccgc
tggagagcagtggaaaaaagtgtggcaatgaaacaccttaccagtttcaaacgagaactt
gggacactcatcgacgccgtgaacaagcggggcaaaaaacaaaacaaaagaggagggagt
gaaagctcgattatgtggcttgccagcctggcaatcgtaacagcctgtgccggagccatg
aagctatcaaactttcaaggaaagcttctaatgaccatcaacaacacggacattgcggac
gtcatcgtgatccccacctcaaaaggtgaaaacagatgttgggtccgagcaatcgacgtt
ggttacatgtgtgaagataccatcacgtacgaatgcccgaagcttgccgtgggcaacgat
ccggaagacgtggactgctggtgcgacaatcaagaagtttacgtgcagtacggtcgctgc
acacggaccaggcattccaaacgaagcagaagatccgtttcggtccaaacgcatggggaa
agctcgctagtgaacaaaaaagaggcatggctggattcaacgaaggccacgcgatatctc
atgaaaacggagaactggatcataaggaaccctggttatgccttcctggcggcggcactt
ggatggatgcttggcagcaacagtggccaacgtgtggtgttcactattctcttgctgttg
gtcgctccggcttacagttttaactgtctgggaatggggaatcgggatttcatagaagga
gccagtggagccacttgggtggatctggtgttagaaggagatagctgtttgacaatcatg
gcaaacgacaaaccaacactagatgtccgcatgatcaacattgaagctagccaactcgct
gaagtcaggagttactgctatcacgcttcagtcactgacatttcaacggtggcccgatgc
cccacgactggagaggctcacaacgaaaaacgtgctgacagcagctacgtgtgcaaacaa
ggctttactgaccgcggatggggaaatggatgtggacttttcgggaaaggaagcattgac
acatgcgcaaaattttcttgtaccagtaaggccattggaagaatgatccaaccagagaac
atcaagtacgaggttggcatattcgtgcacggaaccaccacttcggaaaaccatgggaat
tactcagcgcaagtaggagcgtctcaagcagcaaagtttactgtaactccaaatgctccc
tcaataaccctcaagcttggtgattatggagaagtcacactggattgtgaaccaaggagt
ggactgaacactgaagcgttctatgtcatgaccgtgggttcgaagtcattcttagtccat
agggaatggttccatgacctctctcttccctggacgtccccctcaagcacggcatggaga
aacagagaactcctcatggaatttgaagaggcacatgccacaaaacaatctgtcgtagct
cttggatcacaggagggaggcctccatcaagcgttggcaggagccatcgtggtggagtac
tcgagctcagtgaagttgacatcaggtcacctgaaatgcaggctgaaaatggacaaactg
gctctgaagggtacgacttatggcatgtgtacagaaaaattctcgttcgcgaaaaatcca
gcggacacaggccatggaacagttgtcattgagctcacatactctggaagtgatggtccc
tgtaaaattccgattgtctcagtcgcgagtttaaacgacatgacccctgtggggaggctg
gtaacagtaaaccccttcgtcgcgacatctagctccaactcaaaggtgctggttgagatg
gaacctcccttcggagactcttatatcgtggttggaagaggggacaagcagattaaccat
cactggcacaaagctggaagcacgctgggtaaagccttctcaacaactttaaaaggggct
cagagactagcagcgctaggtgacacagcctgggacttcggctccattggaggggtattc
aactccatagggaaagctgttcaccaagtatttggcggtgcattcagaacgctctttggg
ggaatgtcttggatcacacaaggactaatgggggccttacttctttggatgggtgtcaac
gcacgagaccggtcaatcgccctggcttttctggccacgggaggtgtgctcgtgttttta
gcgaccaatgtgcatgccgacactggctgtgccattgacatcacaagaaaagagatgagg
tgtggaagtggcatcttcgtgcacaacgacgtagaggcttgggtagataggtacaaatat
ctgccagagacgcccagatccttagcgaagatcgtccacaaagcacatcaagaaggagtg
tgcggggtcagatccgtcactagattggaacaccagatgtgggaatctgtgcgggacgaa
ctgaatgtcttgctcaaagagaacgcggtggatctcagtgtggtggtgaacaagcccgcg
gggagatatcgctcagcccccaaacgcctatccatgactcaagaaaagtttgagatgggc
tggaaagcatggggaaaaagcattctcttcgcccccgaattggccaactccacgttcgtc
gtggatggacccgagacaaaggaatgccctgatgagcgcagagcctggaacagcatgcaa
atcgaagatttcggcttcggcatcacatcaacccgagtgtggctgaaaattagagaggag
aacactgatgagtgtgatggagcaatcatagggacagctgttaaagggcatgtggcagtt
catagtgacttgtcatactggattgagagccgtctcaatgacacctggaaacttgagagg
gctgtcttcggagaggtgaaatcttgcacttggcccgagacacacactctttggggtgac
ggtgttgaggagagcgagctcatcatcccacacaccatagctggaccgagaagcaagcac
aaccggagagaagggtataaaacacaaaaccagggaccctgggatgagaacggcatcgtc
cttgactttgactattgtccaggaacaaaagtcaccatcacagaggattgtggcaagagg
ggtccctcaatcagaaccactactgacagtggaaagctgatcaccgattggtgctgccgc
agctgttctctaccgcctttacggttccggacagaaagtggttgctggtatgggatggaa
atcagacctgttaggcatgatgaaacaacactcgttagatcacaggttgacgctttcaac
ggcgaaatgattgatccttttcagctgggccttctggtgatgtttctggccacccaggag
gtccttcgcaagaggtggacggccagattgacgattcctgcggttttgggggctctactt
gtgctgatgcttgggggcatcacttacactgacctggcaagatatgtggtgctagttgct
gcggctttcgcggaggccaacagtggaggagatgttctgcacctcgctctgatagccgtc
ttcaagatccaaccagcttttctggtcatgaacatgcttagcgcgagatggacgaaccaa
gagaacgtggttctggtcctgggggcggcttttttccaactagcttcagtggacttacag
atcggagtccacggaatcctgaatgccgcggccatagcatggatgatcgttcgagcgatc
acatttcccacaacttctaccgttgccatgccagtcttagcgctcctaactccgggaatg
agggccttgtatctggacacttacagaatcattcttcttatcataggaatttgttccctg
ctgcaagagaggagaaagaccatggcgaaaaagaaaggagccgtgctcttgggcttagcg
ctcacatccaccggatggttttcgcccaccactatcgcagccggactaatggtctgcaac
ccaaacaagaagagagggtggccagccaccgagttcctgtcagcggttgggttgatgttt
gccattgtgggaggtctagccgagttggacatcgaatctatgtcaatacccttcatgctg
gcagggctcatggcagtgtcctacgtggtatcaggaaaggcaaccgacatgtggctggac
cgggctgccgacatcagctgggagatggaagctgcaatcacaggaagtagccggaggcta
gatgttaagttggatgacgacggcgactttcacttgattgatgatcccggtgttccatgg
aaagtctggctcttgcgtatgtcttgtatcggtttagccgctctgacaccctgggctatc
gttcccgccgcttttggctattggctcactctgaaaacaacaaaaagagggggcgtgttc
tgggacacgccatctccaaagccttgcttaaagggggacaccaccacaggagtttaccga
attatggctagggggattctcggcacttaccaggccggcgttggagtcatgtacgagaat
gttttccacacattgtggcacacaactagaggagcagccatcatgagtggagaaggaaag
ctaacgccatactggggtagtgtgaaggaagaccgcataagctatggaggcccgtggagg
ttcgaccggaagtggaatggaacagatgatgtgcaagtgatcgtggtggaaccagggaaa
cctgcagtaaacatccagacaaaaccgggagtgtttcgcacccctttcggggaggttgga
gcagtcagcttggactacccacggggaacatccggctcacccatcctagattccaatgga
gacatcataggcttgtatggcaatggagttgaactcggtgatggatcgtacgtcagcgcc
attgtgcagggcgaccgtcaagaggaaccagttccagatgcctacactccaagcatgctg
aaaaagagacagatgactgtgctggacctgcacccaggttcaggaaaaaccaggaagatc
ctaccccaaataatcaaggacgccatccagcagcgcttgagaacagccgtgctggcaccc
acacgagtggtagcagcagaaatggcggaagctttgagaggactcccagtacgctatcaa
acctcagcagtgcagagggagcatcagggaaatgaaatagtagacgtaatgtgtcatgcc
actctgacccatagactaatgtcaccaaacagggtgcccaactacaatttattcgtgatg
gatgaggctcacttcactgacccagctagcatcgccgctcggggttatattgcaaccaag
gtggaactgggggaggcagcagccatttttatgacggcgaccccgcccgggaccactgat
ccctttcccgactcaaatgccccaattcatgacctgcaggatgagatcccagacagggca
tggagtagtggatacgaatggatcacggactatgcggggaaaactgtgtggttcgtggca
agtgtgaaaatggggaatgagatcgcaatgtgccttcaaagagcggggaaaaaggtcatc
cagctcaatcgtaagtcttatgacacagaatacccaaaatgcaaaaatggagattgggac
tttgttatcaccactgacatctctgagatgggggccaattttggtgcgagcagggtcatt
gactgcagaaagagtgtgaaacccaccatcctagaggagggagaaggtagagtcattctt
ggaaacccatcccccataaccagtgcaagtgcagcccaacggagaggtagagtgggcagg
aatcccaaccaagttggagatgaataccattacgggggggccaccagtgaagatgacagc
aacttagcccactggacagaggcaaaaattatgctagacaacatacacatgcctaatgga
ttagtggctcagttgtacgggccagagagggaaaaggctttcacaatggatggagagtac
cgtctcagaggtgaggagaagaagaacttcttggagctgcttagaacggctgacctccca
gtatggctagcctacaaggtggcgtccaatggcattcagtacactgacagaaaatggtgc
tttgatggaccacgcacaaatgccatactagaagataacactgaggtggagatagtcacc
cgaatgggtgagagaaagatcctcaagccgagatggctcgatgcgagggtttatgcggat
caccaggccctcaagtggtttaaggattttgcagcgggcaagagatcagccgtcagtttc
atagaggtgctcggtcgcatgcctgagcatttcatgggaaagacacgggaagccttagac
acaatgtatctggtggcaacagctgagaaaggtggaaaggcacaccgcatggctcttgaa
gaactgcccgacgcactggagaccatcacactcattgttgccatcactgtgatgacagga
ggattcttcctgctcatgatgcagagaaagggcatagggaaaatgggtctaggggctcta
gtgctcacgctggccacctttttcctatgggcggcagaggttcctggaaccaaaatagcg
ggtaccttactggtcgccctgttgctgatggtggtcctcattccggaaccagaaaaacag
aggtcacaaacagacaaccagttggcagtgtttcttatctgcgtcctgaccgtggtcgga
gtggtggcagcaaatgagtacggaatgctggaaaaaaccaaagcagaccttaagagcatg
tttggcggaaggacgcaagcatcaggactgaccgga---ttgccaagcatggcactggac
ttgcgcccagccacagcttgggcgctgtatggggggagcacagttgtgttaacccctctc
ctgaagcacctaatcacctcagaatacgtcaccacatcgttagcttcaatcagttcacag
gcgggttcgctgtttgtcttgccgcgaggcgtgcctttcactgacttggatctaaccgtt
ggccttgtctttcttggctgttggggccaaatcaccctcaccacgtttctaacagctatg
gtgctagtgacactccactacggatacatgctccctgggtggcaagcagaggcactcaga
gctgctcagagaagaacagcggctggcataatgaaaaatgctgtcgtggacggaatggtc
gccactgatgtgcccgaactggaaagaaccactcctttgatgcaaaagaaagtcggccaa
gtgctcctcataggggtcagcgtggcggcgtttctcgtcaaccccaatgtcaccaccgtg
agagaggcaggtgtgttggtgacggcagccacactcaccttgtgggacaatggagccagt
gccgtctggaattccaccaccgctactgggctctgccatgtcatgcgaggcagctaccta
gctggcggctccattgcctggactctcatcaagaacgctgacaagccctccttaaaaagg
gggaggcctggaggcaggacgctaggggagcagtggaaggaaaagttgaatgctatgagc
agggatgagttcttcaaatacagaagagaggccataattgaggtggaccgcactgaagca
cgcagggctagacgcgagaacaacatagtgggaggacatccagtctcgagagggtcagca
aagctccgctggctcgtggaaaaaggatttgtctcgccaataggaaaagtcatagatctg
ggatgcgggcgcggaggctggagctactacgcagcaactctgaaaaaagttcaggaagtc
aaagggtacacgaaaggtggggcgggacacgaagaaccgatgctcatgcagagttacggt
tggaacctggtctcgctaaagagtggggtggacatattctacaaaccctcggagcctagt
gacaccctgttctgtgacataggagaatcttccccaagtccggaggtggaggaacaacgc
acgctgcgcgtcttagaaatgacatctgactggttacatcggggacctagagagttctgc
ataaaagtgctctgcccttacatgcctaaagttatagaaaagatggaagtcctgcaacgc
cgtttcggtggcgggctggtgcgccttcccctgtctcgaaactccaaccatgagatgtac
tgggtgagtggagctgctggcaatgtggtgcatgcggtcaacatgaccagccaagtgctg
ctagggcgaatggatcgcacagtgtggagagggccaaagtatgaagaggatgtcaacctg
ggcagcgggacgagagccgtggggaagggagaggtccatagcaaccaggaaaaaattaag
aagagaatccagaaactcagagaggaattcgctacaacctggcacaaagaccccgagcat
ccataccgaacttggacctaccacggaagctacgaagtgaaggccactggctcagcaagc
tctctcgtcaatggggtggtaaagctcatgagcaaaccctgggacgccatcgccaatgtc
accacaatggccatgaccgacaccaccccctttggccagcagagggtctttaaagagaag
gttgacacgaaggctccagagccaccagcaggagtcaaggaagtgctcaacgagactacc
aactggctgtgggcccacttgtcacgggagaaacgaccccgcttgtgcactaaggaagaa
ttcataaagaaagtcaacagcaatgcagctctcggagcagtgttcgctgaacagaatcaa
tggagcacggcgcgggaagccgtgggtgaccctctgttctgggagatggtcaatgaagaa
agggaaaaccatttgcgaggggagtgccacacgtgcatttacaacatgatgggaaaaaga
gagaaaaaacccggagagttcggaaaggcaaaagggagtagggctatctggttcatgtgg
ttaggagctcggtacctagagttcgaagccctaggatttctaaatgaagaccattggctg
agccgagagaattcaggaggtggggtggaaggttcgggcgtccaaaagctgggatacatt
ctccgtgacatagcagggaagcaaggaggaaaaatgtatgccgatgacaccgccgggtgg
gacaccagaatcactagaaccgacttggaaaatgaagccaaagtgctggagctcttggat
ggtgaacaccgcatgctcgcccgagccataattgaactaacgtacaggcacaaagtggtc
aaggttatgagacctgcagcaggaggaaagacagtgatggacgtgatatcacgagaagac
caaagggggagcgggcaggtggtgacctacgctctcaacacattcacgaacattgccgtc
cagcttgtccgcttgatggaggctgagggggtcattggaccacaacacttggaacagctg
cccaggaaaaacaagatagctgttaggacctggctctttgagaatggagaggagagagtg
actaggatggcgatcagtggagacgactgcgtcgtcaagccgctggatgacagattcgcc
acggctctccattttctcaacgcaatgtcgaaggtcagaaaagatatccaagaatggaag
ccttcgcatggttggcacgactggcagcaggttcccttttgctccaatcattttcaggag
attgtgatgaaagatggaaggagcatagtcgtcccgtgcagagggcaggatgagctgatt
ggcagggcgcgcatctccccaggagctggatggaatgtgaaagacacagcttgcctggcc
aaagcgtatgcacagatgtggctgcttctatacttccataggagggacctacgcctcatg
gcaaatgcaatctgctcagcagttccagtggactgggtgcccacaggcagaacatcctgg
tcaatacactcaaaaggagagtggatgaccactgaagacatgctgcaagtctggaacagg
gtatggattgaagaaaatgaatggatgatggacaagaccccaatcacaagctggacagac
gttccgtacgtgggaaagcgtgaggacatctggtgtggcagcctcatcggaacgcgatcc
agggcaacatgggctgagaacatctacgccgcaataaaccaagtgagggccatcattgga
aaagaaaactatgttgattacatgacttcccttagaagatatgaggatgtattgattcag
gaggacagggtcatttag-----------------------acag--gat--taagtcat
gtatgtaatgtga-ataagaaaatg--tgcatgtggagtcaggccagcaaaagctgccac
cggatactgagtagacggtgctgcctgcgtctcagttccaggaggactgggtcaacaaat
ctgacaacggaaggtgggaaagccctcagaaccgtctcggaagcaggtccctgctcaccg
gaagttgaaagaccaacgtcaggccacaattctgtgccactccgctggggagtgcggcct
gcgcagccccaggaggactgggttaacaaagccgttgaggcccccacggcccaagcctcg
tctaagatgcaatagactaggtgtaaggactagaggttagaggagaccccgtggaaacaa
cattatgcgccccaagccccctcgaagctgtggaggaggtggaaggactagaggttagag
gagaccccgcatttgcatc-aaaacagcatattgacacctgggaatagactgggagatct
tctgctctatctcaacatc-agctactaggcacagagacccgaagtatgtagctggtggt
gaggaagaacacaggatct---------------
>C081_KH_15
-----------tgtgtcaacttcttggctaagtatcgttgagaagaatcgagagattagt
gcagtttaaacagttttttagaacggaagaacaaccatgactaaaaaaccaggagggccc
ggaaaaaaccgggccatcaatatgctgaaacgcggattaccccgcgtattcccactagtg
ggagtgaagagggtagtgatgagcttgttggacggcagagggccagtgcgatttgtgctg
gctcttgtcgcattcttcaagttcacagcattagccccgaccaaggcgcttttgggccga
tggagagcagtggagaagagtgtggcaatgaaacatcttaccagtttcaaacgagaactt
ggaacactcatcgacgccgtgaacaaacggggcaaaaaacaaaacaaaagaggagggaat
gagagcttgatcatgtggctcgctggcttggcaatcgtaacagcttgcgtcggagctatg
aagttatcaaactttcaaggaaagcttctgatgaccatcaacaacacggacattgcggac
gtcatcgtgatccccacctcaaaaggcgagaacagatgttgggttcgagcaatcgacgtt
ggttacatgtgtgaagacaccatcacgtacgaatgtccaaagctagcagtgggcaacgac
ccagaagacgtggattgctggtgcgacaatcaagaagtcttcgtgcagtatggtcgctgc
acacggaccaggcattccaaacgaagcagaagatccgtttcggtccaaacgcatggggaa
agctcactagtgaacaagaaagaggcttggctggattcaacgaaggccacgcgatacctc
atgaaaacggagaattggatcataaggaaccctggttatgctttcctggcagcggcactt
ggttggatgctcggcagcaacagtggtcagcgtgtagttttcaccatcctcctgctgctg
gtcgctccggcctacagttttaactgtctgggaatggggaatcgggatttcatagaagga
gtcagtggagccacttgggtggatctggtgttggaaggagacagctgtctaacaatcatg
gcaagcgataagccaacactagatgtccgcatgatcaacatagaagccagtcaacttgct
gaagttaggagctactgctatcacgcttcagtgactgacatttcaactgtggctcgatgc
cccacgactggagaagctcacaacgagaagcgtgctgacagcagctacgtatgcaagcaa
ggctttactgaccgcggatggggaaatggatgtggactttttgggaaaggaagcattgac
acctgcgcaaagttttcttgtaccagtaaggccactgggaaaatgatccagccagagaac
atcaagtatgaagttggagtattcgtgcacggaaccaccacctcggaaaaccatggaaat
tactcagcacagattggggcgtctcaagcagcaaagttcactataactccaaatgctcct
tcaataacccttaagcttggtgattatggggaagttacactggattgtgaaccaaggagt
ggactgaacactgaagcgttctatgtcatgactgtgggttcgaagtcattcttagtccat
agggaatggtttcatgacctttctcttccctggacgtccccctcaagcacagcatggagg
aatagagaactccttatggaatttgaagaggcacacgccacaaaacagtctgtcgtagcc
ctcgggtcacaggagggaggtctccatcaagcgttagcaggagccatcgtggtggagtac
tcaagctcagtgaagttgacatcaggccacctgaaatgcaggctgaaaatggacaaactg
gctctgaagggcacgacttatggcatgtgcacagaaaaattctcgttcgcgaaaaaccca
gcggacacaggccatggaacagttgtcattgagctcacatattctggaagtgatggtccc
tgcaaaattccgattgtttcagtcgctagtctaaacgacatgactcccgtgggaaggcta
gtgacagtaaaccccctcgtcgcgtcatccagctctaactcgaaggtgctggttgagatg
gaacctcctttcggagactcttacattgtggttggaagaggggacaagcagattaaccat
cactggcacaaagctggaagcacgttgggcaaagccttctcaacaaccttgaaaggagct
cagagactggcagcgctaggggacacagcctgggactttggttctattgggggggtattc
aactccatagggaaagctgttcaccaagtattcggcggtgcatttagaacgctctttgga
ggaatgtcttggattacgcaagggctaatgggggctctacttctctggatgggtgtcaac
gcacgagatcggtcaatcgccttggcttttttggccacaggaggtgtgcttgtcttttta
gcgaccaatgtgcatgctgacactggctgtgctattgacatcacgagaaaagaaatgagg
tgtggaagtggcatcttcgtgcacaacgacgtagaggcctgggtagataggtacaaatat
ctgccagagacgcccagatccctagcgaagatcgtccacaaagcacatctagaaggagtg
tgtggggtcagatccgttaccagattggaacaccagatgtgggaatctgttcgggacgaa
ttgaatgtcttgcttaaagagaacgcggtggatctgagtgtggtggtcaacaagcctgtg
gggagataccgctcagctcccaaacgtctaaccatgactcaagagaagtttgagatgggc
tggaaagcatggggaaagagcattctcttcgcccccgaactagccaactccacgttcgtc
gtggatggacctgagacaaaggaatgtcctgacgagcgcagagcatggaacagcatgcaa
atcgaagacttcggcttcggcatcacatcaacccgcgtgtggctgaagattagagaggag
gacactgatgagtgtgatggcgcgatcataggcacagctgtaaaagggcatgtggcagtt
catagtgacttgtcatactggattgagagccgtttcaatgacacctggaaacttgagagg
gctgtcttcggagaggtgaaatcttgcacttggcccgagacacacactctttggggtgac
ggcgttgaggagagcgagctcatcatcccacacaccatagctggaccgagaagcaagcac
aatcggagagaagggtacaagacacagaaccagggaccttgggatgagaacggcattgtc
cttgattttgactattgcccaggaacaaaagtcaccatcacagaggattgtggcaagagg
gggccctcaatcagaaccactactgacagtggaaagctgatcaccgactggtgctgccgc
agctgttctctaccgcccttacggttcaggacagaaaatggctgctggtatgggatggaa
atcagacctgtcaggcatgatgaaacaacactcgttagatcacaggttgatgctttcaac
ggcgaaatgattgacccttttcagctgggccttctggtgatgtttctggccacccaggag
gtccttcgcaagaggtggacggccagattgacgattcctgcggttttgggagccctactt
gtactgatgcttgggggcatcacttacactgatctggcaagatatgtggtgctagttgct
gcggctttcgcggaggccaacagtggaggagacgtcctgcacctcgctctgatagccgtc
ttcaagatccaaccagcttttctggtcatgaacatgcttagcgcgagatggacaaatcaa
gaaaacatggttctggtcttaggggcggcttttttccaactagcttcggtggatttacag
atcggaatccacggaatcctgaacgccgcagctatagcatggatgatcgttcgagcgatc
acatttcccacaacttctaccgtcaccatgccagtcttagcgctcctaactccgggaatg
agagccttgtatctggacacctacaggatcattcttctcgtcataggaatttgttccttg
ctacaagagaggagaaagaccatggcgaagaagaaaggggccgtgcttttgggcctagcg
ctcacatccaccggatggttctcgcctaccaccatcgcagctggactaatggtctgcaac
ccaaacaagaagagagggtggccagccactgagttcctttcagcagttgggttgatgttt
gccattgtgggaggtctagccgagttggacatcgaatccatgtcaatacccttcatgctg
gcaggtcttatggcagtgtcctacgtggtatcaggaaaggcaaccgacatgtggctggac
cgggccgccgacatcagctgggagatggaagctgcaatcacaggaagtagccggaggttg
gacgtcaagctggacgacgacggtgacttttacttgatcgatgatcccggtgttccgtgg
aaagtctggctcttgcgcatgtcctgtatcggtttggccgctctaacaccctgggccatc
atccccgccgcttttggctactggctcaccctgaaaacaacaaaaagaggaggcgtgttc
tgggacacgccatctccaaagcctagcttaaagggggacaccactacaggagtttaccga
atcatggctaggggaattctcggcacttaccaggccggcgttggagttatgtacgaaaat
gttttccacacactgtggcatacaacccgaggagcagccattatgagtggagaaggaaaa
ctaacgccatactggggtagtgtgaaagaggaccgcataagctatggaggcccttggagg
ttcgaccggaagtggaatggaacagatgacgtgcaagtgatcgtggtggagccggggaaa
cctgcagtaaacatccagacaaaaccgggagtgtttcgcactccttttggggagattgga
gcagtcagcctggactacccgcgaggaacatccggctcacccattctggattccaatgga
gacatcataggcttgtatggcaatggagttgaactcggcgatggatcgtacgtcagtgcc
atcgtgcagggtgaccgtcaagaggagccagttccagatgcctacactccaaccatgcta
aaaaagagacagatgactgtgctggacctgcacccaggttcggggaaaaccaggaagatc
ctaccccaaataatcaaggacgccatccagcagcgcttgagaacagccgtgctggcgccc
acacgagtggtagcagcagaaatggcagaagctttgaggggactcccaatacgataccaa
acctcagcagtgcagagggaacatcaaggaaatgaaatagtggacgtaatgtgtcatgct
accctgacccatagactaatgtcaccaaacagagtgcccaattacaatttgtttgtgatg
gatgaggctcacttcaccgacccagcaagcatcgccgcccggggttatattgcaaccaag
gtggaactaggggaggcagcagccattttcatgacggcgactccgcctggaactactgat
ccctttcctgactcaaatgccccaattcatgacctgcaggatgagatcccagacagggca
tggagcagcggatacgaatggatcacggactatgcggggaaaactgtatggttcgtggca
agtgtgaaaatggggaatgaaatcgcaatgtgccttcagagagcaggaaaaaaggtcatc
cagcttaatcgcaaatcttatgacacagaatacccaaaatgcaagaatggagattgggac
tttgtcatcaccaccgacatctctgagatgggagccaattttggtgcgagcagggtcatt
gactgtagaaagagtgtgaaacccaccatcctagaggagggagaaggtagagtcattctt
ggaaacccatcccccataaccagtgcaagtgcagcgcaacggaggggtagagtgggtaga
aatcccaaccaagtcggagatgaataccattatgggggtgctaccagtgaagatgacagt
aacctggcccactggacagaggcaaaaattatgctagacaacatacacatgcccaatgga
ctagtggcccagctgtatgggccagagagggaaaaggctttcacaatggatggagagtac
cgtcttagaggtgaggagaagaagaacttcctggagctgcttagaacggctgacctccca
gtgtggctggcctacaaagtggcgtccaatggtattcagtacactgatagaaaatggtgc
tttgatggaccacgcacaaatgccatactggaagataacactgaggtggagatagttacc
cgaatgggtgagagaaagatcctcaagcccaggtggctcgacgcaagggtttatgcagac
caccaggccctcaagtggtttaaggactttgcagcgggcaagagatcagccgtcagtttc
atagaggtgctcggtcgcatgcctgagcatttcatgggaaaaacacgggaagccttagac
acaatgtacctggtggcaacagctgagaaaggaggaaaagcacaccgcatggctcttgaa
gaactgcccgatgcgttggagaccattacactcatcgttgccatcacagtgatgacagga
ggattcttcctgctcatgatgcagagaaagggtataggaaagatgggtctaggggcccta
gtgctcacgctggctacctttttcctatgggccgcagaggttcctggaaccaaaatagcg
ggtaccttattggtcgcccttttgctgatggtggtccttattccggaaccagagaaacag
aggtcacagacagacaatcaattggcagtgtttctcatctgcgtcctgactgtggtcgga
gtggtggcagcaaatgagtacggaatgttggaaaagaccaaagcagacctcaagagcatg
tttggcggaaggacgcaagcaccaggactgaccgga---ttgccaagcatggcactggac
ttgcgcccagccacagcctgggcgctgtatggggggagcacagttgtgttaactcctctc
ctaaagcacctgattacctcagaatacgtcaccacatcgctagcttcaatcagttcacaa
gcgggctcgctgtttgtcttgccgcgaggcgtgcctttcactgacttggatctaaccgtt
ggccttgtttttcttggctgctggggccaaatcaccctcacgacgtttctaacagccatg
gtgctagtgacactccactacggatacatgctccctgggtggcaggcagaggcgctcaga
gcagcccagagaagaacagcggctggcataatgaagaatgccgtcgtggacggaatggtc
gccactgatgtgcccgaactggaaagaaccactcctctgatgcaaaagaaagtcggtcaa
gtgcttctcataggggtcagcgtggcggcgttcctcgtcaaccccaatgtcaccaccgtg
agagaggcaggggtgttggtgacggcagccacactcaccttgtgggacaatggagccagc
gccgtctggaattccaccacagccacggggctctgccatgtcatgcgaggcagctaccta
gctggcggctccattgcctggactctcattaagaacgctgacaagccctccttaaaaagg
ggaaggcctgggggcaggacgctaggggagcagtggaaggaaaagttgaatgcaatgagc
agggacgagttcttcaaatacaggagagaagccataattgaagtggaccgcactgaagca
cgcagggctaggcgcgagaataacatagtgggaggacacccagtttcgcgagggtcagca
aagcttcgttggcttgtggaaaaaggatttgtctcgccaataggaaaagtcatagatctg
ggatgtgggcgcggaggctggagctactacgcagcaactctgaagaaagttcaggaagtc
aaagggtacacgaaaggtggtgcgggacacgaagaaccgatgctcatgcagagttacggt
tggaacttggtctcgctaaagagtggggtggacgtgttctacaaaccctcggagcccagt
gacaccctgttctgtgacataggagaatcttccccaagtccagaagtggaggaacaacgc
acgctgcgtgtcctagaaatgacatctgactggctacatcggggacctagagagttctgc
ataaaagtgctttgcccttacatgcccaaagtcatagaaaagatggaagtcctgcaacgt
cgcttcgggggagggctggtgcgcctccccttgtcccgaaactccaaccatgagatgtac
tgggtgagtggagctgctggcaatgtggtgcacgcagtcaacatgaccagccaagtgctg
ctagggcgaatggatcgcacagtgtggagagggccaaagtatgaagaggatgtcaacctg
ggtagcgggacaagagctgtggggaagggagaggtccatagcaatcaggaaaaaatcagg
aagagaatccaaaagctcaaagaggaatttgccacgacctggcataaagaccccgagcac
ccataccgaacttggacctaccacggaagttacgaagtgaaggccactggctccgcgagc
tctctcgttaatggggtggtaaagctcatgagcaaaccctgggatgccatcgccaatgtc
accacaatggccatgactgatactaccccctttggccagcaaagggtcttcaaagagaag
gtcgacacgaaagctccagagccaccagcaggagttagggaagtgctcaacgaaaccacc
aattggctgtgggcccacttgtcacgggagaaacgacctcgtttgtgttccaaggaagaa
ttcataaagaaagttaacagcaacgcggctcttggagctgtgttcgctgaacagaatcaa
tggagcacggcacgggaggccgtgggtgaccctctgttctgggagatggtcgatgaagaa
agggaaaaccacttgcgaggggagtgccacacgtgcatctacaacatgatgggaaaaaga
gagaaaaaacctggagagttcggcaaggctaaaggaagcagggctatttggttcatgtgg
ctcggagcacggtacctagagtttgaagccctaggatttctaaatgaagaccattggctg
agccgagagaattcaggaggcggggtggaaggttcaggcgtccaaaagctgggatacatc
ctccgtgacattgcagggaagcaaggaggaaaaatgtatgccgatgacaccgccgggtgg
gacaccagaattaccagaactgacctggaaaatgaggctaaagtgctagagcttctggac
ggtgaacaccgcatgctcgcccgagccataattgaactaacgtacaggcacaaagtggtc
aaggtcatgagacctgcagcaggagggaagacagtgatggacgtgatatcacgagaagac
cagaggggaagtggacaggtagtgacttacgccctcaacacattcacgaacattgccgtc
caacttgtccgcttgatggaagctgaaggggtcattggaccacaacacttggaacagttg
cctaggaaaaacaagatagctgtcaggacctggctctttgagaatggagaggaaagagtg
accaggatggcgatcagtggagacgactgcgtcgtcaagccactggatgacagattcgcc
acggctctccatttcctcaacgcaatgtcgaaggtcagaaaagacatccaagaatggaag
ccttcgcatggttggcatgactggcagcaggtccccttttgctccaatcactttcaggag
attgtgatgaaagatggaaggagcatagtcgtcccgtgcagggggcaggatgagctgatt
ggcagggcgcgcatctccccaggagctggatggaatgtgaaggacacagcttgcctggct
aaagcgtatgcacagatgtggctgctcctatacttccatcgtagggacctacgtctcatg
gcaaatgcaatctgctcagcagttccagtggactgggtgcctacaggccgaacttcctgg
tcaatacactcaaaaggagagtggatgaccactgaagacatgctgcaagtctggaacagg
gtatggattgaagaaaatgaatggatgacggacaagaccccaatcacaagctggacggac
gttccgtacgtgggaaagcgtgaggacatctggtgtggcagcctcatcggaacgcgatct
agggcaacttgggctgaaaacatctacgcggcaataaaccaagtgagagccgtcattgga
aaagaaaattatgttgactacatgacttccctcagaagatatgaggatgttttgatccag
gaggacagggttatttag-----------------------acagggaat--caagtcat
gtgtgtgaagtga-gtaagaaaatg--tgcatgtggagtcaggccagcaaaagctgccac
cggatactgagtagacggtgctgcctgcgtctcagttccaggaggactgggttaacaaat
ctgacaacggaaggtgggaaagccctcagaaccgtctcggaagtaggtccctgctcaccg
gaagttgaaagaccaacgtcaggccacaattttgtgccactccgctggggagtgcggcct
gcgcagccccaggaggactgggtaaacaaagccgttgaggcccccacggcccaaacctcg
tctaggatgcaatagacgaggtgtaaggactagaggttagaggagaccccgtggaaacaa
caatatgcggcccaaaccccctcgaagctgtagaggaggtggaaggactagaggttagag
gagaccccgcatttgcatc-aaaacagcatattgacacctgggaatagactgggagatct
tctgctctatctcaacatc-agctactaggcacagagcgccgaagtatgta---------
----------------------------------
>C14-B3_KH_15
-----------------------ttggcttagtatcgttgagaagaatcgagagattagt
gcagtttaaacagttttttagaacggaagaacaaccatgactaaaaaaccaggagggccc
gggaaaaaccgggccatcaatatgctgaaacgcggattaccccgcgtattcccactagtg
ggagtgaagagggtagtgatgagcttgttggacggcagagggccagtgcgatttgtgctg
gctcttatcacgttcttcaagtttacagctttagccccgaccaaggcgcttttgggccgc
tggagagcagtggaaaagagtgtggcaatgaaacatcttaccagtttcaaacgagaactt
ggaacactcatcgacgccgtgaacaagcggggcaaaaaacaaaacaaaagaggagggaat
gaaagctcgatcatgtggcttgccagcttggcaatcgtgacagcctgtgccggagccatg
aagctatcaaactttcaaggaaagcttctgatgaccatcaacaacacggacatcgcggac
gttatcgtgatccccacctcaaaaggtgaaaacagatgttgggttcgagcaatcgatgtt
ggttacatgtgtgaagacaccatcacgtacgaatgtccgaagcttgccgtgggtaacgat
ccggaagacgtggactgctggtgcgacaatcaagaggtctacgtgcagtatggccgctgc
acacgaaccaggcattccaaacggagcagaagatccatttcggtccagacgcatggggaa
agctcactagtgaacaaaaaagaggcttggctggattcaacgaaggccacgcgatacctc
atgaaaacggagaattggatcataaggaaccctggctatgctttcctggcggcggcactt
ggatggatgcttggcagcaacaacggccaacgtgtggtgttcaccattctcttgctgttg
gtcgctccggcctacagtttcaactgtttgggaatggggaaccgggatttcatagaagga
gccagtggagccacttgggtggacctggtgttggaaggagatagttgtttgacaatcatg
gcaaacgacaaaccaacactagatgtccgcatgatcaacattgaagctagccaacttgct
gaagtcaggagttactgctatcacgcttcaatcactgacatttcaacggtggctcgatgc
cccacgaccggagaagcccacaacgacaaacgtgctgacagcaattacgtgtgcaaacaa
ggctttactgaccgtggatggggaaatggatgtggacttttcgggaaaggaagcattgac
acatgcgcaaaattttcttgcaccaataaggccattggaagaatgatccaaccagagaac
atcaagtacgaggtcggcatattcgtgcatggaactaccacctcggaaaatcatgggaac
tactcagtgcaagtaggagcgtctcaggcagcaaagtttactgtgactccaaacgctccc
tcaataaccctcaagcttggtgattatggagaagtcacattggattgtgaaccaaggagt
ggactgaacactgaagcgttctatgttatgaccgtgggttcgaagtcattcttagtccat
agggaatggttccatgacctttcccttccctggacgtccccctcaaacacggcatggaga
aacagagaactcctcatggaatttgaagaggcacatgccacaaaacaatctgtcgtggct
cttgggtcacaggagggaggcctccatcaagcgctggcaggagccatcgtggtggagtac
tcgagctctgtgaagttgacatcaggtcacctgaaatgcaggctaaaaatggacaaactg
gctctgaagggtacgacttatggcatgtgcacagagaaattctcgttcgcgaaaaatcca
gcggacacaggccatggaacagttgtcattgagctcacatattctggaagtgatggtccc
tgtaaaatcccgatcgtctcagtcgcgagtttaaacgacatgactcccgtggggaggctg
gtgacagtaaaccccttcgtcgcgacatccagctccaactcaaaggtgctggttgagatg
gaacctcccttcggagactcttatatcgtggttggaagaggggacaagcagatcaaccat
cactggcacaaagctggaagcacgctaggtaaagccttctcaacaaccttgaaaggggct
cagagactggcagcgctaggtgacacggcctgggacttcggctctgttggaggggtattt
aactccatagggaaagctgttcaccaagtatttggcggagcatttagaacgctctttgga
ggaatgtcttggatcacacaaggactgatgggggccttgcttctttggatgggtgtcaac
gcaagagaccggtcaatcgccctggcctttttggccacgggaggtgtgcttgtgttttta
gcgaccaatgtgcatgctgacactggctgtgccattgacattacaaggaaagagatgagg
tgtggaagtggcattttcgtgcacaacgacgtggaggcttgggtagacaggtacaaatat
ctgccagagacacccagatccttagcgaagatcgtccacaaagcacatcaagaaggagtg
tgcggggtcagatccgtcactagactggaacaccagatgtgggaatctgtgcgggacgaa
ctgaatgtcttgctcaaggaaaatgcggtagatctcagtgtggtggtaaacaagcctgtg
gggagatatcgctcagcccccaaacgcctatccatgactcaggaaaagtttgagatgggc
tggaaagcatggggaaaaagcattctcttcgcccccgaattggccaactccacgttcgtc
gtggatggacccgagacaaaggaatgccctgatgagcgcagagcctggaacagcatgcaa
atcgaagacttcggcttcggcatcacatcaacccgagtgtggctgaaaattagagaggag
gacactgatgagtgtgatggagcaatcatagggacagctgttaaagggcatgtggcagtt
catagtgacttgtcatactggattgagagccgtctcaatgacacctggaaacttgagagg
gctgtcttcggagaggtgaaatcctgcacctggcccgagacacacaccctttggggtgac
ggtgttgaggagagcgagcttatcattccacacaccatagctggaccaagaagcaagcac
aaccggagagaaggatacaaaacacaaaaccagggaccctgggatgagaacggcatcgtc
cttgactttgactattgtccaggaacaaaagtcaccatcacagaggattgtggcaagagg
ggtccctcaatcagaaccaccactgacagtgggaagctgatcaccgattggtgctgccgc
agctgttctctaccgcctttacggttccggacagaaaatggttgctggtatgggatggaa
atcagacctgttaggcatgatgaaacaacactagttagatcacaggttgacgctttcaac
ggcgaaatgattgacccttttcagctgggccttctggtgatgtttctggccacccaggag
gtccttcgcaagaggtggacggccagattgacgattcctgcggttttgggggctctactt
gtgctgatgcttgggggcatcacttacactgatctggcaagatatgtggtactagttgct
gcggctttcgcggaggccaacagtggaggagatgttttgcacctcgctctgatagccgtc
ttcaagatccaaccggcttttctggtcatgaacatgcttagtgcaagatggacgaaccaa
gagaacgtggttctggtcctgggggcggctttcttccaattagcttcagtggatttacag
atcggagtccacggaatcctgaatgccgcagccatagcatggatgatcgtccgagcgatc
acattccccacaacttctaccgttaccatgccagtcttagcgctcctaactccgggtatg
agggccttgtatctggacacctacagaatcattcttcttgtcataggaatttgttccctg
ctgcaagagaggagaaagaccatggcaaagaaaaaaggagccgtgctcctgggcttggcg
ctcacatccaccggatggttttcgcccaccactatcgcagccggattaatggtctgcaac
ccaaacaagaagagagggtggccagccaccgagttcctttcagcggttgggttgatgttt
gccattgtgggaggtctagccgagttggacattgagtccatgtcaatacccttcatgctg
gcagggctcatggcagtgtcctacgtggtgtcgggaaaggcaaccgacatgtggttggac
cgagctgccgacatcagctgggagatggaagctgcgatcacaggaagtagccggaggcta
gatgttaagttggatgacgacggtgactttcacttgattgacgaccccggtgttccatgg
aaagtctggctcttgcgtatgtcttgtatcggtttggccgctctgacaccctgggctatc
gttcccgccgcttttggctattggctcactctgaaaacaacaaaaagagggggtgtgttc
tgggacacgccatctccgaagccttgcttaaagggggacaccaccacaggagtttaccga
atcatggctaggggaatcctcggcacttaccaggccggcgttggggtcatgtacgagaat
gtttttcacactttgtggcatacaactagaggagcagccatcatgagtggagagggaaag
ctaacgccatactggggtagtgtgaaggaagaccgcataagctatggaggtccgtggagg
ttcgaccgaaagtggaatggaacagatgatgtgcaagtgatcgtggtggaaccagggaaa
cctgcagtgaacatccagacaaaaccaggagtgtttcgcacccctttcggggaggttgga
gcagtcagcttggattacccacgggggacatccggctcacctatcctggattccaatgga
gatgtcataggcttgtatggcaatggagttgaactcggcgatggatcgtatgtcagcgcc
attgtgcagggcgaccgtcaagaggaaccagttccagatgcctacactccaagcatgctg
aaaaagagacagatgaccgtgctggacctgcacccaggttcgggaaaaaccaggaagatt
ctaccccaaataatcaaggacgccatccagcagcgcttgagaacagccgtgctggcaccc
acacgagtggtagcagcagaaatggcggaagctttgagaggactcccagtgcgatatcaa
acctcagcagtgcagagggagcatcagggaaatgaaatagtagatgtaatgtgccatgcc
actctgacccatagactaatgtcaccaaacagggtgcccaactacaatttatttgtgatg
gatgaagctcacttcactgacccagccagcatcgccgctcggggttacattgcgaccaag
gtggaactgggggaggcggcagccattttcatgacggcgaccccgcccgggaccactgat
ccttttcccgactcaaacgccccaattcacgacctgcaggatgagatcccagacagggca
tggagcagtggatacgaatggatcacggactatgcggggaaaaccgtgtggttcgtggca
agtgtgaaaatggggaatgagatcgcaatgtgccttcaaagagcggggaaaagggtcatc
cagctcaatcgtaagtcctatgacacagaatacccaaaatgcaagaatggagattgggac
tttgttatcaccactgacatttctgagatgggggccaattttggtgcgagcagggtcatt
gactgcagaaagagtgtgaaacccaccatcctagaggagggagaaggtagagtcattctt
ggaaacccatcccccataaccagtgcaagtgcagcccaacgaagaggtagagtgggcagg
aatcccaaccaagttggagatgaatatcactatgggggggccaccagtgaagatgacagc
aatttagcccactggacagaggcaaaaatcatgctagacaacatacacatgcctaatgga
ttagtggctcagctgtacgggccagagagggaaaaggctttcacaatggatggagagtat
cgtctcagaggtgaggagaagaaaaacttcttggagctgcttagaacggctgacctccca
gtatggctcgcctacaaggtggcgtccaatggaattcagtacactgacagaaaatggtgc
tttgatggaccacgtacaaatgccatactagaagataacaccgaggtggagatagtcacc
cgaatgggtgagagaaagatcctcaagccgagatggctcgatgcgagggtttatgcagac
caccaggccctcaagtggttcaaggatttcgcagcgggcaagagatcagccgtcagtttc
atagaggtgcttggccgtatgccagagcatttcatgggaaagacacgggaagccttagac
acaatgtacctggtggcaacagccgagaaaggtggaaaggcacaccgcatggctcttgaa
gaactgcccgacgcattggagaccattacactcatcgttgccatcactgtgatgacagga
ggattcttcctgctcatgatgcagagaaagggcataggaaaaatgggtctaggggctcta
gtgctcacgctggccacttttttcttatgggcggcagaggttcctgggaccaaaatagcg
ggtaccttactggtcgccctgttgttgatggtggtcctcattccggagccagaaaaacag
aggtcacagacagacaaccagttggcagtgtttcttatctgcgtcctgaccgtggtcgga
gtggtagcagcaaatgagtatgggatgctggaaaaaaccaaagcagatctcaagagcatg
tttggcggaaggtcgcagtcaccaggactgaccgga---ttgccaagcatggcactggac
ttacgtccagccacagcttgggcgctgtatggggggagcacagttgtgttaacccctctc
ctgaagcacctcatcacctcagaatacgtcaccacatcgttagcttcaatcagttcacaa
gcgggttcgctgtttgtcttgccgcgaggcgtgcctttcactgacttggatctaaccgtc
ggccttgtctttcttggctgctggggccaaatcaccctcaccacattcctaacagctatg
gtgctggtgactctccactacggatacatgctccctgggtggcaagcagaggcgctcaga
gctgctcagagaagaacagcggctggcataatgaagaatgccgtcgtggacggaatggtc
gccactgatgtgcccgaactggaaagaactactcctttgatgcaaaagaaggtcggccaa
gtgctcctcataggggtcagtgtggcggcgtttcttgtcaaccccaatgtcaccaccgtg
agagaggcaggcgtgctggtgacggcagccacactcaccttgtgggacaatggagccagt
gccgtctggaattccaccaccgctacggggctctgccatgtcatgcgaggcagctaccta
gctggcggttccattgcctggactctcatcaagaacgctgacaagccttccttgaaaagg
gggaggcctggaggcaggacgttaggggagcagtggaaggagaagttgaatgctatgagc
agggatgagttcttcaaatacagaagagaggccataattgaggtggaccgcactgaagca
cgcagggctagacgcgagaacaacatagtgggaggacacccagtctcgcgagggtcagca
aagctccgctggctcgtggaaaaaggatttgtctcgccaataggaaaagtcatagatctg
ggatgtgggcgcggaggttggagctactacgcggcaaccctgaaaaaagtccaggaggtc
aaagggtacacgaaaggtggggcgggacacgaagaaccgatgcttatgcagagttacggt
tggaacctggtctcgctaaagagtggggtggacgtgttctacaaaccctcggagcctagt
gacaccctattctgtgacataggagaatcttccccaagtccagaggtggaggaacaacgc
acgctgcgtgtcttagaaatgacatctgattggttacatcggggacctagagagttctgc
ataaaagtgctctgcccttacatgcccaaagttatagaaaagatggaagtcctgcaacgt
cgtttcggtggcgggttggtacgcctccccctgtctcgaaactccaaccatgagatgtac
tgggtgagtggagctgctggcaatgtggtgcatgcggtcaacatgaccagccaagtgctg
ctagggcgaatggatcgcacagtgtggagaggtccaaagtatgaagaggacgtcaatctg
agcagcgggacgagagccgtggggaagggagaggtccatagtaaccaggaaaaaattagg
aagagaatccagaagcttagagaggaattcgccacaacctggcacaaagaccccgagcat
ccataccgaacttggacctaccacggaagctatgaagtgaaggccactggctcagcaagc
tccctcgtcaatggggtggtaaagctcatgagcaaaccctgggacgctatcgctaatgtt
accacaatggccatgaccgacaccaccccctttggccagcagagggtcttcaaagagaag
gttgacacgaaggctccagaaccaccagcaggagtcaaggaagtgctcaacgagactacc
aactggctgtgggcccacttgtcacgggaaaaacgaccccgcttgtgcaccaaggaagaa
ttcataaagaaagtcaacagcaacgcagctctcggagccgtgttcgctgagcagaatcaa
tggagcacagcgcgggaagccgtgagcgaccctctgttctgggagatggtcaatgaagaa
agggaaaaccatttgcgaggggagtgccacacgtgcatttacaacatgatggggaaaaga
gagaaaaaacccggagaattcggaaaggctaaagggagcagggctatctggttcatgtgg
ctcggagctcggtacctagagttcgaagccctaggattcctaaatgaagatcattggctg
agccgagaaaattcaggaggcggggtggaaggttcaggcgtccaaaagctgggatacatt
ctccgtgacatagcagggaagcaaggagggaaaatgtatgccgatgacaccgctgggtgg
gacaccagaatcactagaaccgacttggaaaatgaagccaaagtgctggagctcttggat
ggtgaacatcgcatgctcgcccgagccataattgaattaacgtacaggcacaaagtggtc
aaggtcatgagacccgcagcaggaggaaagacagtgatggacgtgatatcacgagaagac
caaagggggagcgggcaggtggtgacctacgctctcaacacattcacgaacattgccgtc
cagcttgtccgtttgatggaggctgagggggtcattggaccacaacacttggaacagctg
cctaggaaaagtaagatagctgttaggacctggctctttgagaatggagaggagagagtg
actaggatggcgatcagtggagacgactgcgtcgtcaagccgctggatgacaggttcgcc
acggccctccatttcctcaacgcgatgtcgaaggtcagaaaagatatccaagaatggaag
ccttcgcatggttggcacgactggcagcaggtccccttttgctccaatcattttcaggag
attgtgatgaaagatggaaggagcatagtcgtcccgtgcagagggcaggatgagctgatt
ggcagggcgcgcatctccccaggagctggatggaatgtgaaggacacagcttgcctagcc
aaagcgtatgcacagatgtggctgcttctatacttccataggagggacctacgcctcatg
gcaaatgctatctgctcggcagtaccagtggactgggtgcccacaggcagaacatcttgg
tcaatacactcaaaaggagagtggatgaccactgaagacatgctgcaagtctggaacagg
gtgtggattgaagaaaatgaatggatgatggacaagaccccaatcacaagttggacagac
attccgtacgtgggaaaacgtgaggacatctggtgtggcagtctcatcggaacgcgatcc
agggcgacatgggctgaaaacatctacgcggcaataaaccaagtgagagccatcattgga
aaagaaaactatgttgattacatgacttccctcagaagatatgaggatgtgttgattcag
gaggatagagtcatttag-----------------------acag--gat--caagtcat
gtgtgtaatgtga-ataagaaaatg--tgcatgtggagtcaggccagcaaaagctgccac
cggatactgagtagacggtgctgcctgcgtctcagttccaggaggactgggttaacaaat
ctgacaacggaaggtgggaaagccctcagaaccgtctcggaagcaggtccctgctcaccg
gaagttgaaagaccaacgtcaggccacaattctgtgccactccgctggggagtgcggcct
gcgcagccccaggaggactgggttaacaaagccgttgaggcccccacggcccaagcctcg
tctaagatgcaatagactaggtgtaaggactagaggttagaggagaccccgtggaaacaa
catcatgcggcccaagccccctcgaagctgtagaggaggtggaaggactagaggttagag
gagaccccgcatttgcatc-aaaacagcatattgacacctgggaatagactgggagatct
tctgctctatctcaacatc-agctactaggcaca--------------------------
----------------------------------
>JEV/CNS769/Laos/2009_LA_09
agaagtttatctgtgtgaacttcttggcttagtatcgttgagaagaatcgagagattagt
gcagtttaaacagttttttagaacggaagaacaaccatgactaaaaaaccaggagggccc
ggaagaaaccgggccatcaatatgctgaaacgcggattaccccgcgtattcccactagtg
ggagtgaagagggtagtaatgagcttgttggacggcagagggccagtacgatttgtgctg
gctcttatcacgttcttcaagtttacagcattagccccgaccaaggcgcttttgggccgc
tggagagcagtggaaaaaagtgtggcaatgaaacatctcaccagtttcaaacgagaactt
ggaacactcattgacgccgtgaacaagcggggcaaaaaacaaaacaaaagaggagggaat
gaaagctcgattatgtggcttgccagcttggcaatcgtaacagcctgtgccggagccatg
aagctatcaaactttcaaggaaagcttctgatgaccatcaacaacacggacattgcggac
gtcatcgtgatccccacctcaaaaggtgaaaacagatgttgggtccgagcaatcgacgtt
ggttacatgtgtgaagacaccatcacgtatgaatgtccgaagcttgccgtgggcaacgat
ccggaagacgtggactgctggtgcgacaatcaggaagtctacgtgcagtatggtcgctgc
acacggaccaggcattccaaacgaagcagaagatccgtttcggtccaaacgcatggggaa
agctcactagtgaacaaaaaagaggcttggctggattcaacgaaggccacgcgatacctc
atgaaaacggagaactggatcataaggaaccctggttatgctttcctggcggcggcactt
ggatggatgcttggcagcaacagtggccaacgtgtggtgttcactattctcttgctattg
gtcgctccggcttacagttttaactgtctgggaatggggaatcgggatttcatagaagga
gccagtggagccacttgggtggatctggtgttggaaggagatagctgtttgacaatcatg
gcaaacgacaagccaacactagatgtccgcatgatcaacattgaagctagccaacttgct
gaagtcagaagttactgctatcacgcttcagtcactgacatttcaacggtggctcgatgc
cccacgactggagaagcccacaacgagaaacgtgccgacagcagctacgtgtgcaaacaa
ggctttactgatcgcggatggggaaatggatgtggacttttcgggaaaggaagcattgac
acatgcgcaaaattttcttgtaccaataaggccattggaagaatgatccaaccagagaac
atcaagtacgaggttggcatattcgtgcacggaaccaccacctcggaaaaccatggaaat
tactcagcgcaagtaggagcgtctcaagcagcaaagtttactgtaactccaaatgctcct
tcaataaccctcaagcttggtgattatggagaagtcacactggattgtgaaccaaggagt
ggactgaacactgaagcgttctatgtcatgaccgtgggttcgaagtcattcttagtccat
agggaatggttccatgacctttctcttccctggacgtccccctcaagcacggcatggaga
aacagagaactcctcatggaatttgaagaggcacatgccacaaaacaatctgtcgtagct
cttgggtcacaggagggaggcctccatcaagcgctggcaggagccatcgtggtggagtac
tcgagctcagtgaagttgacatcaggtcacttgaaatgcaggctgaaaatggacaaactg
gctctgaagggcacgacttatggcatgtgtacagaaaaattctcgttcgcgaaaaatcca
gcggacacaggccatggaacagttgtcattgagctcacatattctggaagtgatggtccc
tgcaaaattccgattgtctcagtcgcgagtttaaacgacatgacccctgtggggaggctg
gtaacagtaaaccccttcgtcgcaacatctagctccaactcaaaggtgctggttgagatg
gaacctcccttcggagactcttatatcgtggtcggaagaggggacaagcagattaaccat
cactggcacaaagctggaagcacgctgggcaaagctttctcaacaaccttgaaaggggct
cagagactagcagcgctaggtgacacagcctgggacttcggctccattggaggggtattc
aactccatagggaaagctgttcaccaagtattcggcggtgcattcagaacgctctttggg
ggaatgtcttggatcacacaaggactaatgggggccttacttctttggatgggtgtcaac
gcacgagaccggtcaatcgccctggcttttctggccacgggaggtgtgctcgtgttttta
gcgaccaatgtgcatgccgacactggctgcgccattgacatcacaagaaaagagatgagg
tgtggaagtggcatcttcgtgcacaacgacgtagaggcttgggtagataggtacaaatat
ctgccagagacgcccagatccctagcgaagatcgttcacaaagcacatcaagaaggagtg
tgcggggtcagatccgtcactagattggaacaccagatgtgggaatctgtgcgggacgaa
ctgaatgtcttgctcaaagagaacgcggtggatctcagtgtggtggtgaacaagcccgtg
gggagatatcgctcagcccccaaacgcctatccatgactcaagaaaagtttgagatgggc
tggaaagcatggggaaaaagcattctcttcgcccctgaattggccaactccacattcgtc
gtggatggacccgagacaaaggaatgccctgatgagcgcagagcctggaacagcatgcaa
atcgaagatttcggcttcggcatcacatcaacccgagtgtggctgaaaattagagaggag
aacactgatgagtgtgatggagcaatcatagggacagctgttaaagggcatgtggcagtt
catagtgacttgtcatactggattgagagccgtctcaatgacacctggaaacttgagagg
gctgtcttcggagaggtgaaatcttgcacttggcccgagacacacactctttggggtgac
ggtgttgaggagagcgagcttatcatcccacataccatagctggaccgagaagcaagcac
aaccggagagaagggtacaaaacacaaaaccagggaccctgggatgaaaacggcatcgtc
cttgactttgactattgtccaggaacaaaagtcaccatcacagaggactgtggcaaaagg
ggtccctcaatcagaaccactactgacagtggaaagctgatcaccgattggtgctgccgt
agctgttctctaccgcctttacggttccggacagaaaatggttgctggtacgggatggaa
atcagacctgttaggcatgacgaaacaacactcgttagatcacaggttgacgctttcaac
ggcgaaatgattgacccttttcagctgggccttctggtgatgtttctggccacccaggag
gtccttcgcaagaggtggacggccagattgacgattcctgcggttttgggggctctactt
gtgctgatgcttgggggcatcacttacactgacctggcaagatatgtggtgctagttgct
gcggctttcgtggaggccaacagtggaggagatgttctgcacctcgctctgatagccgtc
ttcaagatccagccagcttttctggttatgaacatgcttagcgcgagatggacgaaccaa
gagaacgtggttctggtcctgggggcggcttttttccaactagcttcagtggatttacag
atcggagtccacggaatcctgaatgccgcagccatagcatggatgatcgttcgagcgatc
acatttcccacaacttctaccgttgccatgccaatcttagcgctcctaactccgggaatg
agggctttgtatctggacacttacagaatcattcttcttgtcataggaatttgttccctg
ctgcaagagaggagaaagaccatggcgaagaagaaaggagccgtgctcttgggcttagcg
ctcacatccaccggatggttttcgcccaccactatcgcagccggactaatggtctgcaac
ccaaacaagaagagagggtggccagccaccgagttcctttcagcggttgggttgatgttt
gccattgtgggaggtctagccgagttggacatcgaatctatgtcaatacccttcatgctg
gcagggctcatggcagtgtcctacgtggtatcaggaaaggcaaccgacatgtggctggac
cgggctgctgatatcagctgggagatggaggctgcaatcacaggaagtagccggaggcta
gatgttaagttggatgacgacggcgactttcacctgattgatgatcccggcgttccatgg
aaagtctggctcttgcgcatgtcttgtatcggtttagccgctctgacaccctgggctatc
gttcccgccgcttttggctattggctcactctgaaaacaacaaaaagagggggcgtgttc
tgggacacgccatctccaaagccttgcttaaaaggggacaccaccacaggagtttaccga
attatggccagggggattctcggcacttaccaggccggcgttggagtcatgtacgagaat
gttttccacacattgtggcacacaactagaggagcagccatcatgagcggagaaggaaag
ctaacgccatactggggtagtgtgaaggaagaccgcataagctatggaggcccgtggagg
ttcgaccggaagtggaatggaacagatgatgtgcaagtgattgtggtggaaccagggaaa
cctgcagtaaacatccagacaaaaccgggagtgtttcgcaccccttttggggagattgga
gcagtcagcctggactacccacggggaacatccggctcacccatcctagattccaatgga
gacatcataggcttgtatggcaatggggttgaactcggcgatggatcgtacgtcagcgcc
attgtgcagggcgaccgtcaagaggaaccagttccagatgcctacactccaagcatgcta
aaaaagagacagatgactgtgctggacctgcacccaggttcgggaaaaaccaggaagatc
ctaccccaaataatcaaggacgccatccagcagcgcttgagaacagccgtgctggcaccc
acacgagtggtagcagctgaaatggcggaagctttgagaggacttccagtacgatatcaa
acctcagcagtgcagagggagcatcagggaaatgaaatagtagacgtaatgtgccatgcc
actctgacccatagactaatgtcaccaaacagggtgcccaactacaatttattcgtgatg
gatgaggctcacttcactgacccagctagcatcgccgctcggggttatattgcgaccaag
gtggaactgggggaggcagcagccatttttatgacggcgaccccgcccgggaccactgat
ccctttcccgactcaaatgccccaattcatgacctgcaggatgagatcccagacagggca
tggagcagtggatacgaatggatcacggactatgcgggaaaaactgtgtggttcgtggca
agtgtgaaaatgggaaatgagatcgcaatgtgcctccaaagagcggggaaaaaggtcatc
cagctcaatcgtaagtcatatgacacagaatatccaaaatgcaaaaatggagactgggac
tttgttatcaccactgacatctctgagatgggggccaattttggtgcgagcagggtcatt
gactgcagaaagagtgtgaaacccaccatcctagaggagggagaaggtagagtcattctt
ggaaacccatcccccataaccagtgcaagtgcagcccaacggagaggtagagtgggcagg
aatcccaaccaagttggagatgaataccattacggaggggccaccagtgaagatgacagc
aacttagcccactggacagaggcaaaaattatgctagacaacatacacatgcctaatgga
ttagtggctcagctgtacgggccagagagggaaaaggctttcacaatggatggagagtac
cgtctcagaggtgaggagaagaagaacttcttggagctgcttagaacggctgacctccca
gtatggctagcctacaaagtggcgtccaatggcattcagtacactgacagaaaatggtgc
tttgatggaccacgcacaaatgccatactagaagataacactgaggtggagatagtcacc
cgaatgggtgagagaaagatcctcaagccgagatggctcgatgcgagggtttatgcagac
caccaggctctcaagtggtttaaggattttgcagcgggcaagagatcagccgtcagtttc
atagaggtgctcggtcgcatgcctgagcatttcatgggaaagacacgggaagccttagac
acaatgtacctggtggcaacagctgagaaaggtggaaaggcacaccgcatggctcttgaa
gaactgcccgacgcattggagaccatcacactcatcgttgccatcactgtgatgacagga
ggattcttcctgctcatgatgcagagaaagggtataggaaaaatgggtctaggggctcta
gtgctcacgctggccacctttttcctatgggcggcagaggttcctggaaccaaaatagcg
ggcaccctactggtcgccctgttgctgatggtggtcctcatcccggaaccagaaaaacag
aggtcacagacagacaaccagttggcagtgtttcttatctgcgtcctgaccgtggtcgga
gtggtggcagcaaatgagtatggaatgctggaaaaaaccaaagcagaccttaagagcatg
tttggtggaaggacgcaagcaccaggactgaccgga---ttgcctagcatggcactggac
ttgcgcccagccacagcttgggcgctgtatggggggagcacagttgtgttaacccctctc
ctgaagcacctaatcacctcagaatacgtcaccacatcgttagcttcaatcagttcacaa
gcgggttcgctgtttgttttgccgcgcggcgtgccttttactgacttggatctaaccgtt
ggccttgtctttcttggctgttggggccaaatcaccctcaccacgttcctaacagctatg
gtgctagtgacactccactacggatacatgctccctgggtggcaagcagaggcactcaga
gctgctcagagaagaacagcggctggcataatgaagaatgccgtcgtggacggaatggtc
gccaccgatgtgcccgaactggaaagaactactcccttgatgcaaaagaaagtcggccaa
gtgctcctcataggggtcagcgtggcggcgtttctcgtcaaccccaatgtcaccaccgtg
agagaggcaggtgtattggtgacggcagccacactcaccttgtgggacaatggagccagt
gccgtctggaattccaccaccgccacggggctctgccatgtcatgcgaggcagctaccta
gctggcggctccattgcctggactctcatcaagaacgctgataagccctccttaaaaagg
gggaggcctggaggcaggacgctaggggagcagtggaaggaaaagctgaatgctatgagc
agggatgagttcttcaaatacagaagagaggccataattgaggtggaccgcactgaagca
cgcagggctaggcgcgagaacaacatagtgggaggacatccagtctcgcgagggtcagca
aagctccgctggctcgtggaaaaaggatttgtctctccaataggaaaagtcatagatctg
gggtgcgggcgcggaggctggagctactacgcagcaactctgaagaaagttcaggaagtc
aaagggtacacgaaaggtggggcgggacacgaagaaccgatgctcatgcagagttacggt
tggaacctggtctcgttaaagagtggggtggacgtattctacaaaccctcggagcctagt
gacaccctgttctgtgacataggagaatcttccccaagtccagaggtggaggaacaacgc
acgctgcgcgtcctagaaatgacatctgactggttacatcggggacctagagagttctgc
ataaaagtgctctgcccttacatgcctaaagttatagaaaagatggaagtcctgcaacgt
cgtttcggtggcgggctggtgcgccttcccctgtctcgaaactctaaccatgagatgtac
tgggtgagtggagctgccggcaatgtggtgcatgcggtcaacatgaccagccaagtgctg
ctaggacgaatggatcgcacagtgtggagagggccaaagtatgaagaggatgtcaacctg
ggcagcgggacgagagctgtggggaagggagaggtccatagcaaccaggaaaaaattagg
aagagaatccagaaacttagagaggaattcgctacaacctggcacaaagaccccgagcat
ccataccgaacttggacctatcacggaagctacgaagtgaaggccactggctcagcaagc
tctctcgtcaatggggtggtaaagctcatgagcaaaccctgggacgccatcgccaatgtc
accacaatggccatgaccgacaccaccccctttggccagcagagggtcttcaaagagaag
gttgacacgaaggctccagagccaccagcaggagtcaaggaagtgctcaacgagaccacc
aactggctgtgggcccatttgtcacgggagaaacgaccccgcttgtgcactaaggaagaa
ttcataaagaaagtcaacagcaacgcagctctcggagcagtgttcgctgaacagaatcaa
tggagcacggcgcgggaagctgtgggcgaccctctgttctgggagatggtcaatgaagaa
agggaaaaccatttgcgaggggagtgccatacgtgcatctacaacatgatgggaaaaaga
gagaaaaaacccggagagttcggaaaggctaaagggagtagggctatttggttcatgtgg
ctcggagctcggtacctagagttcgaagccctaggatttctaaatgaagaccattggctg
agccgagagaattcaggaggtggggtggaaggttcaggcgtccaaaagttgggatacatt
ctccgggacatagcagggaagcaaggaggtaaaatgtatgctgatgacaccgccgggtgg
gacaccagaatcactagaaccgacttggaaaatgaagccaaagtgctggagcttttggat
ggtgaacaccgcatgctcgcccgagccataattgaactaacgtacaggcacaaagtggtc
aaggttatgagacctgcagcaggaggaaagacagtgatggacgtgatatcacgagaagac
caaagggggagtggacaggtggtgacctacgctctcaacacattcacgaacattgccgtc
cagcttgtccgcttgatggaggctgagggggtcattggaccacaacacttggaacagctg
cccaggaaaaacaaaatagctgttaggacctggctctttgagaatggagaggagagagtg
actaggatggcgatcagtggagacgactgtgtcgtcaagccgctggatgacagattcgcc
acggctctccatttcctcaacgcaatgtcgaaggtcagaaaagatatccaagaatggaag
ccttcgcatggttggcacgactggcagcaggttcccttttgctccaatcatttccaggag
attgtgatgaaagatggaaggagcatagtcgtcccgtgcagagggcaggatgagctgatt
ggcagggcgcgcatttccccaggagctggatggaatgtgaaggacacagcttgtctggcc
aaagcgtatgcacagatgtggctgctcctatacttccatcggagggacctacgcctcatg
gcaaatgcaatctgctcagcagttccagtggactgggtgcccacaggcagaacatcctgg
tcaatacactcaaaaggagagtggatgaccactgaagacatgctgcaagtctggaacagg
gtatggattgaagaaaatgaatggatgatggacaaaaccccaatcacaagctggacagac
gttccgtacgtgggaaagcgcgaggacatctggtgtggcagtctcatcggaacgcgatcc
agggcaacatgggctgagaacatccacgcggcaataaaccaagtgagggccatcattgga
aaagaaaattatgttgattacatgacttccctcaaaagatatgaggatgtattgattcag
gaggacagggtcatttag-----------------------acag--gat--aaagtcat
gtgcgtaatgtga-ataagaaaatg--tgcatgtggagtcaggccagcaaaagctgccac
cggatactgagtagacggtgctgcctgcgcctcagtcccaggaggactgggttaacaaat
ctgacaacggaaggtgggaaagccctcagaaccgtctcggaagcaggtccctgctcaccg
gaagttgaaagaccaacgtcaggccacaattctgtgccactccgctggggagtgcggcct
gcgcagccccaggaggactgggttaacaaagccgttgaggcccccacggcccaagcctcg
tctaagatgcaatagactaggtgtaaggactagaggttagaggagaccccgtggaaacaa
catcatgcggcccaagccccctcgaagctgtagaggaggtggaaggactagaggttagag
gagaccccgcatttgcatc-aaaacagcatattgacacctgggaatagactgggagatct
tctgctctatctcaacatc-agctactaggcacagagcgccgaagtatgtagctggtggt
gaggaagaacacaggatct---------------
>DH10M585_CN_10
agaagttttaacgtgtgaacttcttggcttagtatcgtcgagagagatcgagagattagt
gcagtttaaacagttttttagaacggaagaacaaccatgactaaaaaaccaggagggccc
ggaaaaaaccgggccatcaatatgctgaaacgcggattaccccgcgtattcccactagtg
ggagtgaagagggtagtgatgagcttgctggacggcagagggccagtacgatttgtgctg
gctcttatcacgttcttcaagtttacagcattagccccgaccaaggcgcttttgggccgc
tggagagcagtggaaaaaagtgtggcaatgaaacatcttaccagtttcaaacgagaactt
ggaacactcattgacgccgtgaacaagcggggcaaaaaacaaaacaaaagaggagggaat
gaaagctcgattatgtggcttgccagcttggcaatcgtaacagcctgtgccggaaccatg
aagctatcaaactttcaaggaaagcttctgatgaccatcaacaacacggacatagcggac
gtcatcgtgatccccacctcaaaaggtgaaaacagatgctgggtccgagcaatcgacgtt
ggttacatgtgtgaagacaccatcacgtatgaatgtccgaagcttgccgtgggcaacgat
ccggaagacgtggactgctggtgcgataatcaggaagtctacgtgcagtatggtcgctgc
acacggaccaggcattccaaacgaagcagaagatccgtttcggtccaaacgcatggggaa
agctcactaatgaacaaaaaagaagcttggctggattcaacgaaggccacgcgatacctc
atgaaaacggaaaactggatcataaggaaccctggttatgctttcttggcggcggcactt
ggatggatgcttggcagcaacagtggccaacgtgtggtgttcactattctcttgctattg
gtcgctccagcttacagttttaattgtctgggaatggggaatcgggatttcatagaagga
gccagtggagccacttgggtggatctggtgttggaaggagatagctgtttgacaatcatg
gcaaacgacaaaccaacactagatgtccgcatgatcaacattgaagctagccaacttgct
gaagtcaggagttactgctatcacgcttcagtcactgacatttcaacggtggctcgatgc
cccacgactggagaagcccacaacgacaaacgtgctgacagcagctacgtgtgcaaacaa
ggctttactgatcgcggatggggaaatggatgtggacttttcggaaaaagaagcattgac
acatgtgcaaaattttcttgtaccagtaaggccattggaagaatgatccaaccagagaac
attaagtacgaggttggcatattcgtgcacggaaccaccacctcggaaaaccatgggaat
tactcagcgcaagtaggagcgtctcaagcagcaaagtttactgtaactccaaatgctcct
tcaataaccctcaagcttggtgattatggagaagtcacactggattgtgaaccaaggagt
ggactgaacactgaagcgttctatgtcatgaccgtgggttcgaagtcattcttagtccat
agggaatggttccatgacctttctcttccctggacgtccccctcaagcacggcatggaga
aacagagaactcctcatggaatttgaagaggcacatgccacaaaacaatctgtcgtagct
cttgggtcacaggaggggggtctccatcaagcgctggcaggagccatcgtggtggagtac
tcgagctcagtgaagttaacatcatgtcacctgaaatgcacgctaaaaatggacaaactg
gctctgaagggcacgacttatggcatgtgtacagaaaaattctcgttcgcgaaaaatcca
gcggacacaggccatggaacagttgtcattgagctcacatattctggaagtgatggtccc
tgtaaaattccgattgtctcagtcgcgagtttaaacgacatgacccctgtggggaggctg
gtgacagtaaaccccttcgttgcgacatctagctccaactcaaaagtgttagttgagatg
gaacctcccttcggagactcctatatcgtggttggaagaggggacaagcagattaaccat
cactggcataaagctggaagcacgctgggcaaagctttctcaacaactttgaaaggggct
cagagactagcagcgctaggtgacacagcctgggatttcggctccattggaggggtattc
aactccatagggaaagctgttcaccaagtatttggcggtgcattcagaacgctctttggg
ggaatgtcttggatcacacaaggactaatgggtgccttacttctttggatgggtgtcaac
gcacgagaccggtcaatcgccctggcttttctggccacgggaggtgtactcgtgtttcta
gcgaccaatgtgcatgccgacactggctgtgccattgacatcacaagaaaagagatgagg
tgtggaagtggcatcttcgtgcacaacgacgtagaggcttgggtagacaggtacaaatat
ctgccagagacgcccagatccttagcgaagatcgtccacaaagcacatcaagaaggagtg
tgcggggtcagatccgtcactagactggaacaccagatgtgggaatctgtgcgggacgaa
ctgaatgtcctgcttaaagagaacgcggtggatctcagtgtggtggtgaacaagcccgtg
gggagatatcgctcagcccccaaacgcctatccatgactcaagaaaagtttgagatgggc
tggaaagcatggggaaaaagcattctcttcgcccccgaattggccaactccacgtttgtc
gtggatggacccgaaacaaaggaatgccctgatgagcgcagagcctggaacagcatgcaa
atcgaagatttcggcttcggcatcacatcaacccgagtgtggctgaaaattagagaggag
aacactgatgagtgtgatggagcaatcatagggacagctgttaaagggcatgtggcagtt
catagtgacttgtcatactggattgagagccgtctcaatgacacctggaaacttgagagg
gctgtcttcggagaggtgaaatcttgcacttggcccgagacacacactctttggggtgac
ggtgttgaggagagtgagcttatcatcccacacaccatagctggaccgagaagcaagcac
aaccggagagaagggtataaaacacaaaaccagggaccctgggatgagaacggcatcgtc
cttgactttgactattgtccaggaacaaaagtcaccatcacagaggactgtggcaagagg
ggtccctcaatcagaaccaccactgacagtggaaagctgatcaccgattggtgctgccgc
agctgttctctaccgcctttacggttccggacagaaaatggttgctggtatggaatggaa
atcagacctgttaggcatgacgaaacaacactcgttagatcacaggttgacgctttcaac
ggcgaaatgattgacccttttcagctgggccttctggtgatgtttctggccacccaggag
gtccttcgcaagaggtggacggccagattgacgattcctgcggttttgggggctctactt
gtactgatgcttgggggcatcacttacactgacctggcaagatatgtggtgctagttgct
gcggctttcacggaggccaacagtggaggagatgttctgcacctcgccctgatagccgtc
ttcaagatccaaccagcttttctggtcatgaacatgcttagcgcgagatggacgaaccaa
gagaacgtggttctggtcctgggggcggcttttttccaactagcttcagtggatctgcag
atcggagtccacggaatcctgaatgccgcagccatagcatggatgatcgttcgagcgatc
acatttcccacaacttctaccgttgccatgccagtcttagcgctcctaactccgggaatg
agggctttgtatctggacacttacagaatcattcttcttgtcataggaatttgttccctg
ctgcaagagaggagaaagaccatggcgaagaagaaaggagccgtgctcttgggcttagcg
ctcacatccaccggatggttttcgcccaccactatcgcagccggactaatggtctgcaac
ccaaacaagaagagagggtggccagccacagagttcctttcagcggttgggttgatgttt
gccattgtgggaggtctagccgagttggacatcgaatctatgtcaatacccttcatgctg
gcagggctcatggcagtgtcttacgtggtatcaggaaaggcaaccgacatgtggctggac
cgggctgccgatatcagctgggagatggaagctgcaatcacaggaagtagccggaggcta
gatgttaagttggatgatgacggcgactttcacttgattgatgaccccggtgttccatgg
aaagtctggctcttgcgcatgtcttgtatcggtttagccgctctgacaccctgggctatc
gttcccgccgcttttggctattggctcactctgaaaacaacaaaaagagggggcgtgttc
tgggacacgccatctccaaagccttgcttaaagggggacaccaccacaggagtttaccga
attatggctagggggattcttggcacttaccaggccggcgttggagtcatgtacgagaat
gttttccacacattgtggcacacaactagaggagcagccatcatgagtggagaaggaaag
ctaacgccatactggggtagtgtgaaggaagatcgcataagctatggaggcccgtggagg
ttcgaccggaagtggaatggaacagatgatgtgcaagtgattgtggtggagccagggaaa
cctgcagtgaacattcagacaaaaccgggagtgtttcgcacccctttcggggaggttgga
gcagtcagcttggactacccacggggaacatccggctcacccatcctagattccaatgga
gacatcataggcttgtatggcaatggggttgaactcggcgatggatcgtacgtcagcgcc
attgtgcagggcgaccgtcaagaggaaccagttccagatgcctacactccaagcatgctg
aaaaagagacagatgactgtgctggacctgcacccaggttcggggaaaaccaggaagatc
ctaccccaaataatcaaggacgccatccagcagcgcttgagaacagccgtgctggcaccc
acacgagtggtagcagcagaaatggcggaagctttgagaggactcccagtacgatatcaa
acctcagcagtgcagagggagcatcagggaaatgaaatagtagacgtaatgtgccatgcc
actctgactcatagactaatgtcaccaaacagggtgcccaactacaatttattcgtgatg
gatgaggctcacttcactgacccagctagcatcgccgctcggggttatattgcaaccaag
gtggaactgggggaggcagcagccatttttatgacggcgaccccgcccgggaccactgat
ccctttcccgactcaaatgccccaattcatgacctgcaggatgagatcccagacagggca
tggagcagtggatacgaatggatcacggactatgcgggaaaaactgtgtggttcgtggca
agtgtgaaaatggggaatgagatcgcaatgtgcatccaaagagcggggaaaaaggtcatc
cagctcaatcgcaagtcatatgacacagaatacccaaaatgcaaaaatggagattgggac
tttgttatcaccactgacatctctgagatgggggccaattttggtgcgagcagggtcatt
gactgcagaaagagtgtgaaacccaccatcctagaggagggagaaggtagagtaattctt
ggaaatccatcccccataaccagcgcaagtgcagcccaacggagaggtagagtgggcagg
aatcccaaccaagttggagatgaataccattacgggggggccaccagtgaagatgacagc
aatttagcccactggacagaggcaaaaattatgctagacaacatacacatgcctaatgga
ttagtggctcagctgtacgggccagagagggaaaaggcttacacaatggatggagagtac
cgtctcagaggtgaggagaagaagaacttcttggagctgcttagaacggctgacctccca
gtatggctagcctacaaggtggcgtccaatggcattcagtacactgacagaaaatggtgc
tttgatggaccacgcacaaatgccatactagaagataacactgaggtggagatagtcacc
cgaatgggtgagagaaagatcctcaagccgagatggctcgatgcgagggtttatgcagac
caccaggccctcaagtggtttaaggattttgcagcgggcaagagatcagccatcagtttc
atagaggtgctcggtcgcatgcctgagcatttcatgggaaagacacgggaagccttagac
acaatgtatttggtggcaacagctgagaaaggtggaaaggcacaccgcatggctcttgaa
gaactgcccgacgcattggagaccatcacactcatcgttgccatcactgtgatgacagga
ggattcttcttgctcatgatgcagagaaagggcataggaaaaatgggtctaggggctcta
gtgctcacgctggccacctttttcctatgggcggcagaggttcctggaaccaaaatagcg
ggcaccttactggtcgccctgttgctgatggtggtcctcatcccggaaccagaaaaacag
aggtcacagacagacaaccagttggcagtgtttcttatctgcgtactgaccgtggtcgga
gtggtggcagcaaatgagtacggaatgctggaaaaaaccaaagcagaccttaagagcatg
tttggcggaaggacgcaagcaccaggactgaccgga---ttgcctagcatggcactggac
ttgcgcccagccacagcttgggcgctgtatggggggagcacagttgtgttaacccctctc
ctgaagcacctaatcacctcagaatacgttaccacatcgttagcttcaatcagttcacaa
gcgggttcgctgtttgttttgccgcgaggcgtgccttttaccgacttggatctaaccgtt
ggtcttgtctttcttggctgttggggccaaatcaccctcaccacgttcctaacagctatg
gtgctagtgatactccactacggatacatgctccctgggtggcaagcagaggcactcaga
gctgctcagagaagaacagcggctggcataatgaagaatgccgtcgtggacggaatggtc
gccaccgacgtgcccgaactggaaagaactactcctttgatgcaaaagaaagtcggccaa
gtgctcctcataggggtcagcgtggcggcgtttctcgtcaaccccaatgtcaccaccgtg
agagaggcaggtgtgttggtgacggcagccacactcaccttgtgggacaatggagccagt
gccgtctggaattccaccaccgctacggggctctgccatgtcatgcgaggcagctaccta
gctggcggctccattgcctggactctcatcaagaacgctgacaagccctccttaaaaagg
gggaggcctggaggcaggacgctaggggagcagtggaaggaaaagttgaatgctatgagc
agggatgagttcttcaaatacagaagagaggccataattgaggtggaccgcactgaagca
cgcagggctaggcgcgagaacaacatagtgggaggacatccagtctcgcgagggtcagca
aagctccgctggctcgtggaaaaaggattcgtctcgccaataggaaaagtcatagatctg
ggatgcgggcgcggaggctggagctactatgcagcaactctgaaaaaagttcaggaagtc
aaagggtacacgaaaggtggggcgggacacgaagaaccgatgctcatgcagagttacggt
tggaacctggtctcgttaaagagtggggtggacgtgttctacaaaccctcggagcctagt
gacaccctgttctgtgacataggagaatcttccccaagtccagaggtggaggaacaacgc
acgctgcgcgtcctagaaatgacatctgactggttacatcggggacctagagagttctgc
ataaaagtgctctgcccttacatgcctaaagttatagaaaagatggaagtcctgcaacgt
cgtttcggtggcgggctggtgcgccttcccctgtctcgaaactccaaccatgagatgtac
tgggtgagtggagctgctggcaatgtggtgcatgcggtcaacatgaccagccaagtgctg
ctagggcgaatggatcgcacagtgtggagagggccaaagtatgaagaggatgtcaatctg
ggtagcgggacgagagctgtggggaagggagaggtccatagcaaccaggaaaaaattaga
aagagaatccagaaacttagagaggaattcgctacaacctggcacaaagaccccgagcac
ccataccgaacttggacctatcatggaagctacgaagtgaaggccactggctcagcaagc
tctctcgtcaatggggtggtaaagctcatgagcaaaccctgggacgccatcgctaatgtc
accacaatggccatgaccgacaccaccccctttggccagcagagggtctttaaagagaag
gttgacacgaaggctccagagccaccagcaggagtcaaggaagtgctcaacgagaccacc
aactggctgtgggcccacttgtcacgggagaaacgaccccgcttgtgcactaaggaagaa
ttcataaagaaagtcaacagcaacgcagctctcggagcagtgttcgctgaacagaatcaa
tggagcacggcgcgggaagccgtgggcgaccctctgttctgggagatggtcaatgaagaa
agggaaaaccatctgcgaggggagtgccacacgtgcatttacaacatgatgggaaaaaga
gagaaaaaacccggagagttcggaaaggctaaagggagtagggctatttggttcatgtgg
ctcggagctcggtacctagagttcgaagccctaggatttctaaatgaagaccattggctg
agccgagagaattcaggaggtggggtggaaggttcaggcgtccaaaagctgggatacatt
ctccgtgacatagcagggaagcaaggaggtaaaatgtatgccgatgacaccgccgggtgg
gataccagaatcactagaaccgacttggaaaatgaagccaaagtgctggagcttttggat
ggtgaacaccgcatgctcgcccgagccataattgaactaacgtacaggcataaagtggtc
aaggttatgagacctgcagcaggaggaaagacagtgatggacgtgatatcacgagaagat
caaagggggagtgggcaggtggtgacctacgctctcaacacattcacgaacattgccgtc
cagcttgtccgcttgatggaggctgagggggtcatcggaccacaacacttggaacagctg
cccagaaaaaacaaaatagctgttaggacctggctctttgagaatggagaggagagagtg
actaggatggcgatcagtggagacgactgtgtcgtcaagccgctggatgacagattcgcc
acggctctccatttcctcaacgcaatgtcgaaggtcagaaaagatatccaagaatggaag
ccttcgcatggttggcatgactggcagcaggttcccttttgctccaatcattttcaggag
attgtgatgaaagatggaaggagcatagtcgtcccgtgcagagggcaggatgagctgatt
ggcagggcgcgcatctccccaggtgctggatggaatgtgaaggacacagcctgcctggcc
aaagcgtatgcacagatgtggctgcttctatacttccatcggagggacctacgcctcatg
gcaaatgcaatctgctcggcagttccagtggattgggtgcccacaggcagaacatcttgg
tcaatacactcaaaaggagagtggatgaccactgaagacatgctgcaagtctggaacagg
ttatggattgaggaaaatgaatggatgatggacaagaccccaatcacaagctggacagac
gttccgtacgtgggaaagcgtgaggacatctggtgtggcagtctcatcggaacgcgatcc
agggcaacatgggctgagaacatctacgcggcaataaaccaagtgagggctatcattgga
aaagaaaattatgttgattacatgacttccctcagaagatatgaggatgtattgattcag
gaggacagggtcatttag-----------------------acag--gat--taagtcat
gtgtgtaatgtga-ataagaaaatg--tgcatgtggagtcaggccagcaaaagctgccac
cggatactgagtagacggtgctgcctgcgtctcagtcccaggaggactgggttaacaaat
ctgacaacggaaggtgggaaagccctcagaaccgtctcggaagcaggtccctgctcactg
gaagttgaaagaccaacgtcaggccacaattctgtgccactccgctggggagtgcggcct
gcgcagccccaggaggactgggttaacaaagccgttgaggcccccacggcccaagcctcg
tctaagatgcaatagactaggtgtaaggactagaggttagaggagaccccgtggaaacga
cattatgcggcccaagccccctcgaagctgtagaggaggtggaaggactagaggttagag
gagaccccgcatttgcatc-aaaacagcatattgacacctgggaatagactgggagatct
tctgctctatctcaacatc-agctactaggcacagagcgccgaagtatgtagctggtggt
gaggaagaacacaggatct---------------
>TWN/2022-EV-H0004/2022_CN_22
agaagtttatctgtgtgaacttcttggcttagtatcgttgagaagaatcgagagattagt
gcagtttaaacagttttttagaacggaagaacaaccatgactaaaaaaccaggagggccc
ggaagaaaccgggccatcaatatgctgaaacgcggattaccccgcgtattcccactagtg
ggagtgaagagggtagtgatgagcttgttggacggcagagggccagtacgatttgtgctg
gctcttatcacgttcttcaagttcacagcattagccccgaccaaggcgcttttgggccgc
tggagagcagtggaaaaaagtgtggcaatgaaacatcttaccagtttcaaacgagaactt
ggaacactcattgacgccgtgaacaagcggggcaaaaaacaaaacaaaagaggagggaat
gaaagctcgatcatgtggcttgccagcttggcaatcgtaacagcctgtgccggagccatg
aagctgtcaaactttcaaggaaagcttctgatgaccatcaacaacacggacattgcggac
gtcatcgtgatccccacctcaaaaggtgaaaacagatgttgggtccgagcaatcgacgtt
ggatacatgtgtgaagataccatcacgtacgaatgtccgaagcttgccatgggcaacgat
ccggaagacgtggactgctggtgcgataatcaggaagtctatgtgcagtatggtcgctgc
acacggaccaggcattccaaacgaagcagaagatccgtttcggttcaaacgcatggggaa
agctcactagtgaacaaaaaagaggcttggctggattcaacgaaggccacgcgatacctc
atgaaaacggagaactggatcataaggaaccctggttatgctttcctggcggcggcgctt
ggatggatgcttggcagcaacagtggccaacgtgtggtgttcaccattctcttgctattg
gtcgctccggcttacagttttaactgtctgggaatggggaatcgagatttcatagaagga
gccagtggagccacttgggtggatctggtgttggaaggagatagctgtttgacaatcatg
gcaaacgacaagccaacattagatgtccgcatgattaacattaaagctagccaacttgct
gaagtcaggagttactgctatcacgcttcagtcactgacatttcaacggtggctcgatgc
cccacgactggagaagcccacaacgagaaacgtgccgacagtagctacgtgtgcaaacaa
ggcttcactgatcgcggatggggaaatggatgtggacttttcgggaaaggaagcattgac
acatgtgcaaaattttcttgcaccaataaggccattggaagaatgatccaaccagagaac
atcaagtacgaggttggcatattcgtgcacggaaccaccacctcggagaaccatggaaat
tactcagcgcaagtaggagcgtctcaagcagcaaagtttactgtaactccaaatgctcct
tcaataaccctcaagcttggtgattatggagaagtcacactggattgtgaaccaaggagt
ggactaaacactgaagcgttctatgtcatgaccgtgggttcgaagtcattcttagtccat
agggaatggttccatgacctttctcttccatggacgtccccctcaagcacggcatggaga
aacagggaactcctcatggaatttgaagaggcacatgccacaaaacaatctgtcgtcgct
cttgggtcacaggagggaggcctccatcaagcgcttgcaggagccatcgtggtggagtac
tcgagctcagtgaagttgacatcaggtcacttgaaatgcaggttaaaaatggacaaactg
gctctgaagggcacgacttatggtatgtgtacagagaaattctcgttcgcgaaaaatcca
gcggacacaggccatggaacagttgtcattgagctcacatactctggaagtgatggtccc
tgtaaaattccgattgtctcagtcgcgagtttaaacgacatgacccctgtggggaggctg
gtaacagtaaacccctttgttgcaacatctagctctaactcaaaagtgctggttgagatg
gaacctccctttggagactcttatatcgtggttggaagaggggacaagcagattaaccat
cactggcacaaagctggaagcacgttgggcaaagctttctcaacaactttgaaaggggct
cagagactagcagcgctaggtgacacagcctgggacttcggctccattggaggggtattc
aactccatagggaaagctattcaccaagtatttggcggcgcattcagaacgctctttggg
ggaatgtcttggatcacacaaggactaatgggggccttacttctttggatgggtgtcaat
gcacgagaccggtcaatcgccctggcttttctggccacgggaggtgtgcttgtgttttta
gcgaccaatgtgcatgccgacaccggctgtgccattgacatcacaagaaaagagatgagg
tgtggaagtggcatcttcgtgcacaacgacgtagaggcctgggtggataggtacaaatat
ctgccagagacgcccagatccttagcgaagatcgtccacaaagcacatcaagaaggagtg
tgcggggtcagatccgtcactagattggaacaccagatgtgggaatctgtgcgggacgaa
ctgaatgtcttgctcaaagagaacgcggtggacctcagtgtggtggtgaacaagcccgtg
gggagatatcgctcagccccaaaacgcctatccatgactcaagaaaagtttgagatgggc
tggaaagcatggggaaaaagcattctcttcgcccccgaattggccaactccacattcgtc
gtggatggacctgagacaaaggaatgccctgatgagcgcagagcctggaacagcatgcaa
atcgaagatttcggcttcggcatcacatcaacccgagtgtggctgaaaattagagaggag
aacactgatgagtgtgatggagcaatcatagggacggctgttaaagggcatgtggcagtt
catagtgacttgtcatactggattgagagccgtctcaatgacacctggaaacttgaaagg
gctgtcttcggagaggtaaaatcttgcacttggcccgagacacacactctttggggtgac
ggcgttgaggaaagcgagcttatcatcccacataccatagctggaccgagaagcaagcac
aaccggagagaagggtacaaaacacaaaaccagggaccctgggatgagaacggcatcgtc
cttgactttgactattgcccaggaacaaaagtcactattacagaggactgtggcaagagg
ggtccctcaatcagaaccactactgacagtggaaagctgatcaccgattggtgctgccgc
agctgttctctaccgcctttacggttccggacagaaaatggttgctggtatgggatggaa
atcagacctgttaggcacgacgaaacaacactcgttagatcacaggttgacgctttcaac
ggcgaaatgattgacccttttcagctgggccttctggtgatgtttctggccacccaggag
gtccttcgcaagaggtggacggccagattgacgattcctgcggttttgggggctctactt
gtgctgatgcttgggggcatcacttacactgacctggcaagatatgtggtgctagttgct
gcggctttcgcggaggccaacaatggaggagatgttctgcacctcgctctgatagccgtc
ttcaagatccagccagcttttctggtcatgaacatgcttagcgcgagatggacgaaccaa
gagaacgtggttctggtcctgggggcggcttttttccaactagcttcagtggatttgcag
atcggagtccacggaatcctgaatgccgcagctatagcatggatgatcgttcgagcgatc
acatttcccacaacttctaccgttgccatgccaatcctagcgctcctaactccgggaatg
agggctttgtatctggacacttacagaatcattcttcttgtcataggaatttgttccctg
ctgcaagagaggagaaagaccatggcgaagaagaaaggagccgtgctcttgggcttagcg
ctcacttccaccggatggttttcgcctaccactgtcgcagctggactgatggtctgcaac
ccaaacaagaagagagggtggccagccaccgagttcctttcagcggttgggttgatgttt
gccattgtgggaggtctagccgagttggacatcgaatccatgtcaatacccttcatgctg
gcagggctcatggcagtgtcctacgtgatatcaggaaaggcaaccgacatgtggctggac
cgggctgctgatatcagctgggagatggaggctgcaatcacaggaagtagccggaggcta
gatgttaagttggatgacgacggcgactttcacttgattgatgatcccggtgttccatgg
aaagtctggctcttgcgcatgtcttgtatcggtctggccgctctgacaccctgggctatc
gttcccgccgcttttggctactggctcactctgaaaacaacgaaaagagggggcgtgttc
tgggacacgccgtctccaaagccttgcttaagaggggacaccaccacaggagtttaccga
attatggccagggggattctcggcacttaccaggccggcgttggagttatgtacgaaaat
gtcttccacacactgtggcacacaactagaggagcagccatcatgagtggagaaggaaag
ctaacgccatactggggcagcgtgaaggaagaccgcataagctatggagggccgtggagg
ttcgaccggaagtggaatgggacagatgatgtgcaagtgattgtggtggaaccagggaaa
cctgcagtaaacatccagacaaaaccaggagtgtttcgcaccccttttggggaggttgga
gcagtcagcttggattacccacggggaacgtccggctcacccatcctagattccaatgga
gacatcataggcttgtatggcaatggagttgaactcggcgatggatcgtacgtcagcgcc
attgtgcagggcgaccgtcaagaggaaccagttccagatgcctacactccaagcatgctg
aaaaagagacagatgactgtgctggacctgcacccaggttcggggaaaaccaggaagatc
ctaccccaaataatcaaggacgccatccagcagcgcttgagaacagccgtgctggcaccc
acacgagtggtagcagcagaaatggcggaagctttgagaggactcccagtacgatatcaa
acctcagcagtgcagagggagcatcagggaaatgaaatagtagacgtaatgtgccatgcc
accctgacccatagactaatgtcaccaaacagggtgcccaactacaatttattcgtgatg
gatgaggctcacttcacagacccagccagcatcgccgctcggggttatattgcgaccaag
gtggaactgggggaggcagcagccatttttatgacggcgaccccgcccgggaccactgat
ccctttcccgactcaaatgccccaattcatgacctgcaggatgagatcccagacagggca
tggagcagtggatacgaatggatcacggactacgcagggaaaaccgtgtggttcgtagca
agtgtgaaaatggggaatgagatcgcaatgtgcctccaaagagcggggaaaaaggttatc
cagctcaatcgcaagtcatatgacacagaatacccaaaatgcaaaaatggagattgggac
tttgttatcaccactgacatctctgagatgggggccaattttggtgcgagccgggtcatt
gactgcagaaagagtgtgaagcccaccatcctagaggagggagaaggtagagtcattcta
ggaaacccatcccccataaccagtgcaagtgcagcccaacggagaggtagagtgggcagg
aatcccaaccaagttggagatgaataccattacggaggggccaccagtgaagatgatagc
aacttggcccactggacagaggcaaaaattatgctagacaacatacacatgcccaatgga
ttagtggctcagctgtacgggccagagagggaaaaagctttcacaatggatggagagtac
cgtctcagaggtgaggagaagaagaacttcttggagctgcttagaacggctgacctccca
gtatggctagcctacaaggtggcgtccaatggcattcagtacactgacagaaaatggtgc
tttgatggaccacgcacaaatgccatactagaagataacacggaggtggagatagtcacc
cgaatgggtgagagaaagatcctcaagccgagatggctcgatgcgagggtttatgcagac
caccaggctctcaagtggtttaaggattttgcagcgggcaagagatcagctgtcagtttc
atagaggtgctcggtcgcatgcctgagcatttcatgggaaagacacgggaagccttagac
acaatgtatctggtggcaacagctgagaaaggtggaaaggcacaccgcatggctcttgaa
gaactgcctgacgcattggagaccatcacactcatcgttgccatcactgtgatgacagga
ggattcttcctgctcatgatgcagagaaagggtataggaaaaatgggtctaggggctctg
gtgctcacgctggccaccttcttcctatgggcggcagaggttcctggaaccaaaatagcg
ggcaccttactggtcgctctgttgctgatggtggtcctcatcccggaaccagaaaaacaa
aggtcacagacagataaccagttggcagtgtttcttatctgcgtcctgaccgtggtcgga
gtggtggcagcaaatgagtatggaatgctggaaaaaaccaaagcagaccttaagagtatg
tttggtggaaggacgcaagcaccaggactgaacgga---ttgcctagcatggcactggac
ttgcgcccagccacagcttgggcgctgtatggggggagcacagttgtattaacccctctc
ctgaagcacctaatcacctcagaatacgtcaccacatcgttggcttcaatcagttcacaa
gcgggttcgctgttcgttttgccgcgaggcgtgccttttactgacttggacctaaccgtt
ggccttgtctttcttggctgttggggccaaatcaccctcaccacgttcctgacagctatg
gtgctagtgacactccactacggatacatgctccctgggtggcaagcagaggcactcaga
gctgctcagagaagaacagcggctggcataatgaagaatgccgtcgtggatggaatggtc
gccaccgatgtgcccgaactggaaagaactactcccttgatgcaaaagaaagtcggccaa
gtgctcctcataggggtcagcgtggcggcgtttctcgtcaaccccaatgtcaccaccgtg
agagaggcaggtgtgttggtgacggcagccacactcaccttgtgggacaatggagccagt
gccgtctggaattccaccaccgctacggggctttgccatgtcatgcgaggcagctaccta
gctggcggctccattgcctggactctcatcaagaacgctgacaagccctccttaaaaaag
gggaggcctggaggcaggacgctaggggagcagtggaaggaaaagttgaatgctatgagc
agggatgagtttttcaaatacagaagggaggccataattgaagtggaccgcactgaagca
cgcagggctaggcgcgagaacaacatagtaggaggccatccagtctcgcgagggtcagca
aagctccgctggctcgtggaaaaaggatttgtctcaccaataggaaaagtcatagatctg
ggatgcggacgcggaggctggagctactacgcagcaactctgaaaaaagttcaggaagtc
aaagggtacacgaaaggtggggcgggacacgaagaaccgatgctcatgcagagttacggt
tggaacctggtctcgttaaagagtggagtggacgtattctacaaaccctcggaacctagt
gacaccctgttctgtgacataggagaatcttccccaagtccagaggtggaggaacagcgc
acgctgcgcgtcctagaaatgacatctgactggttacatcggggacctagagagttctgc
ataaaagtgctctgcccttacatgcctaaagttatagaaaagatggaagtcctgcaacgt
cgtttcggtggcgggctggtgcgccttcctctgtctcgaaactccaaccatgaaatgtac
tgggtgagtggagctgctggcaatgtggtgcatgcagtcaacatgaccagccaagtgctg
ctagggcgaatggatcgcacagtgtggagagggccaaagtatgaagaggatgtcaaccta
ggcagcgggacgagagctgtggggaaaggagaggttcatagcaaccaggaaaaaattagg
aagagaatccagaaacttagagaggaattcgccacaacctggcacaaagaccccgagcat
ccataccgaacttggacctatcacggaagctacgaggtgaaggccactggctcagcaagc
tctctcgtcaatggggtggtaaagctcatgagcaaaccctgggacgccatcgccaatgtc
accacaatggccatgaccgacaccaccccctttggccagcagagggtctttaaagagaag
gttgacacgaaggctccagagccaccagcaggagtcaaggaagtgctcaacgagaccacc
aactggctgtgggcccacttgtcacgggagaagcgaccccgcttgtgcactaaggaagaa
ttcataaagaaagtcaacagcaacgcagctctcggagcagtgttcgctgaacagaatcaa
tggagcacggcgcgggaagccgtgggcgaccctctgttctgggagatggtcaacgaagaa
agggagaaccatttgcgaggggagtgccacacgtgcatttacaacatgatgggaaagaga
gagaaaaaacccggagagttcggaaaggcaaaagggagtagggctatttggttcatgtgg
ctcggagctcggtatctagagtttgaagccctcggatttctaaatgaagaccattggctg
agccgagagaactcaggaggtggggtggaaggttcaggcgtccaaaagttgggatacatt
ctccgtgacatagcagggaagcaaggaggtaaaatgtatgctgatgacaccgccggttgg
gacaccagaatcactagaaccgacttggaaaatgaagccaaagtgctggaacttttggat
ggtgaacaccgcatgctcgcccgagccataattgaactaacgtacaggcacaaagtggtc
aaggtcatgagacctgcagcaggaggaaagacagtgatggacgtgatatcacgagaagac
caaaggggagtggggcaggtggtgacctacgctctcaacacattcacgaacattgccgtc
cagcttgtccgcttgatggaggctgagggggtcattggaccacaacacttggaacagctg
cccaggaaaaacaagatagctgttaggacctggctctttgagaatggagaggagagagtg
actaggatggcgatcagtggagacgactgtgtcgtcaagccgctggatgacagattcgcc
acggccctccatttcctcaacgcaatgtcgaaggtcagaaaagacatccaagaatggaag
ccttcgcatggttggcacgattggcagcaggttcccttttgctccaatcattttcaggag
attgtgatgaaagatggaaggagcatagtcgtcccgtgcagagggcaggatgagctgatt
ggcagagcgcgcatctccccaggagccggatggaatgtgaaggacacagcttgcttggcc
aaagcgtatgcacagatgtggctgcttctatacttccatcggagggacctacgcctcatg
gcaaatgcaatctgttcagcagttccagtggactgggtgcccacgggcagaacatcctgg
tcaatacactcaaaaggagagtggatgaccactgaagacatgctgcaagtttggaacagg
gtatggattgaagaaaatgaatggatgatggacaagaccccaatcacaagctggacagac
gttccgtacgtgggaaagcgtgaggacatctggtgtggcagtctcatcggaacgcgatcc
agggcaacatgggctgagaacatccacgcggcaataaaccaagtgagggccattattgga
aaagaaaattatgttgattatatgacttccctcagaagatatgaggatgtattgatccag
gaggacagggtcatttag-----------------------aaag--gat--aaagtcat
gtgtgtaatgtgagataagaaaatg--tgcatgtggagtcaggccagcaacagctgccac
cggatactgagtagacggtgctgcctgcgcctcagtcccaggaggactgggttaacaaat
ctgacaacggaaggtgggaaagccctcagaaccgtctcggaagcaggtccctgctcaccg
gaagttggaagaccaacgtcaggccacaattctgtgccactccgctggggagtgcggcct
gcgcagccccaggaggactgggttaacaaagccgttgaggcccccacggcccaagcctcg
tctaagatgcaatagactaggtgtaaggactagaggttagaggagaccccgtggaaacaa
catcatgcggcccaagccccctcgaagctgtagaggaggtggaaggactagaggttagag
gagaccccgcatttgcatc-aaaacagcatattgacacctgggaatagactgggagatct
tctgctctatctcaacatc-agctactaggcacagagcgccgaagtatgtagctggtggt
gaggaagaacacaggatct---------------
>GSBY0816_CN_08
agaagtttatctgtgtgaacttcttggcttagtatcgttgagaagaatcgagagattagt
gcagtttaaacagttttttagaacggaagaacaaccatgactaaaaaaccaggagggccc
ggaaaaaaccgggccatcaatatgctgaaacgcggattaccccgcgtattcccactagtg
ggagtgaagagggtagtgatgagcttgttggacggcagagggccagtacgatttgtgctg
gctcttatcacgttcttcaagtttacagcattagccccgactaaggcgcttttgggccgc
tggagagcagtggaaaaaagtgtggcaatgagacatctcaccagtttcaaacgagaactt
ggaacactcattgacgccgtgaacaagcggggcaaaaaacaaaacaaaagaggagggaat
gaaagctcgattatgtggcttgccagcttggcaatcgtaacagcctgtgccggagccatg
aagctatcaaactttcaaggaaagcttctgatgaccatcaacaacacggacattgcggac
gtcatcgtgatccccacctcaaaaggtgaaaacagatgctgggtccgagcaattgacgtt
ggttacatgtgtgaagacaccatcacgtatgaatgtccgaagcttgccgtgggcaacgat
ccggaagacgtggactgctggtgcgacaatcaggaagtctacgtgcagtatggccgctgc
acacggaccaggcattccaaacgaagcagaagatccgtttcggtccaaacgcatggggaa
agctcactagtgaacaaaaaagaggcttggctggattcaacgaaggccacgcgatacctc
atgaaaacggagaactggatcataaggaaccctggttatgctttcctggcggcggcactt
ggatggatgcttggcagcaacagtggccaacgtgtggtgttcactattctcttgctattg
gtcgctccagcttacagttttaattgtctgggaatggggaatcgggatttcatagaagga
gccagtggagccacttgggtggatctggtgttggaaggagatagctgtttgacaatcatg
gcaaacgacaaaccaacactagatgtccgcatgatcaacattgaagctagccaacttgct
gaagtcaggagttactgctatcacgcttcagtcactgacatttcaacggtggctcgatgc
cccacgactggagaagcccacaacgaaaaacgtgctgacagcagctacgtgtgcaaacaa
ggctttaccgatcgcggatggggaaatggatgtggacttttcgggaaaggaagcattgac
acatgcgcaaaattttcttgtaccagtaaggccattggaagaatgatccaaccagagaac
atcaagtacgaggttggcatattcgtgcacggaaccaccacctcggaaaaccatgggaat
tactcagcgcaagtaggagcgtctcaagcagcaaagtttactgtaaccccaaatgctcct
tcaataaccctcaagcttggtgattatggagaagtcacactggattgtgaaccaaggagt
ggactgaacactgaagcgttctatgtcatgaccgtgggttcgaagtcattcttagtccat
agggaatggttccatgacctttctcttccctggacgtccccctcaagcacggcatggaga
aatagagaactcctcatggaatttgaagaggcacatgccacaaaacaatctgtcgtagct
cttgggtcacaggagggaggcctccatcaagcgttggcaggagccatcgtggtggagtac
tcgagctcagtgaagttgacatcaggtcacctgaaatgcaggctaaaaatggacaaactg
gctctgaagggcacgacttatggcatgtgtacagaaaaattctcgttcgcgaaaaatcca
gcggacacaggccatggaacagttgtcattgagctcacatattctggaagtgatggtccc
tgtaaaattccgattgtctcagtcgcgagtttaaacgacatgacccctgtggggaggctg
gtaacagtaaaccccttcgtcgcgacatctagctccaactcaaaggtgctggttgagatg
gaacctcccttcggagactcttatatcgtggttggaagaggggacaagcagattaaccat
cactggcacaaagctggaagcacgctgggcaaagctttctcaacaactttgaaaggggct
cagagactagcagcgctaggtgacacagcctgggacttcggctccattggaggggtattc
aactccatagggaaagctgttcaccaagtatttggcggtgcattcagaacgctctttggg
ggaatgtcttggatcacacaaggactaatgggggccttacttctttggatgggtgtcaac
gcacgagaccggtcaatcgccctggcttttctggccacgggaggtgtgctcgtgtttctg
gctaccaatgtgcatgccgacactggctgtgccattgacatcacaagaaaagagatgagg
tgtgggagtggcatcttcgtgcacaacgacgtagaggcttgggtagataggtacaaatat
ctgccagagacgcccagatccttagcgaagatcgtccacaaagcacatcaagaaggagtg
tgcggggtcagatccgtcactagactggaacaccagatgtgggaatctgtgcgggacgaa
ctgaatgtcttgctcaaagagaacgcggtggatctcagtgtggtggtgaacaagcccgtg
gggagatatcgctcagcccccaaacgcctatccatgactcaagaaaagtttgagatgggc
tggaaagcatggggaaaaagcattctcttcgcccccgaattggccaactccacgttcgtc
gtggatggacccgagacaaaggaatgccctgatgagcgcagagcctggaacagcatgcaa
atcgaagatttcggcttcggcatcacatcaacccgagtgtggctgaaaattagagaggag
aacactgatgagtgtgatggagcaatcatagggacagctgttaaagggcatgtggcagtt
catagtgacttgtcatactggattgagagccgtctcaatgacacctggaaacttgagagg
gctgtcttcggagaggtgaaatcttgcacttggcccgagacacacactctttggggtgac
ggtgttgaggagagcgagcttatcattccacacaccatagctggaccgagaagcaagcac
aaccggagagaagggtataaaacacaaaaccagggaccctgggatgagaacggcatcgtc
cttgactttgactattgtccaggaacaaaagtcaccatcacagaggactgtggcaagagg
ggtccctcaatcagaaccactactgacagtggaaagttgatcaccgattggtgctgccgc
agctgttctctaccgcctttacggttccggacagaaaatggttgctggtatgggatggaa
atcagacctgttaggcatgacgaaacaacactcgttagatcacaggtcgacgctttcaac
ggcgaaatgattgacccttttcagctgggccttctggtgatgtttctggccacccaggag
gtccttcgcaagaggtggacggccagattgacgattcctgcggttttgggggctctactt
gtgctgatgcttgggggcatcacttacactgacctggcaagatatgtggtgctagtggct
gcggctttcgcggaggccaacagtggaggagatgttctgcacctcgctctgatagccgtc
ttcaagatccaaccagcttttctggtcatgaacatgcttagcgcgagatggacgaaccaa
gagaacgtggttctggtcctgggggcggtttttttccaactagcttcagtggatctgcag
atcggagtccacggaatcctgaatgccgcagccatagcatggatgatcgttcgagcgatc
acattccccacaacttccaccgttgtcatgccagtcttagcgctcctaactccgggaatg
agggctttgtatctggacacttacagaatcattcttcttgtcattggaatttgttccctg
ctgcaagagaggagaaagaccatggcgaagaagaaaggagccgtgctcttgggcttagcg
ctcacatccaccggatggttttcgcccaccactatcgcagccggactaatggtctgcaac
ccaaacaagaagagagggtggccagccaccgagttcctttcagcggttgggttgatgttt
gccattgtgggaggtctagccgagttggacatcgaatctatgtcaatacccttcatgctg
gcagggctcatggcagtgtcttacgtggtatcaggaaaggcaaccgacatgtggctggac
cgggctgccgatatcagctgggaaatggaagctgcaatcacaggaagtagccggaggcta
gatgttaagttggatgatgacggcgactttcacttgattgatgatcccggtgttccatgg
aaagtctggctcttgcgcatgtcttgtatcggtttagccgctctgacaccctgggctatc
gttcccgccgcttttggctattggctcactctgaaaacaacaaaaagagggggcgtgttc
tgggacacgccatctccaaagccttgcttaaagggggacaccaccacaggagtttaccga
attatggctagggggattctcggcacttaccaggccggcgttggagtcatgtacgagaat
gttttccacacattgtggcacacaactagaggagcagccatcatgagtggagaaggaaag
ctaacgccatactggggtagtgtgaaggaagatcgcataagctatggaggcccgtggagg
ttcgaccggaagtggaatggagcagatgatgtgcaagtgattgtggtggaaccagggaaa
cctgcagtaaacatccagacaaaaccgggagtgtttcgcacccctttcggggaggtcgga
gcagtcagcttggactacccacggggaacatccggctcacccatcctagattccaatgga
gacatcataggcttgtatggcaatggggttgaactcggcgatggatcgtacgtcagcgcc
attgtgcagggcgaccgtcaagaggaaccagttccagatgcctacactccaagcatgctg
aaaaagagacagatgactgtgctggacctgcacccaggttcgggaaagaccaggaagatc
ctgccccaaataatcaaagacgccatccagcagcgcttgagaacagccgtgctggcaccc
acacgagtggtagcagcagaaatggcggaagctttgagaggactcccagtacgatatcaa
acctcagcagtgcagagggagcatcagggaaatgaaatagtagacgtaatgtgccatgcc
actctgacccatagactaatgtcaccaaacagggtgcccaactacaatttattcgtgatg
gatgaggctcacttcactgacccagctagcatcgccgctcggggttatattgcaaccaag
gtggaactgggggaggcagcagccatttttatgacggcgaccccgcccgggaccactgat
ccctttcccgactcaaatgccccaattcatgacctgcaggatgagatcccagacagggca
tggagcagtggatacgaatggatcacggactatgcgggaaaaactgtgtggtttgtggca
agtgtgaaaatggggaatgagatcgcaatgtgcctccaaagagcggggaagaaggtcatc
cagctcaatcgtaagtcatatgacacagaatacccaaaatgcaaaaatggagattgggac
tttgttatcaccactgacatctctgagatgggggccaattttggtgcgagcagggtcatt
gactgcagaaagagtgtgaaacccaccatcctagaggagggagaaggtagagtcattctt
ggaaatccatcccccataaccagcgcaagtgcagcccaacggagaggtagagtgggcagg
aatcccaaccaagttggagatgaataccattacgggggggccaccagtgaagatgacagc
aacttagcccactggacagaggcaaaaatcatgctagacaacatacacatgcctaatgga
ttagtggctcagctgtacgggccagagagggaaaaggctttcacaatggatggagagtac
cgtctcagaggtgaggaaaagaagaacttcctggagctgcttagaacggctgacctccca
gtatggctagcctacaaggtggcgtccaatggcattcagtacactgacagaaaatggtgc
tttgatggaccacgcacaaatgccatactagaagataacactgaggtggagatagtcacc
cgaatgggtgagagaaagatcctcaagccgagatggctcgatgcgagggtttatgcagac
caccaggccctcaagtggtttaaggattttgcagcgggcaagagatcagccatcagtttc
atagaggtgctcggtcgcatgcctgagcatttcatgggaaagacgcgggaagccttagac
acaatgtatctggtggcaacagctgagaaaggtggaaaggcacaccgcatggctcttgaa
gaactgcccgacgcattggagaccatcacactcatcgttgccatcactgtgatgacagga
ggattcttcctgctcatgatgcagagaaagggtataggaaaaatgggtctaggggcccta
gtgctcacgctggctacctttttcctatgggcggcagaggttcctggaaccaaaatagcg
ggcaccttactggtcgccctgttgctgatggtggtcctcatcccggaaccagaaaaacag
aggtcacagacagacaaccagttggcagtgtttcttatctgcgtcctgaccgtggtcgga
gtggtggcagcaaatgagtacggaatgctggaaaaaaccaaagcagaccttaagagcatg
tttggcggaaggacgcaagcaccaggactgaccgga---ttgcctagcatggcactggac
ttgcgcccagccacagcttgggcgctgtatggggggagcacagttgtgttaacccctctc
ctgaagcacctaatcacctcagaatacgtcaccacatcgttagcttcaatcagttcacaa
gcgggttcgctgtttgttttgccgcgaggcgtgcctttcactgacttggatctaactgtt
ggccttgtctttcttggctgttggggccaaatcaccctcaccacgttcctaacagctatg
gtgctagtgacactccactacggatacatgctccctgggtggcaagcagaggcactcaga
gctgctcagagaagaacagcggctggcataatgaagaatgccgtcgtggacggaatggtc
gccaccgatgtgcccgaactggaaagaactactcctttgatgcaaaagaaagtcggccaa
gtgctcctcataggggttagcgtggcggcgtttctcgtcaacccaaatgtcaccaccgtg
agagaggcaggtgtgttggtgacggcagccacactcaccttgtgggacaatggagccagt
gccgtctggaattccaccaccgctacagggctctgccatgtcatgcgaggcagctaccta
gctggcggatccattgcctggactctcatcaagaacgctgacaagccctccttaaaaagg
gggaggcctggaggcaggacgctaggggagcagtggaaggaaaagttgaatgctatgagc
agggatgagttcttcaaatacagaagagaggccataattgaggtggaccgcactgaagca
cgcagggctaggcgcgagaacaacatagtgggaggacatccagtctcgcgagggtcagca
aagctccgctggcttgtggaaaaaggatttgtctcgccaataggaaaagtcatagatctg
ggatgcgggcgcggaggctggagctactacgcagcaactctgaaaaaagttcaggaagtc
aaagggtacacgaaaggtggggcgggacacgaagaaccgatgctcatgcagagttacggt
tggaacctggtctcgttaaagagtggggtggacgtgttctacaaaccctcggagcctagt
gacaccctgttctgtgacataggagaatcttccccaagtccggaggtggaggaacaacgc
acgctgcgcgtcctagaaatgacatctgactggttacatcggggacctagagagttctgc
ataaaagtgctctgcccttacatgcccaaagttatagaaaagatggaagtcctgcaacgt
cgtttcggcggcgggctggtgcgccttcccctgtctcgaaactccaaccatgagatgtac
tgggtgagtggagctgctggcaatgtggtgcatgcggtcaacatgaccagccaagtgctg
ctagggcgaatggatcgcacagtgtggagagggccaaagtatgaagaggatgtcaacctg
ggtagcgggacgagagctgtggggaagggagaggtccatagcaaccaggaaaaaattagg
aagagaatccagaaacttagagaggaattcgctacaacctggcacaaagaccccgagcat
ccataccgaacttggacctatcatggaagctacgaagtgaaggccactggctcagcaagc
tctctcgtcaatggggtggtaaagctcatgagcaaaccatgggacgccatcgccaatgtc
accacaatggccatgaccgacaccaccccctttggccagcagagggtctttaaagagaag
gttgacacgaaggctccagagccaccagcaggagtcaaggaagtgctcaacgagaccacc
aactggctgtgggcccacttgtcacgggagaaacgaccccgcttgtgcactaaggaagaa
ttcataaagaaagtcaacagcaacgcagctctcggagcagtgttcgctgaacagaatcaa
tggagcacggcgcgggaggccgtgggcgaccctctgttctgggagatggtcaatgaagaa
agggaaaaccatttgcgaggggagtgtcacacgtgcatttacaacatgatgggaaaaaga
gagaaaaaacccggagagttcggaaaggcaaaagggagtagggctatttggttcatgtgg
ctcggagctcggtacctagagttcgaagccctaggatttctaaatgaagaccattggctg
agccgagagaactcaggaggtggggtggaaggttcaggcgtccaaaagctgggatacatc
ctccgtgacatagcagggaagcaaggaggtaaaatgtatgccgatgacaccgccgggtgg
gataccagaatcactagaaccgacttggaaaatgaagccaaagtgctggagcttttggat
ggtgaacaccgcatgctcgcccgagccataattgaactaacgtacaggcacaaagtggtc
aaggttatgagacctgcagcaggaggaaagacagtgatggacgtgatatcacgagaagac
caaagggggagtgggcaggtggtgacctacgctctcaacacattcacgaacattgccgtc
cagcttgttcgcttgatggaggctgagggggtcatcggaccacaacacttggaacagctg
cccaggaaaaccaaaatagctgttaggacctggctctttgagaatggagaggagagagtg
actaggatggcgatcagtggagacgactgcgtcgtcaagccgctggatgacagattcgcc
acggctctccatttcctcaacgcaatgtcgaaggtcagaaaagatatccaagaatggaag
ccttcgcatggttggcacgactggcagcaggtccccttttgctccaatcattttcaggag
attgtgatgaaagatggaaggagcatagtcgtcccgtgcagagggcaggatgagctgatt
ggcagggcgcgcatctccccaggtgctggatggaatgtgaaggacacagcttgcctggcc
aaagcgtatgcacagatgtggctgcttctatacttccatcggagggacctacgcctcatg
gcaaatgcaatctgctcagcagttccagtggattgggtgcctacaggcagaacatcctgg
tcaatacactcaaaaggagagtggatgaccactgaagacatgctgcaagtctggaacagg
gtatggattgaagaaaatgaatggatgatggacaagaccccaatcacaagctggacagac
gttccgtacgtgggaaagcgtgaggacatctggtgtggcagtctcatcggaacgcgatcc
agggcaacatgggctgagaacatctacgcggcaataaaccaagtgagggctatcattgga
aaagaaaattatgttgattacatgacttccctcagaagatatgaggatgtattgattcag
gaggacagggtcatttag-----------------------acag--gat--taagtcat
gtgtgtaacgtga-ataaggaaatg--tgcatgtggagtcaggccagcaaaagctgccac
cggatactgagtagacggtgctgcctgcgtctcagtcccaggaggactgggttaacaaat
ctgacaacggaaggtgggaaagccctcagaaccgtctcggaagcaggtccctgctcaccg
gaagttgaaagaccaacgtcaggccacaattttgtgccactccgctggggagtgcggcct
gcgcagccccaggaggactgggttaacaaagccgttgaggcccccacggcccaagcctcg
tctaagatgcaatagactaggtgtaaggactagaggttagaggagaccccgtggaaacaa
cattatgcggcccaagccccctcgaagctgtagaggaggtggaaggactagaggttagag
gagaccccgcatttgcatc-aaaacagcatattgacacctgggaatagactgggagatct
tctgctctatctcaacatc-agctactaggcacagagcgccgaagtatgtagctggtggt
gaggaagaacacaggatct---------------
>GZ56_CN_08
agaagtttatctgtgtgaacttcttggcttagtatcgttgagaagaatcgagagattagt
gcagtttaaacagttttttagaacggaagaacaaccatgactaaaaaaccaggagggccc
gggaaaaaccgggccatcaatatgctgaaacgcggattaccccgcgtattcccactagtg
ggagtgaagagggtagtgatgagcttgttggacggcagagggccagtacgatttgtgctg
gctcttatcacgttcttcaagtttacagcattggccccgaccaaggcgcttttgggccgc
tggagagcagtggaaaaaagtgtggcaatgaaacatcttaccagtttcaaacgagaactt
ggaacactcattgacgccgtgaacaagcggggcaaaaaacaaaacaaaagaggagggaat
gaaagctcgattatgtggcttgccagcttggcaatcgtaacagcctgtgccggagccatg
aagctatcaaactttcaaggaaagcttctgatgaccatcaataacacggacattgcggac
gtcatcgtgatccccacctcaaaaggtgaaaacagatgctgggtccgagcaatcgacgtt
ggttacatgtgtgaagacaccatcacgtatgaatgtccgaagcttgccgtgggcaacgat
ccggaagacgtggactgctggtgcgacaatcaggaagtctacgtgcagtatggtcgctgc
acacggaccagacactccaaacgaagcagaagatccgtttcggtccaaacacatggggaa
agctcactagtgaacaaaaaagaggcttggctggattcaacgaaggccacgcgatacctc
atgaaaacggagaactggatcataaggaaccctggttatgctttcctggcggcggcactt
ggatggatgcttggcagcaacagtggccaacgcgtggtgttcactattctcttgctattg
gtcgctccagcctacagttttaattgtctgggaatggggaatcgggatttcatagaagga
gccagtggagccacttgggtggatctggtgttggaaggagatagctgtttgacaatcatg
gcaaacgacaaaccaacactagatgtccgcatgatcaacattgaagctagccaacttgct
gaagtcaggagttactgctatcacgcttcagtcactgacatttcaacggtggctcgatgc
cccacgactggagaagcccacaacgaaaaacgtgctgacagcagctacgtgtgcaaacaa
ggctttactgatcgcggatggggaaatggatgtggacttttcgggaaaggaagcattgac
acatgcgcgaaattttcttgtaccagtaaggccattggaagaatgatccaaccagagaac
atcaagtacgaggttggcatattcgtgcacggaaccaccacctcggaaaaccatgggaat
tactcagcgcaagtaggagcgtctcaagcagcaaagtttactgtaactccaaatgctcct
tcaataaccctcaagcttggtgattatggagaagtcacactggattgtgaaccaaggagt
ggactgaacactgaagcgttctatgtcatgaccgtgggttcgaagtcattcttagtccat
agggaatggttccatgacctttctcttccctggacgtccccctcaagcacggcatggaga
aacagagaactcctcatggaatttgaagaggcacatgccacaaaacaatctgtcgtagct
cttgggtcacaggagggaggcctccatcaagcgttggcaggagccatcgtggtggagtac
tcgagctcagtgaagttgacatcaggtcacctgaaatgcaggctaaaaatggacaaactg
gctctgaagggcacgacttatggcatgtgtacagaaaaattctcgttcgcgaaaaatcca
gcggacacaggccatggaacagttgtcattgagctcacatattctggaagtgatggtccc
tgtaaaatcccgattgtctcagtcgcgagtttaaacgacatgacacctgtggggaggctg
gtaacagtaaaccccttcgtcgcgacatctagctccaactcaaaggtgctggttgagatg
gaacctcctttcggagactcttatatcgtggttggaagaggggacaagcagattaaccat
cactggcacaaagctggaagcacgctgggcaaagctttctcaaccactttgaaaggggct
cagagactagcagcgctaggtgacacagcctgggacttcggctccattggaggggtattc
aactccatagggaaagctgttcaccaagtatttggcggtgcattcagaacgctctttggg
ggaatgtcttggatcacacaaggactaatgggggccttacttctttggatgggtgtcaac
gcacgggaccggtcaatcgccctggcttttctggccacgggaggtgtgctcgtgtttcta
gcgaccaatgtgcatgccgacactggctgtgccattgacatcacaagaaaagagatgagg
tgtggaagtggcatcttcgtgcacaacgacgtagaggcttgggtagataggtacaaatat
ctgccagagacgcccagatccttagcgaagatcgtccacaaagcacatcaagaaggagtg
tgcggggtcagatccgtcactagactggaacaccagatgtgggaatctgtgcgggacgaa
ctgaatgtcttgctcaaagagaacgcggtggatctcagtgtggtggtgaacaagcccgtg
gggagataccgctcagcccccaaacgcctatccatgactcaagaaaagtttgagatgggc
tggaaagcatggggaaaaagcattctcttcgcccccgaattggccaactccacgttcgtc
gtggatggacccgagacaaaggaatgccctgatgagcgcagagcctggaacagcatgcaa
atcgaagatttcggcttcggcatcacatcaacccgagtgtggctgaaaattagagaggag
aacactgatgagtgtgatggagcaatcatagggacagctgttaaagggcatgtggcagtt
catagtgacttgtcatactggattgagagccgtctcaatgacacctggaaacttgagagg
gctgtcttcggggaggtgaaatcttgcacttggcccgagacacacactctttggggtgac
ggtgttgaggagagcgagcttatcatcccacacaccatagctggaccgagaagcaagcac
aaccggagagaagggtataaaacacaaaaccagggaccctgggatgagaacggcatcgtc
cttgactttgactattgtccgggaacaaaagtcaccattacagaggactgtggtaagagg
ggtccctcaatcagaaccactactgacagtggaaagctgatcaccgattggtgctgccgc
agctgttctctaccgcctttacggttccggacagaaaatggctgctggtatgggatggaa
atcagacctgttaggcatgacgaaacaacactcgttagatcacaggttgacgctttcaac
ggcgaaatgattgacccttttcagctgggccttctggtgatgtttctggccacccaggag
gtccttcgcaagaggtggacggccagattgacgattcctgcggttttgggggctctactt
gtgctgatgcttgggggcatcacttacactgacctggcaagatatgtggtgctagttgct
gcggctttcgcggaggccaacagtggaggagatgtcctgcacctcgctctgatagccgtc
ttcaagatccaaccagcttttctggtcatgaacatgcttagcgcgagatggacgaaccaa
gagaacgtggttctggtcctgggggcggcttttttccaactagcttcagtggatctgcag
atcggagtccacggaatcctgaatgccgcagccacagcatggatgatcgttcgagcgatc
acatttcccacaacttctaccgttgccatgccagtcttagcgctcctaactccgggaatg
agggctttgtatctggacacttacagaatcattcttcttgtcataggaatttgttccctg
ctgcaagagaggagaaagaccatggcgaagaagaaaggagccgtgctcttgggcttagcg
ctcacatccaccggatggttttcgcccaccactatcgcagccggactaatggtctgcaac
ccaaacaagaagagagggtggccagccaccgagttcctttcagcggttgggttgatgttt
gccattgtgggaggtctagccgagttggacatcgaatctatgtcaatacccttcatgctg
gcggggctcatggcagtgtcttacgtggtatcaggaaaggcaaccgacatgtggctggac
cgggctgccgatatcagctgggagatggaagctgcaatcacaggaagtagccggaggcta
gatgttaagttggatgatgacggcgactttcacttgattgatgatcccggtgttccatgg
aaagtctggctcttgcgcatgtcttgtatcggtctagccgctctgacaccctgggctatc
gttcccgccgcttttggctattggctcactctgaaaacaacaaaaagagggggcgtgttc
tgggacacgccatctccaaagccttgcttaaagggggacaccaccacaggagtttaccga
attatggctagggggattctcggcacttaccaggccggcgttggagtcatgtacgagaat
gttttccacacattgtggcacacaactagaggagcagccatcatgagtggagaaggaaag
ctaacgccatactggggtagtgtgaaggaagatcgcataagctatggaggcccgtggagg
ttcgaccggaagtggaatggaacagatgatgtgcaagtgatcgtggtggaaccagggaaa
cctgcagtaaacatccagacaaaaccgggagtgtttcgcacccctttcggggagattggg
gcagtcagcttggactacccacggggaacatccggctcacccatcctagattccaatgga
gatataataggcttgtatggcaatggggttgaactcggcgatggatcgtacgtcagcgcc
attgtgcagggcgaccgtcaagaggaaccagttccagatgcctacactccaagcatgctg
aaaaagagacagatgactgtgctggacctgcacccaggttcgggaaaaaccaggaagatc
ctaccccaaataatcaaggacgccatccagcagcgcttgagaacagccgtgctggcaccc
acacgagtggtagcagcagaaatggcggaagctttgagaggactcccagtacgatatcaa
acctcagcagtgcagagggagcatcagggaaatgaaatagtagacgtaatgtgccatgct
actctgacccatagactgatgtcaccaaacagggtgcccaactacaatttattcgtgatg
gatgaggctcacttcactgacccagctagcatcgccgctcggggttatattgcaaccaag
gtggaactgggggaggcagcagccatttttatgacggcgaccccgcccgggaccactgat
ccctttcccgactcaaatgccccaattcatgacctgcaggatgagatcccagacagggca
tggagcagtggatacgaatggatcacggactatgcgggaaaaactgtgtggttcgtggca
agtgtgaaaatggggaatgagatcgcaatgtgtctccaaagagcggggaaaaaggtcatc
cagctcaatcgtaagtcatatgacacagaatacccaaaatgcaaaaatggagattgggac
ttcgttatcaccactgacatctctgagatgggggccaattttggtgcgagcagggtcatt
gactgcagaaagagtgtgaaacccaccatcctagaggagggagaaggtagagtcattctt
ggaaatccatcccccataaccagcgcaagtgcagcccaacggagaggtagagtgggcagg
aatcccaaccaagttggagatgaataccattacgggggggccaccagtgaagatgacagc
aacttagcccactggacagaggcaaaaattatgctggacaacatacacatgcctaatgga
ttagtggctcagctgtacgggccagagagggaaaaggctttcacaatggatggagagtac
cgtctcagaggtgaggagaagaagaacttcttggagctgcttagaacggctgacctccca
gtatggctagcctacaaggtggcgtccaatggcattcagtacactgacagaaaatggtgc
tttgatggaccacgcacaaatgccatactagaagataacactgaggtggagatagtcacc
cgaatgggtgagagaaaaatcctcaagccgagatggctcgatgcgagggtttatgcagac
caccaggccctcaagtggtttaaggattttgcagcgggcaagagatcagccatcagtttc
atagaggtgctcggtcgcatgcctgagcatttcatggaaaagacacgggaagccttagac
acaatgtatctggtggcaacagctgagaaaggtggaaaggcacaccgcatggctcttgaa
gaactgcccgacgcattggagaccatcacactcatcgttgccatcactgtgatgacagga
ggattcttcctgctcatgatgcagagaaagggtataggaaaaatgggtctaggggctctg
gtgctcacgctggccacctttttcctatgggcggcagaggttcctggaaccaaaatagcg
ggcaccttactagtcgccctgttgctgatggtggtcctcatcccggaaccagaaaaacag
aggtcacagacagacaaccagttggcagtgtttcttatctgcgtcctgaccgtggtcgga
gtggtggcagcaaatgagtacggaatgctggaaaaaaccaaagcagaccttaagagcatg
tttggcggaaggacgcaagcaccaggactgactgga---ttgcctagcatggcactggac
ttgcgcccagccacagcttgggcgctgtatggggggagcacagttgtgttaacccctctc
ctgaagcacctaatcacctcagaatacgtcactacatcgttagcttcaatcagttcacaa
gcgggttcgctgtttgttttgccgcgaggcgtgccttttactgacttggatctaaccgtt
ggccttgtctttcttggctgttggggccaaatcaccctcaccacgttcctaacagctatg
gtgctagtgacactccactacggatacatgctccctgggtggcaagcagaggcactcaga
gctgctcagagaagaacagcggctggcataatgaagaatgccgtcgtggacggaatggtc
gccaccgatgtgcccgaactggaaagaactactcctttgatgcaaaagaaagtcggccaa
gtgctcctcataggggtcagcgtggcggcgtttctcgtcaaccccaatgtcaccaccgtg
agagaggcaggtgtgttggtgacggcagccacactcaccttgtgggacaatggagccagt
gccgtctggaattccaccaccgctacagggctctgccatgtcatgcgaggcagctaccta
gctggcggctccattgcctggactctcatcaagaacgctgacaagccctccttaaaaagg
gggaggcccggaggcaggacgctaggggagcagtggaaggaaaagttgaatgctatgagc
agggatgagttcttcaaatacagaagagaggccataattgaggtggaccgcactgaagca
cgcagggctaggcgcgagaacaacatagtgggaggacatccagtctcgcgagggtcagca
aagctccgctggctcgtggaaaagggatttgtctcgccaataggaaaagtcatagatctg
ggatgcgggcgcggaggctggagctactacgcagcaactctgaaaaaagttcaggaagtc
aaagggtacacgaaaggtggggcgggacacgaagaaccgatgctcatgcagagttacggt
tggaacctggtctcgttaaagagtggggtggacgtgttctacaaaccctcggagcctagt
gacaccctgttctgtgacataggagaatcttccccaagtccagaggtggaggaacaacgc
acgctgcgcgtcctagaaatgacatctgactggttacatcggggacctagagagttctgc
ataaaagtgctctgcccttacatgcctaaagttatagaaaagatggaaggcctgcaacgt
cgtttcggtggcgggttggtgcgccttcccctgtctcgaaactccaaccatgagatgtac
tgggtgagtggagctgctggcaatgtggtgcatgcggtcaacatgaccagccaagtgctg
ctagggcgaatggatcgcacagtgtggagagggccaaagtatgaagaggatgtcaacctg
ggtagcgggacgagagctgtggggaagggagaggtccatagcaaccaggaaaaaattagg
aagagaatccagaaacttagagaggaattcgctacaacctggcacaaagaccccgagcat
ccataccgaacttggacctatcatggaagctacgaagtgaaggccactggctcagcaagc
tctctcgtcaatggggtggtaaagctcatgagcaaaccctgggacgccatcgccaatgtc
accacaatggccatgaccgacaccaccccctttggccagcagagggtctttaaagagaag
gttgacacgaaggctccagagccaccagcaggagtcaaggaagtgctcaacgagaccacc
aactggctgtgggcccacttgtcacgggagaaacgaccccgcttgtgcactaaggaagaa
ttcataaagaaagtcaacagcaacgcagctctcggagcagtgttcgctgaacagaatcaa
tggagcacggcgcgggaagccgtgggcgaccctctgttctgggagatggtcaatgaagaa
agggaaaaccatttgcgaggggagtgccacacgtgcatttacaacatgatgggaaaaaga
gagaaaaaacctggagagttcggaaaggctaaagggagtagggctatttggttcatgtgg
ctcggagctcggtacctagagttcgaagccctaggatttctaaatgaagaccattggctg
agccgagagaattcaggaggtggggtggaaggttcaggcgtccaaaagctgggatacatt
ctccgtgacatagcagggaagcaaggaggtaaaatgtatgccgatgacaccgccgggtgg
gataccagaatcactagaaccgacttggaaaatgaagccaaagtgctggagcttttggat
ggtgaacaccgcatgctcgcccgagccataattgaactaacgtacaggcacaaagtggtc
aaggtcatgagacctgcagcaggaggaaagacagtgatggacgtgatatcacgagaagac
caaagggggagtgggcaggtggtgacctacgctctcaatacattcacgaacattgccgtc
cagcttgtccgcttgatggaggctgagggggtcatcggaccacaacacttggaacagctg
cccaggaaaaacaaaatagctgttaggacctggctctttgagaatggagaggagagagtg
actaggatggcgatcagtggagacgactgcgtcgtcaagccgctggatgacagatttgcc
acggctctccatttcctcaacgcaatgtcgaaggtcagaaaagatatccaagaatggaag
ccttcgcatggttggcacgactggcagcaggttcccttttgctccaatcatttccaggag
attgtgatgaaagatggaaggagcatagtcgtcccgtgcagagggcaggatgagctgatt
ggcagggcgcgcatctccccaggtgctggatggaatgtgaaggacacagcttgcctggcc
aaagcgtatgcacagatgtggctgcttctatacttccatcggagggacctacgcctcatg
gcaaatgcaatctgctcagcagttccagtggattgggtgcccacaggcagaacatcctgg
tcaatacactcaaaaggagagtggatgaccactgaagacatgctgcaagtctggaacagg
gtatggattgaagaaaatgaatggatgatggacaagaccccaatcacaagctggacagac
gttccgtacgtgggaaagcgtgaggacatctggtgtggcagtctcatcggaacgcgatcc
agggcaacatgggctgagaacatctacgcggcaataaaccaagtgagggctatcattgga
aaagaaaattatgttgattacatgacttccctcagaagatatgaggatgtattgatccag
gaggacagggtcatttag-----------------------acag--gat--taagtcat
gtgtgtaatgtga-ataagaaaatg--tgcatgtggagtcaggccagcaaaagctgccac
cggatactgagtagacggtgctgcctgcgtctcagtcccaggaggactgggttaacaaat
ctgacaacggaaggtgagaaagccctcagaaccgtctcggaagcaggtccctgctcaccg
gaagttgaaagaccaacgtcaggccacaattctgtgccactccgctggggagtgcggcct
gcgcagccccaggaggactgggttaacaaagccgttgaggcccccacggcccaagcctcg
tctaagatgcaatagactaggtgtaaggactagaggttagaggagaccccgtggaaacaa
cattatgcggcccaagccccctcgaagctgtagaggaggtggaaggactagaggttagag
gagaccccgcatttgcatc-aaaacagcatattgacacctgggaatagactgggagatct
tctgctctatctcaacatc-agctactaggcacagagcgccgaagtatgtagctggtggt
gaggaagaacacaggatct---------------
>sw/Kochi/104/2023_JP_23
---------------------------cttagtatcgttgagaagaatcgaaagattagt
gcagtttaaacagttttttagaacggaagaacaaccatgactaaaaaaccaggagggccc
ggaaaaaaccgggccatcaatatgctgaaacgcggattaccccgcgtattcccactagtg
ggagtgaagagggtagtaatgagcttgttggacggcagagggccagtacgatttgtgctg
gctcttatcacgttcttcaagtttacagcattagccccgaccaaggcgcttttgggccgc
tggagagcagtggagaaaagtgtggcaatgaaacatcttaccagtttcaaacgagaactt
ggaacactcatcgacgccgtgaacaagcggggcaaaaaacaaaacaaaagaggagggaat
gaaagctcgattatgtggcttgccagcttggcaatcgtaacagcctgtgccggagccatg
aagctatcaaactttcaaggaaagcttctgatgaccatcaacaacacggacattgcggac
gtcatcgtgatccccacctcaaaaggtgaaaacagatgttgggtccgagcaattgacgtc
ggttacatgtgtgaagacaccatcacgtacgaatgtccgaagcttgccgtgggcaacgat
ccggaagacgtggactgctggtgcgacaatcaagaagtctacgtgcagtatggtcgctgc
acacggaccaggcattccaaacgaagcagaagatccgtttcggtccaaacgcatggggaa
agctcactagtgaacaaaaaagaggcttggctggattcaacgaaggccacacgatacctc
atgaaaacggagaactggatcataaggaaccctggttatgctttcttggcggcggcactt
ggatggatgcttggcagcaacagtggccaacgtgtggtgttcactattctcttgctgttg
gtcgctccggcttacagtttcaactgcttgggaatggggaatcgggacttcatagaagga
gccagcggagccacttgggtggatctggtgctagaaggagatagctgtttgacgatcatg
gcaagcgacaaaccaacactagatgtccgcatgatcaacattgaagctagccaacttgct
gaagtcaggagttactgctatcatgcttcagtcactgacatttcaacggtggctcgatgc
cccacgacaggagaagctcacaacgaaaaacgtgccgacagcggctacgtgtgcaaacaa
ggctttactgatcgcggatggggaaatggatgtggacttttcgggaaaggaagcattgat
acatgcgcaaaattttcttgcaccagcaaggccattggaagaatgatccaaccagagaac
atcaagtacgaggttggcatattcgtgcacggaaccaccacctcggaaaatcatgggaat
tactcagcgcaagtaggagcgtctcaagcagcaaagtttactgtaactccaaatgctccc
tcaataaccctcaagcttggtgattacggagaggtcacactggattgtgaacctaggagt
ggactgaacactgaagcgttctatgtcatgaccgtgggttcgaagtcattcttagtccat
agggaatggttccatgacctttctcttccctggacgtccccctcaagcacggcatggaga
aacagagaactcctcatggaatttgaagaggcacatgccacaaaacaatctgtcgtagct
cttgggtcacaggagggaggcctccatcaagcgttggcaggagccatagtggtggagtac
tcgagctcagtgaagttgacatcaggtcacctgaaatgcaggctaaaaatggacaaacta
gctctgaagggcacgacttatggcatgtgtacagagaaattctcgttcgcgaaaaatcca
gcggacacaggccatggaacagttgtcattgagctcacatactctggaagtgatggtccc
tgtaaaatcccgatcatctcagtcgcgagcttaaacgacatgacccctgtggggaggctg
gtaacagtaaaccccttcgtcgcgacatctagctccaactcaaaggtgctggttgagatg
gaacctcccttcggagactcttatatcgtggttggaagaggggacaagcagattaaccat
cactggcacaaagctggaagcacgctgggcaaagccttctcaacaactttgaaaggggct
cagagactagcagcgctaggcgacacagcctgggacttcggctccattggaggggtattc
aactccatagggaaagctgttcaccaggtatttggtggtgcatttagaacgctctttggg
ggaatgtcttggatcacacaaggactaatgggggccttacttctttggatgggtgtcaac
gcacgagaccggtcaatcgccctggcttttctggccacgggaggtgtgctcgtgttttta
gcgaccaatgtgcacgccgacactggctgtgccattgacatcacaagaaaagagatgagg
tgtggaagtggcatcttcgtgcataatgacgtagaggcttgggtagataggtacaaatat
ctgccagagacgcccagatccttagcgaagatcgtccataaagcacatcaagaaggagtg
tgcggggtcagatccgtcactagactggaacaccagatgtgggaatctgtgcgggacgaa
ctgaatgtcttgctcaaagagaacgcggtggatctcagcgtggtggtgaacaagcccgtg
gggagataccgctcagcccccaaacgcctatccatgactcaagaaaagtttgagatgggc
tggaaagcatggggaaaaagcattctcttcgcccccgaattggccaattccacgttcgtc
gtggatggacctgagacaaaggaatgccctgatgagcgcagagcctggaacagcatgcaa
atcgaagacttcggcttcggcatcacatcaacccgggtgtggctgaaaattagagaggag
gacactgatgagtgtgatggagcaatcatagggacagctgttaaagggcatgtggcagtt
catagtgacttgtcatactggattgagagccgtctcaatgacacctggaaacttgagagg
gctgtcttcggagaagtgaaatcttgcacttggcccgagacacacactctttggggtgac
ggtgttgaggagagcgagcttatcatcccacacaccatagctggaccgagaagcaagcac
aaccgaagagaagggtataaaacacaaaaccagggaccttgggatgagaacggcatcgtc
cttgactttgactattgtccaggaacaaaagttaccatcacagaggactgtggcaagagg
ggtccctcaatcagaactactactgacagtggaaagctgattaccgattggtgctgccgc
agctgttctcttccgcctttacggttccggacagaaaatggctgctggtatgggatggaa
atcagacctgttaggcatgatgaaacaacactcgttagatcacaggttgacgctttcaac
ggcgaaatgattgacccttttcagctgggccttctggtgatgtttctggccacccaggag
gtccttcgcaagaggtggacggccagattgacgattcctgcggttttgggggccctactt
gtgctgatgcttgggggcatcacttacactgacctggcaagatatgtggtgctagttgct
gcggctttcgcagaggccaatagtggaggagatgttctgcacctcgctttgatagccgtc
ttcaagatccaaccagcttttctggtcatgaacatgcttagcgcgagatggacgaaccaa
gagaacgtggttctggtcctgggggcggctttttttcaactagcttcagtggacttacag
attggggtccacggaatcttgaatgccgcagccatagcatggatgatcgttcgagcgatc
acatttcccacaacctctaccgttgtcatgcctgtcttggcgctcctaactccaggaatg
agggccttgtatctggacacttacagaatcattcttcttgtcataggaatttgttccctg
ctgcaagagaggagaaagaccatggcgaagaagaaaggagccgtgctcttgggcttagcg
ctcacatccaccggatggttttcgcctaccactatcgcagccggactaatggtatgcaac
ccaaacaagaagagagggtggccagccaccgagttcctttcagcggttgggttgatgttt
gccattgtgggaggtctagccgagttggacatcgaatctatgtcaatacccttcatgctg
gcagggcttatgacagtgtcctacgtggtatcaggaaaggcaaccgacatgtggctggac
cgggctgctgatatcagctgggaaatggaggctgcaatcacaggaagtagccggaggcta
gatgttaagttagacgacgacggcgactttcacctgattgatgatcccggtgttccatgg
aaagtctggctcttgcgcatgtcttgcatcggtttagccgctctgacaccctgggctatc
gtccccgccgcttttggctattggctcactctgaaaacaacgaaaagagggggcgtgttc
tgggacacgccatctccaaagccttgcttaaagggggacaccaccacaggagtttaccga
attatggccagggggattctcggcacttaccaggccggcgttggagtcatgtacgagaat
gttttccacacattgtggcacacaactagaggagccgccatcatgagtggagaaggaaag
ctaacgccatactggggtagtgtgaaggaagaccgcataagctatggaggcccgtggagg
ttcgaccggaagtggaatggaacagatgatgtgcaagtgatcgtggtggaaccagggaaa
cctgcagtgaacatccagacaaaaccgggagtgtttcgcacccctttcggggagattgga
gcagtcagcttggactacccacggggaacatccggctcacccatcctagattccaatgga
gacatcataggcctgtacggcaatggagttgagctcggcgatggatcgtacgtcagcgcc
attgtgcaaggcgaccgtcaagaggaaccagttccagatgcctacactccaagcatgctg
aaaaagagacagatgactgtgctggacctgcacccaggttcgggaaaaaccaggaagatt
ctaccccaaataatcaaggacgccatccagcagcgcttgagaacagccgtgctggcaccc
acacgagtggtagcagcagaaatggcggaagctttgaaaggactcccagtacgatatcaa
acctcagcagtgcagagggagcatcagggaaatgaaatagtagacttaatgtgccatgcc
actctgacccatagactaatgtcaccaaacagagtgcccaattacaacttattcgtgatg
gacgaggctcacttcactgatccagctagcatcgccgcccggggttatattgcaaccaag
gtggaactgggggaggcagcagccatttttatgacggcgaccccgcccgggaccactgat
ccctttcccgactcaaatgccccaatccatgacctgcaggatgagatcccagacagggca
tggagcagtggatacgaatggatcacggactatgcgggaaaaactgtgtggttcgtggca
agtgtgaaaatggggaatgagatcgcaatgtgccttcaaagagcggggaaaaaggtcatc
caactcaatcgtaagtcttatgacacagaatatccaaaatgcaaaaatggagattgggac
tttgtcatcaccactgacatctctgagatgggggccaattttggtgcgagcagggtcatt
gactgcagaaagagtgtgaaacccaccatcctagaggagggagaaggtagagtcatcctt
ggaaacccatcccccataaccagtgcaagtgcagcccaacggagaggtagagtgggcagg
aatcccaaccaagttggagatgaataccattacgggggggccaccagtgaagatgacagc
aacttagcccactggacagaggcaaaaattatgctagacaacatacacatgcctaatgga
ttagtggctcagctgtacgggccagagagggaaaaggctttcacaatggatggagagtac
cgtctcagaggtgaggagaagaagaacttcttggagctgcttagaacggctgacctccca
gtatggctagcctacaaggtggcgtccaatggcattcaatacactgacagaaaatggtgc
tttgatggaccacgcacaaatgccatactagaagacaacactgaggtggagatagtcacc
cgaatgggcgagagaaagattctcaagccgagatggctcgatgcgagggtttatgcagac
catcaggccctcaagtggtttaaggattttgcagcgggcaagagatcagccgttagtttc
atagaggtgctcggtcgcatgcctgagcatttcatgggaaagacacgggaagccttagac
acaatgtatctggtggcgacagctgaaaaaggtggaaaggcacaccgcatggctcttgaa
gaactgcctgacgcattggagaccatcacactcatcgttgccatcactgtgatgacagga
ggattcttcctgctcatgatgcagagaaagggcatagggaaaatgggtctaggggctcta
gtgctcacgctggccaccttcttcctatgggcggcagaggttcctggaaccaaaatagcg
ggtaccttactggtcgccctgttgctgatggtggtcctcattccggaaccagaaaaacag
aggtcacagacagacaaccagttggcagtgtttcttatctgcgtcctgaccgtggtcgga
gtggtggcagcaaacgaatacggaatgttggaaaaaaccaaagcagaccttaagagcatg
tttggcggaaagacgcaagcatcaggactgaccgga---ttgccaagcatggcactggac
ctgcgtccagctacggcttgggcgctgtatggggggagcacagttgtgttaacccctctc
ctgaagcacctaatcacctcagaatacgtcaccacatcgttagcttcaatcagttcacaa
gcgggctcgctgtttgtcttgccgcgaggcgtgcctttcactgacttggatctaaccgtt
ggtcttgtctttcttggctgttggggccagatcaccctcaccacgttcctaacagctatg
gtgctagtgacactccattatggatacatgctccctgggtggcaagcagaggcactcaga
gctgctcagagaagaacagcggctggcataatgaagaatgccgtcgtggacggaatggtc
gccactgatgtgcccgaactggaaagaaccactcctttgatgcaaaagaaagtcggccaa
gtgctcctcataggggtcagcgtggcggcgtttctcgtcaaccccaatgtcaccaccgtg
agagaggcaggtgtgttggtgacggcagccacactcaccttgtgggacaatggagccagt
gcagtctggaattctaccaccgctacggggctctgccatgtcatgcgaggcagctaccta
gctggcggctccattgcctggactctcatcaagaacgctgacaagccctccttaaaaagg
gggaggcctggaggcaggacgctaggcgagcagtggaaggaaaagttgaatgctatgagc
agggatgaattcttcaaatacagaagagaggccataattgaggtggaccgcactgaagca
cgcagggctaggcgcgagaacaacatagtgggaggacatccagtctcgcgagggtcagca
aagctccgctggctcgtggaaaaaggatttgtctcgccaataggaaaagtcatagatctg
ggatgcgggcgcggaggctggagctactacgcagcaactctgaaaagagttcaggaagtc
aaagggtacacgaagggtggggcgggacacgaagaaccgatactcatgcagagttacggt
tggaacctggtctcgctaaaaagtggggtggacgtattttacaaaccctcggagcctagt
gacaccctgttctgtgacataggagaatcttccccaagtccggaggtggaggaacaacgc
acgctgcgcgtcttagaaatgacatctgactggttacatcggggacctagagagttctgc
ataaaagtgctctgcccttacatgcccaaggttatagaaaagctggaagtcctgcaacgt
cgtttcggtggcgggctggtgcgccttcccctgtctcgaaactccaaccatgagatgtac
tgggtgagcggagctgctggcaacgtggtgcatgcggtcaacatgaccagtcaagtgctg
ctagggcgaatggatcgcacaatgtggagagggccaaagtatgaagaggatgtcaacctg
ggcagcggaacgagagctgtggggaagggagagatccatagcaaccaggaaaaaattagg
aagagaatccagaagcttaaagaggaattcgccacaacctggcacaaagaccccgagcat
ccataccgaacttggacctatcacggaagctatgaagtgaaggccactggctcagcaagc
tctctcgtcaatggggtggtaaagctcatgagcaaaccctgggacgccatcgccaatgtc
accacaatggccatgaccgacaccaccccctttggccagcagagggtctttaaagagaag
gttgacacgaaggctccagaaccaccagcaggagtcaaggaagtgctcaatgagactacc
aactggctgtgggcccacttgtcacgggagaaacgaccccgcttgtgcactaaggaagaa
ttcataaagaaagtcaacagcaacgcagctctcggagcagtgttcgctgaacagaatcaa
tggagcacggcgcgggaggccgtgggtgaccctctgttctgggagatggttaatgaagaa
agggaaaaccatttgcgaggagagtgccacacgtgcatttataacatgatgggaaaaaga
gagaaaaaacccggagagttcggaaaggctaaagggagtagggctatctggttcatgtgg
ctcggagctcggtacctagagttcgaagctctaggatttctaaatgaagaccattggctg
agccgagagaattcaggaggtggggtggaaggttcaggcgtccaaaagctgggatacatt
ctccgtgacatagcagggaagcaaggaggtaaaatgtatgccgatgacaccgccgggtgg
gacaccagaattactagaaccgacttggaaaatgaagccaaagtgctggagcttttggaa
ggtgaacaccgcatgctcgcccgagccataattgaactaacgtacaggcacaaagtggtc
aaggtcatgaggcccgcagcaggaggaaagacagtgatggacgtgatatcacgagaagac
caaagggggagcgggcaggtggtgacctacgctctcaacacattcacgaacattgccgtc
cagcttgtccgcttgatggaggctgagggggtcattggaccacaacacttggaacagctg
cccagaaaaaacaagatagctgttaggacctggctctttgagaatggagaggagagagtg
accaggatggcgatcagtggagacgactgcgtcgtcaagccgctggatgacagattcgcc
acggctctccatttcctcaacgcaatgtcgaaggtcagaaaagatatccaagaatggaag
ccttcgcatggttggcacgactggcagcaggttcccttttgctccaatcattttcaggag
attgtgatgaaagatggaaggagcatagtcgtcccgtgcagagggcaggatgagctgatt
ggcagggcgcgcatctccccaggagctgggtggaatgtaaaggacacagcctgcctggcc
aaagcgtatgcacagatgtggctgcttctatatttccatcggagggacctacgcctcatg
gcaaatgcaatctgctcagcagttccagtggactgggtgcccacaggcagaacatcctgg
tcaatacactcaaaaggagagtggatgaccactgaagacatgctacaagtctggaacaga
gtatggattgaagaaaatgaatggatgatggacaagaccccaatcacaagctggacagac
gttccgtacgtgggaaagcgtgaggacatctggtgtggcagtctcatcggaacgcgatcc
agggcaacatgggctgagaacatctacgcggcaataaaccaagtgagggccatcattgga
aaagaaaattatgttgattacatgacttccctcagaagatatgaggatgtgttgattcag
gaggacagggtcattta------------------------------gat--taagtcat
gtgtgtaatgtgagataagaaaatg--tgcatgtggagtcaggccagcaaaagctgccac
cggatactgagtagacggtgctgcctgcgtctcagttccaggaggactgggttaacaaat
ctgacaacggaaggtgggaaagccctcagaaccgtctcggaagcaggtccctgctcaccg
gaagttggaagaccaacgtcaggccacaattctgtgccactccgctggggagtgcggcct
gcgcagccccaggaggactgggttaacaaagccgttgaggcccccacggcccaagcctcg
tctaagatgcaatagactaggtgtaaggactagaggttagaggagaccccgtggaaacaa
caatgtgcggcccaagccccctcgaagctgtagaggaggtggaaggactagaggttaaag
gagaccccgcatttgcatc-aaaacagcatattgacacctgggaatagactgggagatct
tctgctctatctcaacatc-agctactaggcacagagcsccgaa----------------
----------------------------------
>JEV/Taiwan/H10100739/H/2012_CN_12
---------------------------cttagtatcgttgagaagaatcgagagattagt
gcagtttaaacagttttttagaacggaagaacaaccatgactaaaaaaccaggagggccc
ggaagaaaccgggccatcaatatgctgaaacgcggattaccccgcgtattcccactagtg
ggagtgaagagggtagtgatgagcttgttggacggcagagggccagtacgatttgtgctg
gctcttatcacgttcttcaagtttacagcattagccccgaccaaggcgcttttgggccgc
tggagagcagtggaaaaaagtgtggcaatgaaacatcttactagtttcaaacgagaactt
ggaacactcattgacgccgtgaacaagcggggcaaaaaacaaaacaaaagaggagggaat
gaaagctcgattatgtggcttgccagcttggcaatcgtaacagcctgtgccggagccatg
aagctatcaaactttcaaggaaagcttctgatgaccatcaacaacacggacattgcggac
gtcatcgtgatccccacctcaaaaggtgaaaacagatgttgggtccgagcaatcgacgtt
ggatacatgtgtgaagacaccatcacgtacgaatgtccgaagcttgccatgggcaacgat
ccggaagacgtggactgctggtgtgacaatcaggaagtctacgtgcagtatggtcgctgc
acacggaccaggcattccaaacgaagcagaagatccgtttcggtccaaacgcatggggaa
agctcactagtgaataaaaaagaggcttggctggattcaacgaaggccacgcgatacctc
atgaaaacggagaactggatcataaggaaccctggttatgctttcctggcggcggcgctt
ggatggatgcttggcagcaacagtggccaacgtgtggtgttcactattctcttgctattg
gtcgctccggcttacagttttaactgtctgggaatggggaatcgagatttcatagaagga
gccagtggagccacttgggtggatctggtgttggaaggagatagctgtttgacaattatg
gcaaacgacaagccaacattagatgtccgcatgatcaacattgaagctagtcaacttgct
gaagtcaggagttactgctatcatgcttcagtcactgacatttcaacggtggctcgatgc
cccacgactggagaagcccacaacgagaaacgtgccgacagtagctacgtgtgcaaacaa
ggctttactgatcgcggatggggaaatggatgtggacttttcgggaaaggaagcattgac
acatgtgcaaaattttcttgtaccaataaggccattggaagaatgatccaaccagagaac
atcaagtacgaggttggcatattcgtgcacggaaccaccacctcggagaaccatggaaat
tactcagcgcaagtaggagcgtctcaagcagcaaagtttactgtaactccaaatgctcct
tcaataaccctcaagctcggtgattatggagaagtcacattggattgtgaaccaaggagt
ggactgaacactgaagcgttctatgtcatgaccgtgggttcgaagtcattcttagtccat
agggaatggttccatgacctttctcttccctggacgtccccctcaagcacggcatggaga
aacagagaactcctcatggaatttgaagaggcacatgccacaaaacaatctgtcgtagct
cttgggtcacaggagggaggcctccatcaagcgcttgcaggagccatcgtggtggagtac
tcgagctcagtgaagttgacatcaggtcacttgaaatgcaggctaaaaatggacaaactg
gctctgaagggcacgacttatggcatgtgtacagagaaattctcgttcgcgaaaaatcca
gcggacacaggccatggaacagttgtcattgagctcacatattctggaagtgatggtccc
tgcaaaattccgattgtctcagtcgcgagtttaaacgacatgacccctgtggggaggctg
gtaacagtaaaccccttcgtcgcaacatctagctccaactcaaaggtgctggttgagatg
gaacctccctttggggactcttatatcgtggttggaagaggggacaagcagattaaccat
cactggcacaaagctggaagcacgctgggcaaagctttctcaacaactttgaaaggggct
cagagactagcagcgctaggtgacacagcctgggacttcggctccattggaggggtattc
aactccatagggaaagctgttcaccaagtatttggcggtgcattcagaacgctctttggg
ggaatgtcttggatcacacaaggactaatgggggccttacttctttggatgggtgtcaac
gcacgagaccggtcaatcgccctggcttttctggccacgggaggtgtgcttgtgttttta
gcgaccaatgtgcatgccgacaccggctgtgccattgacatcacaagaaaagagatgagg
tgtggaagtggcatcttcgtgcacaacgacgtagaggcctgggtagataggtacaaatat
ctgccagagacgcccagatccttagcgaagatcgtccacaaagcacatcaagaaggagtg
tgcggggtcagatccgtcactagattggaacaccagatgtgggaatctgtgcgggacgaa
ctgaatgttttgctcaaagagaacgcggtggacctcagtgtggtggtgaacaagcccgtg
gggagatatcgctcagccccaaaacgcctatccatgactcaagaaaagtttgagatgggc
tggaaagcatggggaaaaagcattctcttcgcccccgaattggccaactccacattcgtc
gtggatggacccgagacaaaggaatgccctgatgagcgcagagcctggaacagcatgcaa
atcgaagatttcggcttcggcatcacatcaacccgagtgtggctgaaaattagagaggag
aacactgatgagtgtgatggagcaatcatagggacagctgttaaagggcatgtggcagtt
catagtgacttgtcatactggattgagagccgtctcaatgacacctggaaacttgaaagg
gctgtcttcggagaggtgaaatcttgcacttggcccgagacacacactctttggggtgac
ggtgttgaggagagcgagcttatcatcccacataccatagctggaccgagaagcaagcac
aaccggagagaagggtataaaacacaaaaccagggaccctgggatgagaacggcatcgtc
cttgactttgactattgcccaggaacaaaagtcaccatcacagaggactgtggcaagagg
ggtccctcaatcagaaccactactgacagtggaaagctgatcaccgattggtgctgccgc
agctgttctctaccgcctttacggttccggacagaaaatggttgctggtatgggatggaa
atcagacctgttaggcacgacgaaacaacactcgttagatcacaggttgacgctttcaac
ggcgaaatgattgacccttttcagctgggccttctggtgatgtttctggccacccaggag
gtccttcgcaagaggtggacggccagattgacgattcctgcggttttgggggctctactt
gtgctgatgcttgggggcatcacttacactgatctggcaagatatgtggtgctagttgct
gcggctttcgcggaggccaacaatggaggagatgttctgcacctcgctctgatagccgtc
ttcaagatccagccagcttttctggtcatgaacatgcttagcgcgagatggacgaaccaa
gagaacgtggttctggtcctgggggcggcttttttccaactagcttcagtggatttgcag
atcggagtccacggaatcctgaatgccgcagctatagcatggatgatcgttcgagcgatc
acatttcccacaacttctaccgttgccatgccaatcttagcgctcctaactccgggaatg
agggctttgtatctggacacttacagaatcattcttcttgtcataggaatttgttccctg
ctgcaagagaggagaaagaccatggcgaagaagaaaggagccgtgctcttgggcttagcg
ctcacttccaccggatggttttcgcccaccactatcgcagctggactgatggtctgcaac
ccaaacaagaagagagggtggccagccaccgagttcctttcagcggttgggttgatgttt
gccattgtgggaggtctagccgagttggacatcgaatctatgtcaatacccttcatgctg
gcagggctcatggcagtgtcctacgtggtatcaggaaaggcaaccgacatgtggctggac
cgggctgctgatatcagctgggagatggaggctgcaatcacaggaagtagccggaggcta
gatgttaagttggatgacgacggcgactttcacttgattgatgatcccggtgttccatgg
aaagtctggctcttgcgcatgtcttgtatcggtttagccgctctgacaccctgggctatc
gttcccgccgcttttggctactggctcactctgaaaacaacaaaaagagggggcgtgttc
tgggacacgccgtctccaaagccttgcttaagaggggacaccaccacaggagtttaccga
attatggccagggggattctcggcacttaccaggccggcgttggagttatgtacgaaaat
gttttccacacattgtggcacacaactagaggagcagccatcatgagtggagaaggaaag
ctaacgccatactggggcagtgtgaaggaagaccgcataagctatggaggcccgtggagg
ttcgaccggaagtggaatgggacagatgatgtgcaagtgattgtggtggaaccagggaaa
cctgcagtaaacatccagacaaaaccgggagtgtttcgcaccccttttggggaggttgga
gcagtcagcttggactacccacggggaacatccggctcacccatcctagattccaatgga
gacatcataggcttgtatggcaatggggttgaactcggcgatggatcgtacgtcagcgcc
attgtgcagggcgaccgtcaagaggaaccagttccagatgcctacactccaagcatgctg
aaaaagagacagatgactgtgctggacctgcacccaggttcgggaaaaaccaggaagatc
ctaccccaaataatcaaggacgccatccagcagcgcttgagaacagccgtgctggcaccc
acacgagtggtagcagcagaaatggcggaagctttgagaggactcccagtacgatatcaa
acctcagcagtgcagagggagcatcagggaaatgaaatagtagacgtaatgtgccatgcc
actctgacccatagactaatgtcaccaaacagggtgcccaactacaacttattcgtgatg
gatgaggctcacttcacagacccagccagcatcgccgctcggggttatattgcgaccaag
gtggaactgggggaggcagcagccatttttatgacggcgaccccgcccgggaccactgat
ccctttcccgactcaaatgccccaattcatgatctgcaggatgagatcccagacagggca
tggagcagtggatacgaatggatcacggactatgcaggaaaaactgtgtggttcgtagca
agtgtgaaaatggggaatgagatcgcaatgtgcctccaaagagcggggaaaaaggtcatc
cagctcaatcgcaagtcatatgacacagagtatccaaaatgcaaaaatggagattgggac
tttgttatcaccactgacatctctgagatgggggccaattttggtgcgagccgggtcatt
gactgcagaaagagtgtgaaacccaccatcctagaggagggagaaggtagagtcattctt
ggaaacccatcccccataaccagtgcaagtgcagcccaacggagaggtagagtgggcagg
aatcccaaccaagttggagatgaataccattacggaggggccaccagtgaagatgacagc
aacttggcccactggacagaggcaaaaattatgctagacaacatacacatgcccaatgga
ttagtggctcagctgtacgggccagagagggaaaaagctttcacaatggatggagagtac
cgtcttagaggtgaggagaagaagaacttcttggagctgcttagaacggctgacctccca
gtatggctagcctacaaggtggcgtccaatggcattcagtacactgacagaaaatggtgc
tttgatggaccacgcacaaatgccatactagaagataacactgaggtggagatagtcacc
cgaatgggtgagagaaagatcctcaagccgagatggctcgatgcgagggtttatgcagac
caccaggctctcaagtggtttaaggattttgcagcgggcaagagatcagccgtcagtttt
atagaggtgctcggtcgcatgcctgagcatttcatgggaaagacacgggaagccttagac
acaatgtatctggtggcaacagctgagaaaggtggaaaggcacaccgcatggctcttgaa
gaactgcccgacgcattggagaccatcacactcatcgttgccatcactgtgatgacagga
ggattcttcctgctcatgatgcagagaaagggtataggaaaaatgggtctaggggctcta
gtgctcacgctggccacctttttcctatgggcggcagaggttcctggaaccaaaatagcg
ggcaccctactggtcgccctgttgctgatggtggtcctcatcccggaaccagaaaaacag
aggtcacagacagataaccagttggcagtgtttcttatctgcgtcctgaccgtggtcgga
gtggtggcagcaaatgagtatggaatgctggaaaaaaccaaagcagaccttaagagcatg
tttggtggaaggacgcaagcaccaggactgaccgga---ttgcctagcatggcactggac
ttgcgcccagccacagcttgggcgctgtatggggggagcacagttgtgctaacccctctc
ctgaagcacctaatcacctcagaatacgtcaccacatcgttagcttcaatcagttcacaa
gcgggttcgctgtttgttttgccgcgaggcgtgccttttactgacttggacctaaccgtt
ggccttgtctttcttggctgttggggccaaatcaccctcaccacgttcctaacagctatg
gtgctagtgacactccactacggatacatgctccctgggtggcaagcagaggcactcaga
gctgctcagagaagaacagcggctggcataatgaagaatgccgtcgtggacggaatggtc
gccaccgatgtgcccgaactggaaagaactactcccttgatgcaaaagaaagtcggccaa
gtgctcctcataggggtcagcgtggcggcgtttctcgtcaaccccaatgtcaccaccgtg
agagaggcaggtgtgttggtgacggcagccacgctcaccttgtgggacaatggagccagt
gccgtctggaattccaccaccgctacggggctttgccatgtcatgcgaggcagctaccta
gctggtggctccattgcctggactctcatcaagaacgctgacaggccctccttaaaaagg
gggaggcctggaggcaggacgctaggggagcagtggaaggaaaagttgaatgctatgaac
agggatgagtttttcaaatacagaagagaggccataattgaagtggaccgcactgaagca
cgcagggctaggcgcgagaacaacatagtgggaggccatccagtctcgcgagggtcagca
aagctccgctggctcgtggaaaaaggatttgtctcgccaataggaaaagtcatagatctg
ggatgcggacgcggaggctggagctactacgcagcaactctgaaaaaagttcaggaagtc
aaagggtacacgaaaggtggggcgggacacgaagaaccgatgctcatgcagagttacggt
tggaacctggtctcgttgaagagtggggtggacgtattctacaaaccctcggagcctagt
gacaccctgttctgtgacataggagaatcttccccaagtccagaggtggaggaacaacgc
acgctgcgcgtcctagaaatgacatctgactggttacatcggggacctagagagttctgc
ataaaagtgctctgcccttacatgcctaaagttatagaaaagatggaagtcctgcaacgt
cgtttcggtggcgggctggtgcgccttcccctgtctcgaaactccaaccatgagatgtac
tgggtgagtggagctgctggcaatgtggtgcatgcagtcaacatgaccagccaagtgctg
ctagggcgaatggatcgcacagtgtggagagggccaaagtatgaagaggatgtcaacctg
ggcagcgggacgagagctgttgggaagggagaggtccatagcaaccaggaaaaaattagg
aagagaatccagaaacttagagaggaattcgccacaacctggcacaaagaccccgagcat
ccataccgaacttggacctatcacggaagctacgaagtgaaggccactggctcagcaagc
tctctcgtcaatggggtggtaaagctcatgagcaaaccctgggacgccatcgccaatgtc
accacaatggccatgaccgacaccaccccctttgggcagcagagggtctttaaagagaag
gttgatacgaaggctccagagccaccagcaggagtcaaggaagtgctcaacgagaccacc
aactggctgtgggcccacctgtcacgggagaagcgaccccgcttgtgcactaaggaagaa
ttcataaagaaagtcaacagcaacgcagctctcggagcagtgttcgctgaacaaaatcaa
tggagcacggcgcgggaagccgtgggcgaccctctgttctgggagatggtcaacgaagaa
agggaaaaccatttgcgaggggagtgccacacgtgcatttacaacatgatgggaaagaga
gaaaaaaaacccggagagttcggaaaggctaaagggagtagggctatttggttcatgtgg
ctcggagctcggtacctagagttcgaagccctaggatttctaaatgaagaccattggctg
agccgagagaactcaggaggtggggtggaaggttcaggcgtccaaaagttgggatacatt
ctccgtgacatagcagggaagcaaggaggtaaaatgtatgccgatgacaccgccggttgg
gacaccagaatcactagaaccgacttggaaaatgaagccaaagtgctggaacttttggat
ggtgaacaccgcatgctcgcccgagccataattgaactaacgtacaggcacaaagtggtc
aaggttatgagacctgcagcaggaggaaagacagtgatggacgtgatatcgcgagaagac
caaagggggagtgggcaggtggtgacctacgctctcaacacattcacgaacattgccgtc
cagcttgtccgcttgatggaggctgagggggttattggaccacaacacttggaacagctg
cccaggaaaaacaaaatagctgttaggacctggctctttgagaatggagaggagagagtg
actaggatggcgatcagtggagacgactgtgtcgtcaagccgctggatgacagattcgcc
acggccctccatttcctcaacgcaatgtcgaaggtcagaaaagatatccaagaatggaag
ccttcgcatggttggcacgactggcagcaggttcccttttgctccaatcattttcaggag
attgtgatgaaagatggaaggagcatagtcgtcccgtgcagagggcaggatgagctgatt
ggcagggcgcgcatctccccaggagctggatggaatgtgaaggacacagcttgcctggcc
aaagcgtacgcacagatgtggctgcttctatacttccatcggagggacctacgcctcatg
gcaaatgcaatctgctcagcagttccagtggactgggtgcccacaggcagaacatcctgg
tcaatacactcaaaaggagagtggatgaccactgaagacatgctgcaagtttggaacagg
gtatggattgaagaaaatgaatggatgatggacaagaccccaatcacaagctggacagac
gttccgtacgtgggaaagcgtgaggacatctggtgtggcagtctcatcggaacgcgatcc
agggcaacatgggctgagaacatctacgcggcaataaaccaagtgagggccattattgga
aaagaaaattatgttgattacatgacttccctcagaagatatgaggatgtattgattcag
gaggacagggtcatttag-----------------------acag--gat--aaagtcat
gtgtgtaatgtga-ataagaaaatg--tgcatgtggagtcaggccagcaacagctgccac
cggatactgagtagacggtgctgcctgcgcctcagtcccaggaggactgggttaacaaat
ctgacaacggaaggtgggaaagccctcagaaccgtctcggaagcaggtccctgctcaccg
gaagttggaagaccaacgtcaggccacaattctgtgccactccgctggggagtgcggcct
gcgcagccccaggaggactgggttaacaaagccgttgaggcccccacggcccaagcctcg
tctaagatgcaatagactaggtgtaaggactagaggttagaggagaccccgtggaaacaa
catcatgcggcccaagccccctcgaagctgtagaggaggtggaaggactagaggttagag
gagaccccgcatttgcatc-aaaacagcatattgacacctgggaatagactgggagatct
tctgctctatctcaacatc-agctactaggcacagagcgccgaagtatgtagctg-----
----------------------------------
>HEN0701_CN_07
agaagtttatctgtgtgaacttcttggcttagtatcgttgagaagaatcgagagattagt
gcagtttaaacagttttttagaacggaagaacaaccatgactaaaaaaccaggagggccc
ggaaaaaaccgggccatcaatatgctgaaacgcggattaccccgcgtattcccactagtg
ggagtgaagagggtagttatgagcttgttggacggcagagggccagtacgatttgtgctg
gctcttatcacgttcttcaagtttacagcattagccccgaccaaggcgcttttgggccgc
tggagagcagtggaaaaaagtgtggcaatgaaacatcttaccagtttcaaacgagaactt
ggaacactcattgacgccgtgaacaagcggggcaaaaaacaaaacaaaagaggagggaat
gaaagcttgattatgtggcttgccagcttggcaatcgtaacagcctgtgccggagccatg
aagctatcaaactttcaaggaaagcttctgatgaccatcaacaacacggacattgcggat
gtcatcgtgatccccacctcaaaaggtgaaaacagatgctgggtacgagcaatcgacgtt
ggttacatgtgtgaagacaccatcacgtatgaatgtccgaagcttgccgtgggcaacgat
ccggaagacgtggactgctggtgcgacaatcaggaagtctacgtgcagtatggtcgctgc
acacggaccaggcattccaaacgaagcagaagatccgtttcggtccaaacgcatggggaa
agctcactagtgaacaaaaaagaggcttggctggattcaacgaaggccacgcgatacctc
atgaaaacggagaactggatcataaggaaccctggttatgctttcctggcggtggcactt
ggatggatgcttggcagcaacaatggccaacgtgtggtgttcactattctcttgctattg
gtcgccccggcttacagttttaactgtctgggaatggggaatcgggatttcatagaagga
gccagtggagccacttgggtggatctggtgttggaaggagatagctgtttgacaattatg
gcaaacgacaaaccaacactagatgtccgcatgatcaacattgaagctagccaacttgct
gaagtcaggagttactgctatcacgcttcagtcactgacatttcaacggtggctcgatgc
cccacgactggagaagcccacaatgaaaaacgtgctgacagcagctacgtgtgcaaacaa
ggctttactgaccgcggatggggaaatggatgtggacttttcgggaaaggaagcattgac
acatgcgcaaaattttcgtgtaccagtaaggccattggaagaatgatccaaccagagaac
atcaagtacgaggttggcatattcgtgcacggaaccactacctcggaaaaccatgggaat
tactcagcgcaagtaggagcgtctcaagcagcaaagtttactgtaactccaaatgctcct
tcaataaccctcaagcttggtgattatggagaagtcacactggattgtgaaccaaggagt
ggactgaacactgaagcgttctatgtcatgaccgtgggttcgaagtcattcttagtccat
agggaatggttccatgacctttctcttccctggacgtccccctcaagcacggcatggaga
aacagagaactcctcatggaatttgaagaggcacatgccacaaaacaatctgtcgtagct
cttgggtcacaggagggaggcctccatcaagcgttggcaggagccatcgtggtggagtac
tcgagctcagtgaaattgacatcaggtcacctgaaatgcaggctaaaaatggacaaactg
gctctgaagggcacgacttatggcatgtgtacagaaaaattctcgttcgcgaaaaatcca
gcggacacgggccatggaacagttgtcattgagctcacatattctggaagtgatggtccc
tgtaaaattccgattgtctcagtcgctagtttaaacgacatgacccctgtggggaggctg
gtaacagtaaaccccttcgtcgcaacatctagctccaactcaaaggtgctggttgagatg
gaacctcccttcggagactcttatatcgtggttggaagaggggacaagcagattaaccat
cactggcacaaagctggaagcacgctgggcaaagctttctcaacaactttgaaaggggct
cagagactagcagcgctaggtgacacagcctgggacttcggttccattggaggggtattc
aactccatagggaaagctgttcaccaagtatttggcggtgcattcagaacgctctttggg
ggaatgtcttggatcacacaaggactaatgggggccttacttctttggatgggtgtcaac
gcacgagaccggtcaatcgccctggcttttctggccacgggaggtgtgctcgtgttttta
gcgaccaatgtgcatgccgacactggctgtgccattgacatcacaagaaaagagatgagg
tgtggaagtggcatcttcgtgcacaacgacgtagaggcttgggtagataggtacaaatat
ttgccagagacgcccagatccttagcgaagatcgtccacaaagcacatcaagaaggagtg
tgcggggtcagatccgtcactagactggaacaccagatgtgggagtctgtgcgagacgaa
ctgaatgtcttgctcaaagagaacgcggtggatctcagtgtggtggtgaacaagcccgtg
gggagatatcgctcagcccccaaacgcctatccatgactcaagaaaagtttgagatgggc
tggaaagcatggggaaaaagcattctcttcgcccccgaattggccaactccacgttcgtc
gtggatggacccgagacaaaggaatgccctgatgagcgcagagcctggaacagcatgcaa
atcgaagatttcggcttcggcatcacatcaacccgagtgtggctgaaaattagagaggag
aacactgatgagtgtgatggagcaatcatagggacagctgttaaagggcatgtggcagtt
catagtgacttgtcatactggatcgagagccgtctcaatgacacctggaaacttgagagg
gctgtcttcggggaggtgaaatcttgcacttggcccgagacacacactctttggggtgac
ggtgttgaggagagcgagcttatcatcccacacaccatagctggaccgagaagcaagcac
aaccggagagaagggtataaaacacaaaaccagggaccctgggatgagaacggcatcgtt
cttgactttgactattgtccaggaacaaaagtcaccatcacagaggactgtggcaagagg
ggtccctcaatcagaaccactactgacagtggaaagctgatcaccgattggtgctgccgc
agctgttctctaccgcctttgcggttccggacagaaaatggttgctggtatgggatggaa
atcagacctgttaggcatgacgaaacaacactcgttaggtcacaggttgacgctttcaac
ggcgaaatgattgacccttttcagctgggccttctggtgatgtttctggccacccaggag
gtccttcgcaagaggtggacggccagattgacgattcctgcggttttgggggctctactt
gtgctgatgcttgggggcatcacttacactgacctggcaagatatgtggtgctagttgct
gcggctttcgcggaggccaacagtggaggagatgttctgcacctcgctctgatagccgtc
ttcaagatccaaccagcttttctggtcatgaacatgcttagcgcgagatggacgaaccaa
gagaacgtggttctggtcctgggggcggcttttttccaactagcttcagtggatttacag
atcggagtccacggaatcctgaacgctgcagccatagcatggatgatcgttcgagcgatc
acatttcccacaacttctaccgttgccatgccaatcttagcgctcctaactccgggaatg
agggctttgtatctggacacttatagaatcattcttcttgtcataggaatttgttccctg
ctgcaagagaggagaaagaccatggcgaagaagaaaggagccgtgctcttgggcttagcg
ctcacatccaccggatggttttcgcccaccactatcgcagccggactaatggtctgcaac
ccaaacaagaagagggggtggccagccaccgagttcctttcagcggttgggttgatgttt
gccattgtgggaggtctagccgagttggacatcgaatctatgtcaatacccttcatgctg
gcagggctcatggcagtgtcctacgtggtatcaggaaaggcaaccgacatgtggctggac
cgggctgccgatatcagctgggagatggaggctgcaatcacaggaagtagccggaggcta
gatgttaagttggatgacgacggcgactttcacttgattgatgatcccggtgttccatgg
aaggtctggcttctgcgcatgtcttgtatcggtttagccgctctgacaccctgggctatc
gttcccgccgcttttggctattggctcactctgaaaacaacaaaaagagggggcgtgttc
tgggacacgccatctccaaagccttgcttaaagggggacaccaccacaggagtttaccga
attatggccagggggattctaggcacttaccaggccggagttggagtcatgtatgagaat
gttttccacacattgtggcacacaactagaggagcagccatcatgagtggagaaggaaag
ctaacgccatactggggtagtgtgaaggaagaccgcataagctatggaggcccgtggagg
tttgaccggaagtggaatggaacagatgatgtgcaagtgattgtggtggaacaagggaaa
cctgcagtaaacatccagacaaaaccgggagtgtttcgcacccctttcggggaagttgga
gcagtcagcttggactacccacggggaacatccggctcacccatcctagattccaatgga
gacatcataggcttgtatggcaatggggttgaactcggcgatggatcgtatgtcagcgcc
attgtgcagggcgaccgtcaagaggaaccagttccagatgcctacactccaagcatgctg
aaaaagagacagatgactgtgctggacctgcacccaggttcgggaaaaaccaggaagatc
ctaccccaaataattaaggacgccatccagcagcgcttgagaacagccgtgctggcaccc
acacgagtggtagcagcagaaatggcggaagctttgagaggactcccagtacgatatcaa
acctcggcagtgcagagggagcatcagggaaatgaaatagtagacgtaatgtgccatgcc
actctgacccatagactaatgtcaccaaacagggtgcccaactacaatttattcgtgatg
gatgaggctcacttcactgacccagctagcatcgccgctcggggttatattgcaaccaag
gtggaactgggggaggcagcagccatttttatgacggcgaccccgcccgggaccactgat
ccctttcccgactcaaatgccccaattcatgacctgcaggatgagatcccagacagggca
tggagcagtggatacgaatggatcacggactatgcgggaaaaactgtgtggttcgtggca
agtgtgaaaatggggaatgagatcgcaatgtgcctccaaagagcggggaaaaaggtcatc
cagctcaatcgtaagtcatatgacacagaatacccaaaatgcaaaaatggagattgggac
tttgttatcaccactgacatctctgagatgggggccaattttggtgcgagcagggtcatt
gactgcagaaagagtgtgaaacccaccatcctagaggagggagaaggtagagtcattctt
ggaaacccatcccccataaccagtgcaagtgcagcccaacggagaggtagagtgggcagg
aatcctaaccaagttggagatgaataccattacgggggggccaccagtgaagatgacagc
aacctagcccactggacagaggcaaaaattatgctagacaacatacatatgcctaatgga
ttagtggctcagctgtacgggccagagagggaaaaggctttcacaatggatggagagtac
cgactcagaggtgaggagaagaagaacttcttggagctgcttagaacggctgacctccca
gtatggctagcctacaaggtggcgtccaatggcattcagtacactgacagaaaatggtgc
tttgatggaccacgcacaaatgccatactagaagataacactgaggtggagatagttacc
cgaatgggtgagagaaagatcctcaagccgagatggctcgatgcgagggtttatgcagac
caccaggccctcaagtggtttaaggattttgcagcgggcaagagatcagccgtcagtttc
atagaggtgctcggtcgcatgcctgagcatttcatgggaaagacacgggaagccttagac
acaatgtatctggtggcaacagctgagaaaggtggaaaggcacaccgcatggctcttgaa
gaactgcccgacgcattggagaccatcacactcatcgttgccatcactgtgatgacagga
ggattcttcctgctcatgatgcagagaaagggtataggaaaaatgggtctaggggctcta
gtgcttacgctggctacctttttcctatgggcggcagaggttcctggaaccaaaatagcg
ggcaccctactggtcgccctgttgctaatggtggtcctcatcccggaaccagaaaaacag
aggtcacagacagacaaccagttggcagtgtttcttatctgcgtcctgaccgtggtcgga
gtggtggcagcaaatgagtacggaatgctggaaaaaaccaaagcagaccttaagagcatg
tttggcggaaggacgcaagcaccaggactgaccgga---ttgcctagcatggcactggac
ttgcgcccagccacagcttgggcgctgtatggggggagcacagttgtgttaacccctctc
ctgaagcatctaatcacctcagaatacgtcaccacatcgttagcttcaatcagttcacaa
gcgggttcgctgtttgttttgccgcgaggcgtgcctttcactgacttggatctaaccgtt
ggccttgtctttcttggctgttggggccaaatcaccctcaccacgttcctaacagctatg
gtgctagtgacactccactatggatacatgctccctgggtggcaagcagaggcactcaga
gctgctcagagaagaacagcggctggcataatgaagaatgccgtcgtggacggaatggtc
gccaccgatgtgcccgaactggaaagaaccactcccttgatgcaaaagaaagtcggccaa
gtgctcctcataggggtcagcgtggcggcgtttctcgtcaaccccaatgtcaccaccgtg
agagaggcaggtgtgttggtgacggcagccacactcaccttgtgggacaatggagccagt
gccgtctggaattccaccaccgctacggggctttgccatgtcatgcgaggcagctaccta
gctggcggctccattgcctggactctcatcaagaacgctgacaagccctccttaaaaagg
gggaggcctggaggcaggacgctaggggagcagtggaaggaaaagttgaatgctatgagc
agggatgagttcttcaaatacagaagagaggccataattgaggtggaccgcactgaagca
cgcagggctaggcgcgagaacaacatagtgggaggacacccagtctcgcgagggtcagca
aagctccgctggctcgtggaaaaaggatttgtctcgccaataggaaaagtcatagatctg
ggatgcgggcgcggaggctggagctactacgcagcaactctgaaaaaagttcaggaagtc
aaagggtacacgaaaggtggggcgggacacgaagaaccgatgctcatgcagagttacggt
tggaacctggtctcgttaaagagtggggtggacgtattctacaaaccctcggagcctagt
gacaccctgttctgtgacataggagaatcttccccaagtccagaggtggaggaacaacgc
acgctgcgcgtcctagaaatgacatctgactggttacatcggggacctagagagttctgc
ataaaagtgctctgcccttacatgcctaaagttatagaaaagatggaagtcctgcaacgt
cgtttcggtggcgggttggtgcgccttcccctgtctcgaaactccaaccatgagatgtac
tgggtgagtggagctgctggcaatgtggtgcatgcggtcaacatgaccagccaagtgctg
ctagggcgaatggatcgcacagtgtggagagggccaaagtacgaagaggatgtcaacctg
ggcagcgggacgagagctgtggggaagggagaggtccatagcaaccagaaaaaaattagg
aagagaatccagaaacttagagaggaattcgctacaacctggcacaaagacccagagcat
ccataccgaacttggacctatcatggaagctacgaagtgaaggccactggctcagcaagc
tctctcgtcaatggggtggtaaagctcatgagcaaaccctgggacgccatcgccaatgtc
accacaatggccatgactgacaccaccccctttggccaacagagggtcttcaaagagaag
gttgacacgaaggctccagagccaccagcaggagtcaaggaagtgctcaacgagaccacc
aactggctgtgggcccacttgtcacgggagaaacgaccccgcttgtgcactaaggaagaa
ttcataaagaaagtcaacagcaacgcagctctcggagcagtgttcgctgaacaaaaccaa
tggagcacggcgcgggaagccgtgggcgaccctctgttctgggagatggtcaatgaagaa
agggaaaaccatttgcgaggggagtgccacacgtgcgtttacaacatgatgggaaaaaga
gagaaaaaacctggagagttcggaaaggctaaagggagtagggctatttggttcatgtgg
ctcggagctcggtacctagagttcgaagccctaggatttctaaatgaagaccattggctg
agccgagagaattcaggaggtggggtggaaggttcaggcgtccaaaagctgggatacatt
ctccgtgacatagcagggaagcaaggaggtaaaatgtatgccgatgacaccgccgggtgg
gacaccagaatcactagaaccgacttggaaaatgaagccaaagtgctggagcttttggat
ggtgaacatcgcatgctcgcccgagccataattgaactaacgtacaggcacaaagtggtc
aaggttatgaggcctgcagcaggaggaaagacagtgatggacgtgatatcacgagaagac
caaagggggagtgggcaggtggtgacctacgctctcaacacattcacgaacattgctgtc
cagcttgtccgcttgatggaggctgagggggtcattggaccacaacacttggaacagctg
cccaggaaaaacaaaatagctgttaggacctggctttttgagaatggagaggagagagtg
actaggatggcgatcagtggagacgactgcgttgtcaagccgctggatgacagattcgcc
acggctctccatttcctcaacgcaatgtcgaaggtcagaaaagatatccaagaatggaag
ccttcgcatggttggcacgactggcagcaggttcccttttgctccaatcattttcaggag
attgtgatgaaagatggaaggagcatagtcgtcccgtgcagagggcaggatgagctgatt
ggcagggcgcgcatctccccaggagctggatggaatgtgaaggacacagcttgcctggcc
aaagcgtatgcacagatgtggctgcttctatacttccatcggagggatctacgccttatg
gcaaatgcaatctgctcagcagttccagtggactgggtgcccacaggcagaacatcctgg
tcaatacactcaaaaggagagtggatgaccactgaagacatgctgcaagtctggaacagg
gtatggattgaagaaaatgaatggatgatggacaagaccccaatcacaagctggacagac
gttccgtacgtgggaaagcgtgaggacatctggtgtggcagtctcatcggaacgcgatcc
agggcaacatgggctgagaacatctacgcggcaataaaccaagtgagggccatcattgga
aaagaaaattatgttgattacatgacttccctcagaagatatgaggatgtattgatccag
gaggatagggtcatttag-----------------------acat--gat--aaagtcat
gtgtgtaatgtga-acaagaaaatg--tgcatgtggagtcaggccagcaaaagctgccac
cggatactgagtagacggtgctgcctgcgtctcagtcccaggaggactgggttaacaaat
ctgacaacggaaggtgggaaagccctcagaaccgtctcggaagcaggtccctgctcaccg
gaagttgaaagaccaacgtcaggccacaattttgtgccactccgctggggagtgcggcct
gcgcagccccaggaggactgggttaacaaagccgttgaggcccccacggcccaagcctcg
tctaagatgcaatagactaggtgtaaggactagaggttagaggagaccccgtggaaacaa
cattatgcggcccaagccccctcgaagctgtagaggaggtggaaggactagaggttagag
gagaccccgcatttgcatc-aaaacagcatattgacacctgggaatagactgggagatct
tctgctctatctcaacatc-agctactaggcacagagcgccgaagtatgtagctggtggt
gaggaagaacacaggatct---------------
>duck/2022-SD-1_CN_22
agaagtttatctgtgtgaacttcttggcttagtatcgttgagaagaatcgagagattagt
gcagtttaaacagttttttagaacggaagaacaaccatgactaaaaaaccaggagggccc
ggaaaaaaccgggccatcaatatgctgaaacgcggattaccccgcgtattcccactagtg
ggagtgaagagggtagttatgagcttgttggacggcagagggccagtacgatttgtgctg
gctcttatcacgttcttcaagtttacagcattagccccgaccaaggcgcttttgggccgc
tggagagcagtggaaaaaagtgtggcaatgaaacatcttaccagtttcaaacgagaactt
ggaacactcattgacgccgtgaacaagcggggcaaaaaacaaaacaaaagaggagggaat
gaaagcttgattatgtggcttgccagcttggcaatcgtaacagcctgtgccggagccatg
aagctatcaaactttcaaggaaagcttctgatgaccatcaacaacacggacattgcggat
gtcatcgtgatccccacctcaaaaggtgaaaacagatgctgggtacgagcaatcgacgtt
ggttacatgtgtgaagacaccatcacgtatgaatgtccgaagcttgccgtgggcaacgat
ccggaagacgtggactgctggtgcgacaatcaggaagtctacgtgcagtatggtcgctgc
acacggaccaggcattccaaacgaagcagaagatccgtttcggtccacacgcatggggaa
agctcactagtgaacaaaaaagaggcttggctggattcaacgaaggccacgcgatacctc
atgaaaacggagaactggatcataaggaaccctggttatgctttcctggcggtggcactt
ggatggatgcttggcagcaacaatggccaacgtgtggtgttcactattctcttgctattg
gtcgccccggcttacagttttaactgtctgggaatggggaatcgggatttcatagaagga
gccagtggagccacttgggtggatctggtgttggaaggagatagctgtttgacaattatg
gcaaacgacaaaccaacactagatgtccgcatgatcaacattgaagctagccaacttgct
gaagtcaggagttactgctatcacgcttcagtcactgacatttcaacggtggctcgatgc
cccacgactggagaagcccacaatgaaaaacgtgctgacagcagctacgtgtgcaaacaa
ggctttactgaccgcggatggggaaatggatgtggacttttcgggaaaggaagcattgac
acatgcgcaaaattttcgtgtaccagtaaggccattggaagaatgatccaaccagagaac
atcaagtacgaggttggcatattcgtgcacggaaccactacctcggaaaaccatgggaat
tactcagcgcaagtaggagcgtctcaagcagcaaagtttactgtaactccaaatgctcct
tcaataaccctcaagcttggtgattatggagaagtcacactggattgtgaaccaaggagt
ggactgaacactgaagcgttctatgtcatgaccgtgggttcgaagtcattcttagtccat
agggaatggttccatgacctttctcttccctggacgtccccctcaagcacggcatggaga
aacagagaactcctcatggaatttgaagaggcacatgccacaaaacaatctgtcgtagct
cttgggtcacaggagggaggcctccatcaagcgttggcaggagccatcgtggtggagtac
tcgagctcagtgaaattgacatcaggtcacctgaaatgcaggctaaaaatggacaaactg
gctctgaagggcacgacttatggcatgtgtacagaaaaattctcgttcgcgaaaaatcca
gcggacacgggccatggaacagttgtcattgagctcacatattctggaagtgatggtccc
tgtaaaattccgattgtctcagtcgctagtttaaacgacatgacccctgtggggaggctg
gtaacagtaaaccccttcgtcgcaacatctagctccaactcaaaggtgctggttgagatg
gaacctcccttcggagactcttatatcgtggttggaagaggggacaagcagattaaccat
cactggcacaaagctggaagcacgctgggcaaagctttctcaacaactttgaaaggggct
cagagactagcagcgctaggtgacacagcctgggacttcggttccattggaggggtattc
aactccatagggaaagctgttcaccaagtatttggcggtgcattcagaacgctctttggg
ggaatgtcttggatcacacaaggactaatgggggccttacttctttggatgggtgtcaac
gcacgagaccggtcaatcgccctggcttttctggccacgggaggtgtgctcgtgttttta
gcgaccaatgtgcatgccgacactggctgtgccattgacatcacaagaaaagagatgagg
tgtggaagtggcatcttcgtgcacaacgacgtagaggcttgggtagataggtacaaatat
ttgccagagacgcccagatccttagcgaagatcgtccacaaagcacatcaagaaggagtg
tgcggggtcagatccgtcactagactggaacaccagatgtgggagtctgtgcgagacgaa
ctgaatgtcttgctcaaagagaacgcggtggatctcagtgtggtggtgaacaagcccgtg
gggagatatcgctcagcccccaaacgcctatccatgactcaagaaaagtttgagatgggc
tggaaagcatggggaaaaagcattctcttcgcccccgaattggccaactccacgttcgtc
gtggatggacccgagacaaaggaatgccctgatgagcgcagagcctggaacagcatgcaa
atcgaagatttcggcttcggcatcacatcaacccgagtgtggctgaaaattagagaggag
aacactgatgggtgtgatggagcaatcatagggacagctgttaaagggcatgtggcagtt
catagtgacttgtcatactgggtcgagagccgtctcaatgacacctggaaacttgagagg
gctgtcttcggggaggtgaaatcttgcacttggcccgagacacacactctttggggtgac
ggtgttgaggagagcgagcttatcatcccacacaccatagctggaccgagaagcaagcac
aaccggagagaagggtataaaacacaaaaccagggaccctgggatgagaacggcatcgtt
cttgactttgactattgtccaggaacaaaagtcaccatcacagaggactgtggcaagagg
ggtccctcaatcagaaccactactgacagtggaaagctgatcaccgattggtgctgccgc
agctgttctctaccgcctttgcggttccggacagaaaatggttgctggtatgggatggaa
atcagacctgttaggcatgacgaaacaacactcgttaggtcacaggttgacgctttcaac
ggcgaaatgattgacccttttcagctgggccttctggtgatgtttctggccacccaggag
gtccttcgcaagaggtggacggccagattgacgattcctgcggttttgggggctctactt
gtgctgatgcttgggggcatcacttacactgacctggcaagatatgtggtgctagttgct
gcggctttcgcggaggccaacagtggaggagatgttctgcacctcgctctgatagccgtc
ttcaagatccaaccagcttttctggtcatgaacatgcttagcgcgagatggacgaaccaa
gagaacgtggttctggtcctgggggcggcttttttccaactagcttcagtggatttacag
atcggagtccacggaatcctgaacgctgcagccatagcatggatgatcgttcgagcgatc
acatttcccacaacttctaccgttgccatgccaatcttagcgctcctaactccgggaatg
agggctttgtatctggacacttatagaatcattcttcttgtcataggaatttgttccctg
ctgcaagagaggagaaagaccatggcgaagaagaaaggagccgtgctcttgggcttagcg
ctcacatccaccggatggttttcgcccaccactatcgcagccggactaatggtctgcaac
ccaaacaagaagagggggtggccagccaccgagttcctttcagcggttgggttgatgttt
gccattgtgggaggtctagccgagttggacatcgaatctatgtcaatacccttcatgctg
gcagggctcatggcagtgtcctacgtggtatcaggaaaggcaaccgacatgtggctggac
cgggctgccgatatcagctgggagatggaggctgcaatcacaggaagtagccggaggcta
gatgttaagttggatgacgacggcgactttcacttgattgatgatcccggtgttccatgg
aaggtctggcttctgcgcatgtcttgtatcggtttagccgctctgacaccctgggctatc
gttcccgccgcttttggctattggctcactctgaaaacaacaaaaagagggggcgtgttc
tgggacacgccatctccaaagccttgcttaaagggggacaccaccacaggagtttaccga
attatggccagggggattctaggcacttaccaggccggagttggagtcatgtatgagaat
gttttccacacattgtggcacacaactagaggagcagccatcatgagtggagaaggaaag
ctaacgccatactggggtagtgtgaaggaagaccgcataagctatggaggcccgtggagg
tttgaccggaagtggaatggaacagatgatgtgcaagtgattgtggtggaaccagggaaa
cctgcagtaaacatccagacaaaaccgggagtgtttcgcacccctttcggggaagttgga
gcagtcagcttggactacccacggggaacatccggctcacccatcctagattccaatgga
gacatcataggcttgtatggcaatggggttgaactcggcgatggatcgtatgtcagcgcc
attgtgcagggcgaccgtcaagaggaaccagttccagatgcctacactccaagcatgctg
aaaaagagacagatgactgtgctggacctgcacccaggttcgggaaaaaccaggaagatc
ctaccccaaataattaaggacgccatccagcagcgcttgagaacagccgtgctggcaccc
acacgagtggtagcagcagaaatggcggaagctttgagaggactcccagtacgatatcaa
acctcggcagtgcagagggagcatcagggaaatgaaatagtagacgtaatgtgccatgcc
actctgacccatagactaatgtcaccaaacagggtgcccaactacaatttattcgtgatg
gatgaggctcacttcactgacccagctagcatcgccgctcggggttatattgcaaccaag
gtggaactgggggaggcagcagccatttttatgacggcgaccccgcccgggaccactgat
ccctttcccgactcaaatgccccaattcatgacctgcaggatgagatcccagacagggca
tggagcagtggatacgaatggatcacggactatgcgggaaaaactgtgtggttcgtggca
agtgtgaaaatggggaatgagatcgcaatgtgcctccaaagagcggggaaaaaggtcatc
cagctcaatcgtaagtcatatgacacagaatacccaaaatgcaaaaatggagattgggac
tttgttatcaccactgacatctctgagatgggggccaattttggtgcgagcagggtcatt
gactgcagaaagagtgtgaaacccaccatcctagaggagggagaaggtagagtcattctt
ggaaacccatcccccataaccagtgcaagtgcagcccaacggagaggtagagtgggcagg
aatcctaaccaagttggagatgaataccattacgggggggccaccagtgaagatgacagc
aacctagcccactggacagaggcaaaaattatgctagacaacatacatatgcctaatgga
ttagtggctcagctgtacgggccagagagggaaaaggctttcacaatggatggagagtac
cgactcagagttgaggagaagaagaacttcttggagctgcttagaacggctgacctccca
gtatggctagcctacaaggtggcgtccaatggcattcagtacactgacagaaaatggtgc
tttgatggaccacgcacaaatgccatactagaagataacactgaggtggagatagttacc
cgaatgggtgagagaaagatcctcaagccgagatggctcgatgcgagggtttatgcagac
caccaggccctcaagtggtttaaggattttgcagcgggcaagagatcagccgtcagtttc
atagaggtgctcggtcgcatgcctgagcatttcatgggaaagacacgggaagccttagac
acaatgtatctggtggcaacagctgagaaaggtggaaaggcacaccgcatggctcttgaa
gaactgcccgacgcattggagaccatcacactcatcgttgccatcactgtgatgacagga
ggattcttcctgctcatgatgcagagaaagggtataggaaaaatgggtctaggggctcta
gtgcttacgctggctacctttttcctatgggcggcagaggttcctggaaccaaaatagcg
ggcaccctactggtcgccctgttgctaatggtggtcctcatcccggaaccagaaaaacag
aggtcacagacagacaaccagttggcagtgtttcttatctgcgtcctgaccgtggtcgga
gtggtggcagcaaatgagtacggaatgctggaaaaaaccaaagcagaccttaagagcatg
tttggcggaaggacgcaagcaccaggactgaccgga---ttgcctagcatggcactggac
ttgcgcccagccacagcttgggcgctgtatggggggagcacagttgtgttaacccctctc
ctgaagcatctaatcacctcagaatatgtcaccacatcgttagcttcaatcagttcacaa
gcgggttcgctgtttgttttgccgcgaggcgtgcctttcactgacttggatctaaccgtt
ggccttgtctttcttggctgttggggccaaatcaccctcaccacgttcctaacagctatg
gtgctagtgacactccactatggatacatgctccctgggtggcaagcagaggcactcaga
gctgctcagagaagaacagcggctggcataatgaagaatgccgtcgtggacggaatggtc
gccaccgatgtgcccgaactggaaagaaccactcccttgatgcaaaagaaagtcggccaa
gtgctcctcataggggtcagcgtggcggcgtttctcgtcaaccccaatgtcaccaccgtg
agagaggcaggtgtgttggtgacggcagccacactcaccttgtgggacaatggggccagt
gccgtctggaattccaccaccgctacggggctttgccatgtcatgcgaggcagctaccta
gctggcggctccattgcctggactctcatcaagaacgctgacaagccctccttaaaaagg
gggaggcctggaggcaggacgctaggggagcagtggaaggaaaagttgaatgctatgagc
agggatgagttcttcaaatacagaagagaggccataattgaggtggaccgcactgaagca
cgcagggctaggcgcgagaacaacatagtgggaggacacccagtctcgcgagggtcagca
aagctccgctggctcgtggaaaaaggatttgtctcgccaataggaaaagtcatagatctg
ggatgcgggcgcggaggctggagctactacgcagcaactctgaaaaaagttcaggaagtc
aaagggtacacgaaaggtggggcgggacacgaagaaccgatgctcatgcagagttacggt
tggaacctggtctcgttaaagagtggggtggacgtattctacaaaccctcggagcctagt
gacaccctgttctgtgacataggagaatcttccccaagtccagaggtggaggaacaacgc
acgctgcgcgtcctagaaatgacatctgactggttacatcggggacctagagagttctgc
ataaaagtgctctgcccttatatgcctaaagttatagaaaagatggaagtcctgcaacgt
cgtttcggtggcgggttggtgcgccttcccctgtctcgaaactccaaccatgagatgtac
tgggtgagtggagctgctggcaatgtggtgcatgcggtcaacatgaccagccaagtgctg
ctagcgcgaatggatcgcacagtgtggagagggccaaagtacgaagaggatgtcaacctg
ggcagcgggacgagagctgtggggaagggagaggtccatagcgaccagaaaaaaattagg
aagagaatccagaaacttagagaggaattcgctacaacctggcacaaagacccagagcat
ccataccgaacttggacctatcatggaagctacgaagtgaaggccactggctcagcaagc
tctctcgtcaatggggtggtaaagctcatgagcaaaccctgggacgccatcgccaatgtc
accacaatggccatgactgacaccaccccctttggccaacagagggtcttcaaagagaag
gttgacacgaaggctccagagccaccagcaggagtcaaggaagtgctcaacgagaccacc
aactggctgtgggcccacttgtcacgggagaaacgaccccgcttgtgcactaaggaagaa
ttcataaagaaagtcaacagcaacgcagctctcggagcagtgttcgctgaacaaaaccaa
tggagcacggcgcgggaagccgtgggcgaccctctgttctgggagatggtcaatgaagaa
agggaaaaccatttgcgaggggagtgccacacgtgcgtttacaacatgatgggaaaaaga
gagaaaaaacctggagagttcggaaaggctaaagggagtagggctatttggttcatgtgg
ctcggagctcggtacctagagttcgaagccctaggatttctaaatgaagaccattggctg
agccgagagaattcaggaggtggggtggaaggttcaggcgtccaaaagctgggatacatt
ctccgtgacatagcagggaagcaaggaggtaaaatgtatgccgatgacaccgccgggtgg
gacaccagaatcactagaaccgacttggaaaatgaagccaaagtgctggagcttttggat
ggtgaacatcgcatgctcgcccgagccataattgaactaacgtacaggcacaaagtggtc
aaggttatgaggcctgcagcaggaggaaagacagtgatggacgtgatatcacgagaagac
caaagggggagtgggcaggtggtgacctacgctctcaacacattcacgaacattgctgtc
cagcttgtccgcttgatggaggctgagggggtcattggaccacaacacttggaacagctg
cccaggaataacaaaatagctgttaggacctggctttttgagaatggagaggagagagtg
actaggatggcgatcagtggagacgactgcgttgtcaagccgctggatgacagattcgcc
acggctctccatttcctcaacgcaatgtcgaaggtcagaaaagatatccaagaatggaag
ccttcgcatggttggcacgactggcagcaggttcccttttgctccaatcattttcaggag
attgtgatgaaagatggaaggagcatagtcgtcccgtgcagagggcaggatgagctgatt
ggcagggcgcgcatctccccaggagctggatggaatgtgaaggacacagcttgcctggcc
aaagcgtatgcacagatgtggctgcttctatacttccatcggagggatctacgccttatg
gcaaatgcaatctgctcagcagttccagtggactgggtgcccacaggcagaacatcctgg
tcaatacactcaaaaggagagtggatgaccactgaagacatgctgcaagtctggaacagg
gtatggattgaagaaaatgaatggatgatggacaagaccccaatcacaagctggacagac
gttccgtacgtgggaaagcgtgaggacatctggtgtggcagtctcatcggaacgcgatcc
agggcaacatgggctgagaacatctacgcggcaataaaccaagtgagggccatcattgga
aaagaaaattatgttgattacatgacttccctcagaagatatgaggatgtattgatccag
gaggatagggtcatttag-----------------------acat--gat--aaagtcat
gtgtgtaatgtgagacaagaaaatg--tgcatgtggagtcaggccagcaaaagctgccac
cggatactgagtagacggtgctgcctgcgtctcagtcccaggaggactgggttaacaaat
ctgacaacggaaggtgggaaagccctcagaaccgtctcggaagcaggtccctgctcaccg
gaagttgaaagaccaacgtcaggccacaattttgtgccactccgctggggagtgcggcct
gcgcagccccaggaggactgggttaacaaagccgttgaggcccccacggcccaagcctcg
tctaagatgcaatagactaggtgtaaggactagaggttagaggagaccccgtggaaacaa
cattatgcggcccaagccccctcgaagctgtagaggaggtggaaggactagaggttagag
gagaccccgcatttgcatc-aaaacagcatattgacacctgggaatagactgggagatct
tctgctctatctcaacatc-agctactaggcacagagcgccgaagtatgtagctggtggt
gaggaagaacacaggatct---------------
>K12IN0325_KR_10
----------ctgtgtgaacttcttggcttagtatcgttgagaagaatcgagagattagt
gcagtttaaacagttttttagaacggaagaacaaccatgactaaaaaaccaggagggccc
ggaaaaaaccgggccatcaatatgctgaaacgcggattaccccgcgtattcccactagtg
ggagtgaagagggtagtgatgagcttgttggacggcagagggccagtacgatttgtgctg
gctcttatcacgttcttcaagtttacagcattagccccgaccaaggcgcttttgggccgc
tggagagcagtggaaaaaagtgtggcaatgaaacatcttaccagtttcaaacgagaactt
ggaacactcatcgacgccgtgaacaagcggggcaaaaaacaaaacaaaagaggagggaat
gaaagctcgattatgtggcttgccagcttggcaatcgtaacagcctgtgccggagccatg
aagctatcaaactttcaaggaaagcttctgatgaccatcaacaacacggacattgcggac
gtcatcgtgatccccacctcaaaaggtgaaaacagatgttgggtccgagcaatcgacgtt
ggttacatgtgtgaagacaccatcacgtacgaatgtccgaagcttgccgtgggcaacgat
ccggaagacgtggactgctggtgcgacaatcaagaagtctacgtgcagtatggtcgctgc
acacggaccaggcattccaaacgaagcagaagatccgtttcggtccaaacgcatggggaa
agctcactagtgaacaaaaaagaggcttggctggattcgacgaaggccacgcgatacctc
atgaaaacggagaactggatcataaggaaccctggttatgctttcctggcggcggcactt
ggatggatgcttggcagcaacagtggccaacgtgtggtgttcactattctcttgctgttg
gtcgctccggcttacagttttaactgtctgggaatggggaatcgggatttcatagaagga
gccagtggagccacttgggtggatctggtgttagaaggagatagctgtttgacaatcatg
gcaaacgacaaaccaacactagatgtccgcatgatcaacattgaagctagccaacttgct
gaagtcaggagttactgttatcacgcttcagtcactgacatttcaacggtggctcgatgc
cccacgactggagaagcccacaacaaaaaacgtgctgacagcagctacgtgtgcaaacaa
ggctttactgaccgcggatggggaaatggatgtggacttttcgggaaaggaagcattgac
acatgcgcaaaattttcttgtaccagtaaggccattggaagaatgatccaaccagagaac
atcaagtacgaggttggcatattcgtgcacggaaccaccacctcggaaaaccatgggaat
tactcagcgcaagtaggagcgtctcaagcagcaaagtttactgtaactccaaatgctccc
tcaataaccctcaagcttggtgattatggagaagtcacactggattgtgaaccaaggagt
ggactgaacactgaagcgttctatgtcatgaccgtgggttcgaagtcattcttagtccat
agggaatggttccatgacctttctcttccctggacgtccccctcaagcacggcatggaga
aacagagaactcctcatggaatttgaagaggcacatgccacaaaacaatccgtcgtagct
cttgggtcacaggagggaggcctccatcaagcgttggcaggagccatcgtggtggagtac
tcgagctcagtgaagttgacatcaggtcacctgaaatgcaggctaaaaatggacaaactg
gctctgaagggcacgacttatggcatgtgtacagaaaaattctcgttcgcgaaaaatcca
gcggacacaggccatggaacagttgtcattgagctcacatactctggaagtgatggtccc
tgtaaaattccgattgtctcagtcgcgagtttaaacgacatgacccctgtggggaggctg
gtaacagtaaaccccttcgtcgcgacatctagctccaactcaaaggtgctggttgagatg
gaacctcccttcggagactcttatatcgtggttggaagaggggacaagcagattaaccat
cactggcacaaagctggaagcacgctgggtaaagccttctcaacaactttgaaaggggct
cagagactagcagcgctaggtgacacagcttgggacttcggctccattggaggggtattc
aactccatagggaaagctgttcaccaagtatttggcggtgcattcagaacgctcttcggg
ggaatgtcttgggtcacacaaggactaatgggggccttacttctttggatgggtgtcaac
gcacgagaccggtcaatcgccctggcttttctggccacgggaggtgtgctcgtgttttta
gcgaccaatgtgcatgccgacactggctgtgccattgacatcacaagaaaagaaatgagg
tgtggaagtggcatcttcgtgcacaacgacgtagaggcttgggtagataggtacaaatat
ctgccagagacgcccagatccttagcgaagatcgtccacaaagcacatcaagaaggagtg
tgcggggtcagatccgtcactagactggaacaccagatgtgggaatctgtgcgggacgaa
ctgaatgtcttgctcaaagagaacgcggtggatctcagtgtggtggtgaacaagcccgtg
gggagatatcgctcagcccccaaacgcctatccatgactcaagaaaagtttgagatgggc
tggaaagcatggggaaaaagcattctcttcgcccccgaattggccaactccacgttcgtc
gtggatggacccgagacaaaggaatgccctgatgagcgcagagcctggaacagcatgcaa
atcgaagatttcggctttggcatcacatcaacccgagtgtggctgaaaattagagaggag
aacactgatgagtgtgatggagcaatcatagggacagctgtcaaagggcatgtggcagtt
catagtgacttgtcatactggattgagagccgtctcaatgacacctggaaacttgagagg
gctgtcttcggagaggtgaaatcttgcacttggcccgagacacacactctttggggtgac
ggtgttgaggagagcgagcttatcatcccacacaccatagctggaccgagaagcaagcac
aaccggagagaagggtataaaacacaaaaccagggaccctgggatgagaacggcatcgtc
cttgactttgactattgtccaggaacaaaagtcaccatcacagaggactgtggcaagagg
ggtccctcaatcagaaccactactgacagtggaaagctgatcaccgattggtgctgccgc
agctgttctctaccgcctttacggttccggacagaaaatggttgctggtatgggatggaa
atcagacctgttaggcatgatgaaacaacactcgttagatcacaggttgacgctttcaac
ggcgaaatgattgacccttttcagctgggccttctggtgatgtttctggccacccaggag
gtccttcgcaagaggtggacggccagattgacgattcctgcggttttgggggctctactt
gtgctgatgcttgggggcatcacttacactgacctggcaagatatgtggtgctagttgct
gcggctttcgcggaggccaacagtggaggagatgttctgcacctcgctttgatagccgta
ttcaagatccaaccagcttttctggtcatgaacatgcttagcgcgagatggacgaaccaa
gagaacgtggttctggtcctgggggcggcttttttccaactggcttcagtggatttacag
atcggagtccacggaatcctgaatgccgcagccatagcatggatgatcgttcgagcgatc
acatttcccacaacttctaccgttgccatgccagtcttagcgctcctaactccgggaatg
agggccttgtatctggacacttacagaatcattcttcttgtcataggaatttgttccctg
ctgcaagagaggagaaagaccatggcgaagaagaaaggagccgtgctcttgggcttagcg
ctcacatccaccggatggttttcgcccaccactatcgcagccggactaatggtctgcaac
ccaaacaagaagagagggtggccagctaccgagttcctttcagcggttgggttgatgttt
gccattgtgggaggtctagccgagttggacatcgaatctatgtcaatacccttcatgctg
gcagggctcatggcagtgtcctacgtggtatcaggaaaggcaaccgacatgtggctggac
cgggctgccgatatcagctgggagatggaagctgcaatcacaggaagtagccggaggcta
gatgttaagttggatgacgacggcgactttcacttgattgatgatcccggtgttccatgg
aaagtctggctcttgcgtatgtcttgtatcggtttagccgctctgacaccctgggctatc
gttcccgccgcttttggctattggctcactctgaaaacaacgaaaagagggggcgtgttc
tgggacacgccatctccaaagccttgcttaaagggggacaccaccacaggagtttaccga
attatggctagggggattctcggcacttaccaggccggcgttggagtcatgtacgagaat
gttttccacacattgtggcacacaactagaggagcagccatcatgagtggagaaggaaag
ctaacgccatactggggtagtgtgaaggaagaccgcataagctatggaggcccgtggagg
ttcgaccggaagtggaatggaacagatgatgtgcaagtgatcgtggtggaaccagggaaa
cctgcagtaaacatccagacaaaaccgggagtgttccgcacccctttcggggaggttgga
gcagtcagcttggactacccacggggaacatccggctcacccatcctagattccaatgga
gacatcataggcttgtatggcaatggagttgaactcggcgatggatcgtacgtcagcgcc
attgtgcagggcgaccgtcaagaggaaccagttccagatgcctacactccaagcatgcta
aaaaagagacagatgactgtgctggacctgcacccaggttcggggaaaaccaggaagatc
ctaccccaaataatcaaggacgccatccagcagcgcttgagaacagccgtgctggcaccc
acacgagtggtagcagcagaaatggcggaagctttgagaggactcccagtacgatatcaa
acctcagcagtgcagagggagcatcagggaaatgaaatagtagacgtaatgtgccatgcc
actctgacccatagactaatgtcaccaaacagggtgcccaactacaatttattcgtgatg
gatgaggctcacttcactgacccagctagcatcgccgctcggggttatatcgcaactaag
gtggaactgggggaggcagcagccatttttatgacggcgaccccgcccgggaccactgat
ccctttcccgactcaaatgccccaattcatgacctgcaggatgagatcccagacagggca
tggagcagtggatacgaatggatcacggactatgcgggaaaaactgtgtggttcgtggca
agcgtgaaaatggggaatgagatcgcaatgtgccttcaaagagcggggaaaaaggtcatc
cagctcaatcgtaagtcttatgacacagaatacccaaaatgcaaaaatggagattgggac
tttgttatcaccactgacatctctgagatgggggccaattttggtgcgagcagggtcatt
gactgcagaaagagtgtgaaacccaccatcctagaggagggagaaggtagagtcattctt
ggaaacccatcccccataaccagtgcaagtgcagcccaacggagaggtagagtgggcagg
aatcccaaccaagttggagatgaataccattacgggggggccaccagtgaagatgacagc
aacttagcccactggacagaggcaaaaattatgctagacaacatacatatgcctaatgga
ttagtggctcagctgtacgggccagagagggaaaaggctttcacaatggatggagagtac
cgtctcagaggtgaggagaagaagaacttcttggagctgcttagaacggctgacctccca
gtatggctagcctacaaggtagcgtccaatggcattcagtacactgacagaaaatggtgc
tttgatggaccacgcacaaatgccatactagaagataacactgaggtggagatagtcacc
cgaatgggtgagagaaagatcctcaagccgagatggctcgatgcgagggtttatgcagac
caccaggccctcaagtggtttaaggattttgcagcgggcaagagatcagccgtcagtttc
atagaggtgctcggtcgcatgcctgagcatttcatgggaaagacacgggaagccttagac
acaatgtatctggtggcaacagctgagaaaggtggaaaggcacaccgcatggctcttgaa
gaactgcccgacgcattggagaccatcacactcatcgttgccatcactgtgatgacagga
ggattcttcctgctcatgatgcagagaaagggtataggaaaaatgggtctaggggctcta
gtgctcacgctggccacctttttcctatgggcggcagaggttcctggaaccaaaatagcg
ggtaccttactgatcgccctgttgctgatggtggtcctcattccggaaccagaaaaacag
aggtcacagacagacaatcagttggcagtgtttcttatctgcgtcctgaccgtggtcgga
gtggtggcagcaaatgagtatggaatgctggaaaaaaccaaagcagaccttaggagcatg
tttggcggaaggacgcaagcatcaggactgaccgga---ttgccaagcatggcactggac
ttgcgcccagccacagcttgggcgctgtatggggggagcacagttgtgttaacccctctc
ctgaagcacctaatcacttcagaatacgtcaccacatcgctagcttcaatcagttcacaa
gcgggttcgctgtttgtcttgccgcgaggcgtgcctttcactgacttggatctaaccgtt
ggccttgtctttcttggctgttggggccaaatcaccctcaccacgttcctaacagctatg
gtgctagtgacactccactatggatacatgctccctgggtggcaagcagaggcactcaga
gctgctcagagaagaacagcggctggcataatgaagaatgccgtcgtggacggaatggtc
gccactgatgtgcccgaactggaaagaaccactcctttgatgcaaaagaaagtcggccaa
gtgctcctcataggggtcagcgtggcggcgtttctcgtcaaccccaatgtcaccaccgtg
agagaggcaggtgtgttggtgacggcagccacactcaccttgtgggacaatggagccagt
gcagtctggaattccaccaccgctacggggctctgccatgtcatgcgaggcagctaccta
gctggcggctccattgcctggactctcatcaagaacgctgacaagccctccttaaaaagg
gggaggcctggaggcaggacgctaggggagcagtggaaggaaaagttgaatgctatgagc
agggatgagttcttcaaatacagaagagaggccataattgaggtggaccgcactgaagca
cgcagggctaggcgcgagaacaacatagtgggaggacatccagtctcgcgagggtcagca
aagctccgctggctcgtggaaaaaggatttgtctcgccaataggaaaagtcatagatctg
ggatgcgggcgcggaggctggagctactacgcagcaactctgaaaaaagttcaggaagtc
aaagggtacacgaaaggtggggcgggacacgaagaaccgatgctcatgcagagttacggt
tggaacctggtctcgctaaaaagtggggtggacgtattctacaaaccctcggagcctagt
gacaccctgttctgtgatataggagaatcttccccaagtccggaggtggaggaacaacgc
acgctgcgcgtcttagaaatgacatctgactggttacatcggggacctagagagttctgc
ataaaagtgctctgcccttacatgcctaaagttatagaaaagatggaagtcctgcaacgt
cgtttcggtggcgggctggtgcgccttcccctgtctcgaaactccaaccatgagatgtac
tgggtgagtggagctgctggcaatgtggtgcatgcggtcaacatgaccagccaagtgctg
ctagggcgaatggatcgcacagtgtggagagggccaaagtatgaagaggatgtcaacctg
ggcagcgggacgagagctgtggggaagggagaagtccatagtaaccaggaaaaaattagg
aggagaatccagaaacttagagaggaattcgctacaacctggcacaaagaccccgagcat
ccataccgaacttggacctatcacggaagctacgaagtgaaggccactggctcagcaagc
tctctcgtcaatggggtggtaaagctcatgagcaaaccctgggacgccatcgccaatgtc
accacaatggccatgaccgacaccaccccctttggccagcagagggtctttaaagagaag
gttgacacgaaggctccagagccaccagcaggagtcaaggaagtgctcaacgagaccacc
aactggctgtgggcccacttgtcacgggagaaacgaccccgcttgtgcactaaggaagaa
ttcataaagaaagtcaacagcaacgcagctctcggagcagtgttcgctgaacagaatcaa
tggagcacggcgcgggaagccgtgggtgaccctctgttctgggagatggtcaatgaagaa
agggaaaaccatttgcgaggggagtgccacacgtgcatttacaacatgatgggaaaaaga
gagaaaaaacccggagagttcggaaaggctaaagggagtagggctatctggttcatgtgg
ctcggagctcggtacctagagttcgaagccctaggatttctaaatgaagaccattggctg
agccgagagaattcaggaggtggggtggaaggttcaggcgtccaaaagttgggatacatt
ctccgtgacatagcagggaagcaaggaggtaaaatgtatgccgatgacaccgccgggtgg
gacaccagaatcactagaaccgacttggaaaatgaagccaaagtgctggagcttttggat
ggtgaacaccgcatgctcgcccgagccataattgaactaacgtacaggcacaaagtggtc
aaggttatgagacctgcagcaggaggaaagacagtgatggacgtgatatcacgagaagac
caaagggggagcgggcaggtggtgacctacgctctcaacacattcacgaacattgccgtc
cagcttgtccgcttgatggaggctgaaggggtcattggaccacaacacttggaacagctg
cccaggaaaaacaagatagctgttaggacctggctctttgagaatggagaggagagagtg
actaggatggcgatcagtggagacgactgcgtcgtcaagccgctggatgatagattcgcc
acggctctccattttctcaacgcaatgtcgaaggtcaggaaagatatccaagaatggaag
ccttcgcatggttggcacgactggcagcaggttcccttttgctccaatcattttcaggag
attgtgatgaaagatggaaggagcatagtcgtcccgtgcagagggcaggatgagctgatt
ggcagggcgcgcatctccccaggagctggatggaatgtgaaggacacagcttgcctggcc
aaagcgtatgcacagatgtggctgcttctatacttccatcggagggacctacgcctcatg
gcaaatgcaatctgctcagcagttccagtggactgggtgcccacaggcagaacatcctgg
tcaatacactcaaaaggagagtggatgaccactgaagacatgctgcaagtctggaacagg
gtatggattgaagaaaatgaatggatgatggacaagaccccaatcacaagctggacagac
gttccgtacgtgggaaagcgtgaggacatctggtgtggcagtctcatcggaacgcgatcc
agggcaacatgggctgagaacatctacgcggcaataaaccaagtgagggccatcattgga
aaagaagattatgttgattacatgacttccctcagaagatatgaggatgtattgattcag
gaggacagggtcatttag-----------------------acag--gat--taagtcat
gtgtgtaatgtgagataagaaaatg--tgcatgtggagtcaggccagcaaaagctgccac
cggatactgagtagacggtgctgcctgcgtctcagttccaggaggactgggttaacaaat
ctgacaacggaaggtgggaaagccctcagaaccgtctcggaagcaggtccccgctcaccg
gaagttgaaagaccaacgtcaggccacaattctgtgccactccgctggggagtgcggcct
gcgcagccccaggaggactgggttaacaaagccgttgaggcccccacggcccaagcctcg
tctaagatgcaatagactaggtgtaaggactagaggttagaggagaccccgtggaaacaa
cattatgcggcccaagccccctcgaagctgtagaggaggtggaaggactagaggttagag
gagaccccgcatttgcatc-aaaacagcatattgacacctgggaatagactgggagatct
tctgctctatctcaacatc-agctactaggcacagagcgccga-----------------
----------------------------------
>SDWF-2021_CN_21
agaagtttatctgtgtgaacttcttggcttagtatcgttgagaagaatcgagagattagt
gcagtttaaacagttttttagaacggaagaacaaccatgactaaaaaaccaggagggccc
ggaaaaaaccgggccatcaatatgctgaaacgcggattaccccgcgtattcccactagtg
ggagtgaagagggtagttatgagcttgttggacggcagagggccagtacgatttgtgctg
gctcttatcacgttcttcaagtttacagcattagccccgaccaaggcgcttttgggccgc
tggagagcagtggaaaaaagtgtggcaatgaaacatcttaccagtttcaaacgagaactt
ggaacactcattgacgccgtgaacaagcggggcaaaaaacaaaacaaaagaggagggaat
gaaagcttgattatgtggcttgccagcttggcaatcgtaacagcctgtgccggagccatg
aagctatcaaactttcaaggaaggcttctgatgaccatcaacaacacggacattgcggac
gtcatcgtgatccccacctcaaaaggtgaaaacagatgctgggtacgagcaatcgacgtt
ggttacatgtgtgaagacaccatcacgtatgaatgtccgaagcttgccgtgggcaacgat
ccggaagacgtggactgctggtgcgacaatcaggaagtctacgtgcagtatggtcgctgc
acacggaccaggcattccaaacgaagcagaagatccgtttcggtccaaacgcatggggaa
agctcactagtgaacaaaaaagaggcttggctggattcaacgaaggccacgcgatacctc
atgaaaacggagaactggatcataaggaaccctggttatgctttcctggcggtggcactt
ggatggatgcttggcagcaacaatggccaacgtgtggtgttcactattctcttgctattg
gtcgccccggcttacagttttaactgtctgggaatggggaatcgggatttcatagaagga
gccagtggagccacttgggtggatctggtgttggaaggagatagctgtttgacaattatg
gcaaacgacaaaccaacactagatgtccgcatgatcaacattgaagctagccaacttgct
gaagtcaggagttactgctatcacgcttcagtcactgacatttcaacggtggctcgatgc
cccacgactggagaagcccacaatgaaaaacgtgctgacagcagctacgtgtgcaaacaa
ggctttactgaccgcggatggggaaatggatgtggacttttcgggaaaggaagcattgac
acatgcgcaaaattttcgtgtaccagtaaggccattggaagaatgatccaaccagagaac
atcaagtacgaggttggcatattcgtgcacggaaccactacctcggaaaaccatgggaat
tactcagcgcaagtaggagcgtctcaagcagcaaagtttactgtaactccaaatgctcct
tcaataaccctcaagcttggtgattatggagaagtcacactggattgtgaaccaaggagt
ggactgaacactgaagcgttctatgtcatgaccgtgggttcgaagtcattcttagtccat
agggaatggttccatgacctttctcttccctggacgtccccctcaagcacggcatggaga
aacagagaactcctcatggaatttgaagaggcacatgccacaaaacaatctgtcgtagct
cttgggtcacaggagggaggcctccatcaagcgttggcaggagccatcgtggtggagtac
tcgagctcagtgaaattgacatcaggtcacctgaaatgcaggctaaaaatggacaaactg
gctctgaagggcacgacttatggcatgtgtacagaaaaattctcgttcgcgaaaaatcca
gcggacacgggccatggaacagttgtcattgagctcacatattctggaagtgatggtccc
tgtaaaattccgattgtctcagtcgctagtttaaacgacatgacccctgtggggaggctg
gtaacagtaaaccccttcgtcgcaacatctagctccaactcaaaggtgctggttgagatg
gaacctcccttcggagactcttatatcgtggttggaagaggggacaagcagattaaccat
cactggcacaaagctggaagcacgctgggcaaagctttctcaacaactttgaaaggggct
cagagactagcagcgctaggtgacacagcctgggacttcggttccattggaggggtattc
aactccatagggaaagctgttcaccaagtatttggcggtgcattcagaacgctctttggg
ggaatgtcttggatcacacaaggactaatgggggccttacttctttggatgggtgtcaac
gcacgagaccggtcaatcgccctggcttttctggccacgggaggtgtgctcgtgttttta
gcgaccaatgtgcatgccgacactggctgtgccattgacatcacaagaaaagagatgagg
tgtggaagtggcatcttcgtgcacaacgacgtagaggcttgggtagataggtacaaatat
ttgccagagacgcccagatccttagcgaagatcgtccacaaagcacatcaagaaggagtg
tgcggggtcagatccgtcactagactggaacaccagatgtgggagtctgtgcgagacgaa
ctgaatgtcttgctcaaagagaacgcggtggatctcagtgtggtggtgaacaagcccgtg
gggagatatcgctcagcccccaaacgcctatccatgactcaagaaaagtttgagatgggc
tggaaagcatggggaaaaagcattctcttcgcccccgaattggccaactccacgttcgtc
gtggatggacccgagacaaaggaatgccctgatgagcgcagagcctggaacagcatgcaa
atcgaagatttcggcttcggcatcacatcaacccgagtgtggctgaaaattagagaggag
aacactgatgggtgtgatggagcaatcatagggacagctgttaaagggcatgtggcagtt
catagtgacttgtcatactggatcgagagccgtctcaatgacacctggaaacttgagagg
gctgtcttcggggaggtgaaatcttgcacttggcccgagacacacactctttggggtgac
ggtgttgaggagagcgagcttatcatcccacacaccatagctggaccgagaagcaagcac
aaccggagagaagggtataaaacacaaaaccagggaccctgggatgagaacggcatcgtt
cttgactttgactattgtccaggaacaaaagtcaccatcacagaggactgtggcaagagg
ggtccctcaatcagaaccactactgacagtggaaagctgatcaccgattggtgctgccgc
agctgttctctaccgcctttgcggttccggacagaaaatggttgctggtatgggatggaa
atcagacctgttaggcatgacgaaacaacactcgttaggtcacaggttgacgctttcaac
ggcgaaatgattgacccttttcagctgggccttctggtgatgtttctggccacccaggag
gtccttcgcaagaggtggacggccagattgacgattcctgcggttttgggggctctactt
gtgctgatgcttgggggcatcacttacactgacctggcaagatatgtggtgctagttgct
gcggctttcgcggaggccaacagtggaggagatgttctgcacctcgctctgatagccgtc
ttcaagatccaaccagcttttctggtcatgaacatgcttagcgcgagatggacgaaccaa
gagaacgtggttctggtcctgggggcggcttttttccaactagcttcagtggatttacag
atcggagtccacggaatcctgaacgctgcagccatagcatggatgatcgttcgagcgatc
acatttcccacaacttctaccgttgccatgccaatcttagcgctcctaactccgggaatg
agggctttgtatctggacacttatagaatcattcttcttgtcataggaatttgttccctg
ctgcaagagaggagaaagaccatggcgaagaagaaaggagccgtgctcttgggcttagcg
ctcacatccaccggatggttttcgcccaccactatcgcagccggactaatggtctgcaac
ccaaacaagaagagggggtggccagccaccgagttcctttcagcggttgggttgatgttt
gccattgtgggaggtctagccgagttggacatcgaatctatgtcaatacccttcatgctg
gcagggctcatggcagtgtcctacgtggtatcaggaaaggcaaccgacatgtggctggac
cgggctgccgatatcagctgggagatggaggctgcaatcacaggaagtagccggaggcta
gatgttaagttggatgacgacggcgactttcacttgattgatgatcccggtgttccatgg
aaggtctggcttctgcgcatgtcttgtatcggtttagccgctctgacaccctgggctatc
gttcccgccgcttttggctattggctcactctgaaaacaacaaaaagagggggcgtgttc
tgggacacgccatctccaaagccttgcttaaagggggacaccaccacaggagtttaccga
attatggccagggggattctaggcacttaccaggccggagttggagtcatgtatgagaat
gttttccacacattgtggcacacaactagaggagcagccatcatgagtggagaaggaaag
ctaacgccatactggggtagtgtgaaggaagaccgcataagctatggaggcccgtggagg
tttgaccggaagtggaatggaacagatgatgtgcaagtgattgtggtggaaccagggaaa
cctgcagtaaacatccagacaaaaccgggagtgtttcgcacccctttcggggaagttgga
gcagtcagcttggactacccacggggaacatccggctcacccatcctagattccaatgga
gacatcataggcttgtatggcaatggggttgaactcggcgatggatcgtatgtcagcgcc
attgtgcagggcgaccgtcaagaggaaccagttccagatgcctacactccaagcatgctg
aaaaagagacagatgactgtgctggacctgcacccaggttcgggaaaaaccaggaagatc
ctaccccaaataattaaggacgccatccagcagcgcttgagaacagccgtgctggcaccc
acacgagtggtagcagcagaaatggcggaagctttgagaggactcccagtacgatatcaa
acctcggcagtgcagagggagcatcagggaaatgaaatagtagacgtaatgtgccatgcc
actctgacccatagactaatgtcaccaaacagggtgcccaactacaatttattcgtgatg
gatgaggctcacttcactgacccagctagcatcgccgctcggggttatattgcaaccaag
gtggaactgggggaggcagcagccatttttatgacggcgaccccgcccgggaccactgat
ccctttcccgactcaaatgccccaattcatgacctgcaggatgagatcccagacagggca
tggagcagtggatacgaatggatcacggactatgcgggaaaaactgtgtggttcgtggca
agtgtgaaaatggggaatgagatcgcaatgtgcctccaaagagcggggaaaaaggtcatc
cagctcaatcgtaagtcatatgacacagaatacccaaaatgcaaaaatggagattgggac
tttgttatcaccactgacatctctgagatgggggccaattttggtgcgagcagggtcatt
gactgcagaaagagtgtgaaacccaccatcctagaggagggagaaggtagagtcattctt
ggaaacccatcccccataaccagtgcaagtgcagcccaacggagaggtagagtgggcagg
aatcctaaccaagttggagatgaataccattacgggggggccaccagtgaagatgacagc
aacctagcccactggacagaggcaaaaattatgctagacaacatacatatgcctaatgga
ttagtggctcagctgtacgggccagagagggaaaaggctttcacaatggatggagagtac
cgactcagaggtgaggagaagaagaacttcttggagctgcttagaacggctgacctccca
gtatggctagcctacaaggtggcgtccaatggcattcagtacactgacagaaaatggtgc
tttgatggaccacgcacaaatgccatactagaagataacactgaggtggagatagttacc
cgaatgggtgagagaaagatcctcaagccgagatggctcgatgcgagggtttatgcagac
caccaggccctcaagtggtttaaggattttgcagcgggcaagagatcagccgtcagtttc
atagaggtgctcggtcgcatgcctgagcatttcatgggaaagacacgggaagccttagac
acaatgtatctggtggcaacagctgagaaaggtggaaaggcacaccgcatggctcttgaa
gaactgcccgacgcattggagaccatcacactcatcgttgccatcactgtgatgacagga
ggattcttcctgctcatgatgcagagaaagggtataggaaaaatgggtctaggggctcta
gtgcttacgctggctacctttttcctatgggcggcagaggttcctggaaccaaaatagcg
ggcaccctactggtcgccctgttgctaatggtggtcctcatcccggaaccagaaaaacag
aggtcacagacagacaaccagttggcagtgtttcttatctgcgtcctgaccgtggtcgga
gtggtggcagcaaatgagtacggaatgctggaaaaaaccaaagcagaccttaagagcatg
tttggcggaaggacgcaagcaccaggactgaccgga---ttgcctagcatggcactggac
ttgcgcccagccacagcttgggcgctgtatggggggagcacagttgtgttaacccctctc
ctgaagcatctaatcacctcagaatacgtcaccacatcgttagcttcaatcagttcacaa
gcgggttcgctgtttgttttgccgcgaggcgtgcctttcactgacttggatctaaccgtt
ggccttgtctttcttggctgttggggccaaatcaccctcaccacgttcctaacagctatg
gtgctagtgacactccactatggatacatgctccctgggtggcaagcagaggcactcaga
gctgctcagagaagaacagcggctggcataatgaagaatgccgtcgtggacggaatggtc
gccaccgatgtgcccgaactggaaagaaccactcccttgatgcaaaagaaagtcggccaa
gtgctcctcataggggtcagcgtggcggcgtttctcgtcaaccccaatgtcaccaccgtg
agagaggcaggtgtgttggtgacggcagccacactcaccttgtgggacaatggagccagt
gccgtctggaattccaccaccgctacggggctttgccatgtcatgcgaggcagctaccta
gctggcggctccattgcctggactctcatcaagaacgctgacaagccctccttaaaaagg
gggaggcctggaggcaggacgctaggggagcagtggaaggaaaagttgaatgctatgagc
agggatgagttcttcaaatacagaagagaggccataattgaggtggaccgcactgaagca
cgcagggctaggcgcgagaacaacatagtgggaggacacccagtctcgcgagggtcagca
aagctccgctggctcgtggaaaaaggatttgtctcgccaataggaaaagtcatagatctg
ggatgcgggcgcggaggctggagctactacgcagcaactctgaaaaaagttcaggaagtc
aaagggtacacgaaaggtggggcgggacacgaagaaccgatgctcatgcagagttacggt
tggaacctggtctcgttaaagagtggggtggacgtattctacaaaccctcggagcctagt
gacaccctgttctgtgacataggagaatcttccccaagtccagaggtggaggaacaacgc
acgctgcgcgtcctagaaatgacatctgactggttacatcggggacctagagagttctgc
ataaaagtgctctgcccttacatgcctaaagttatagaaaagatggaagtcctgcaacgt
cgtttcggtggcgggttggtgcgccttcccctgtctcgaaactccaaccatgagatgtac
tgggtgagtggagctgctggcaatgtggtgcatgcggtcaacatgaccagccaagtgctg
ctagggcgaatggatcgcacagtgtggagagggccaaagtacgaagaggatgtcaacctg
ggcagcgggacgagagctgtggggaagggagaggtccatagcaaccaggaaaaaattagg
aagagaatccagaaacttagagaggaattcgctacaacctggcacaaagacccagagcat
ccataccgaacttggacctatcatggaagctacgaagtgaaggccactggctcagcaagc
tctctcgtcaatggggtggtaaagctcatgagcaaaccctgggacgccatcgccaatgtc
accacaatggccatgactgacaccaccccctttggccaacagagggtcttcaaagagaag
gttgacacgaaggctccagagccaccagcaggagtcaaggaagtgctcaacgagaccacc
aactggctgtgggcccacttgtcacgggagaaacgaccccgcttgtgcactaaggaagaa
ttcataaagaaagtcaacagcaacgcagctctcggagcagtgttcgctgaacaaaaccaa
tggagcacggcgcgggaagccgtgggcgaccctctgttctgggagatggtcaatgaagaa
agggaaaaccatttgcgaggggagtgccacacgtgcgtttacaacatgatgggaaaaaga
gagaaaaaacctggagagttcggaaaggctaaagggagtagggctatttggttcatgtgg
ctcggagctcggtacctagagttcgaagccctaggatttctaaatgaagaccattggctg
agccgagagaattcaggaggtggggtggaaggttcaggcgtccaaaagctgggatacatt
ctccgtgacatagcagggaagcaaggaggtaaaatgtatgccgatgacaccgccgggtgg
gacaccagaatcactagaaccgacttggaaaatgaagccaaagtgctggagcttttggat
ggtgaacatcgcatgctcgcccgagccataattgaactaacgtacaggcacaaagtggtc
aaggttatgaggcctgcagcaggaggaaagacagtgatggacgtgatatcacgagaagac
caaagggggagtgggcaggtggtgacctacgctctcaacacattcacgaacattgctgtc
cagcttgtccgcttgatggaggctgagggggtcattggaccacaacacttggaacagctg
cccaggaaaaacaaaatagctgttaggacctggctttttgagaatggagaggagagagtg
actaggatggcgatcagtggagacgactgcgttgtcaagccgctggatgacagattcgcc
acggctctccatttcctcaacgcaatgtcgaaggtcagaaaagatatccaagaatggaag
ccttcgcatggttggcacgactggcagcaggttcccttttgctccaatcattttcaggag
attgtgatgaaagatggaaggagcatagtcgtcccgtgcagagggcaggatgagctgatt
ggcagggcgcgcatctccccaggagctggatggaatgtgaaggacacagcttgcctggcc
aaagcgtatgcacagatgtggctgcttctatacttccatcggagggatctacgctttatg
gcaaatgcaatctgctcagcagttccagtggactgggtgcccacaggcagaacatcctgg
tcaatacactcaaaaggagagtggatgaccactgaagacatgctgcaagtctggaacagg
gtatggattgaagaaaatgaatggatgatggacaagaccccaatcacaagctggacagac
gttccgtacgtgggaaagcgtgaggacatctggtgtggcagtctcatcggaacgcgatcc
agggcaacatgggctgagaacatctacgcggcaataaaccaagtgagggccatcattgga
aaagaaaattatgttgattacatgacttccctcagaagatatgaggatgtattgatccag
gaggatagggtcatttag-----------------------acat--gat--aaagtcat
gtgtgtaatgtgagacaagaaaatg--tgcatgtggagtcaggccagcaaaagctgccac
cggatactgagtagacggtgctgcctgcgtctcagtcccaggaggactgggttaacaaat
ctgacaacggaaggtgggaaagccctcagaaccgtctcggaagcaggtccctgctcaccg
gaagttgaaagaccaacgtcaggccacaattttgtgccactccgctggggagtgcggcct
gcgcagccccaggaggactgggttaacaaagccgttgaggcccccacggcccaagcctcg
tctaagatgcaatagactaggtgtaaggactagaggttagaggagaccccgtggaaacaa
cattatgcggcccaagccccctcgaagctgtagaggaggtggaaggactagaggttagag
gagaccccgcatttgcatc-aaaacagcatattgacacctgggaatagactgggagatct
tctgctctatctcaacatc-agctactaggcacagagcgccgaagtatgtagctggtggt
gaggaagaacacaggatct---------------
>HL2010-2_CN_10
agaagtttatctgtgtgaacttcttggcttagtatcgttgagaagaatcgagagattagt
gcagtttaaacagttttttagaacggaagaacaaccatgactaaaaaaccaggagggccc
ggaagaaaccgggccatcaatatgctgaaacgcggattaccccgcgtattcccactagtg
ggagtgaagagggtagtgatgagcttgttggacggcagagggccagtacgatttgtgctg
gctcttatcacgttcttcaagtttacagcattagccccgaccaaggcgcttttgggccgc
tggagagcagtggaaaaaagtgtggcaatgaaacatcttaccagtttcaaacgagaactt
ggaacactcattgacgccgtgaacaagcggggcaaaaaacaaaacaaaagaggagggaat
gaaagctcgattatgtggcttgccagcttggcaatcgtaacagcctgtgccggagccatg
aagctatcaaactttcaaggaaagcttctgatgaccatcaacaacacggacattgcggac
gtcatcgtgatccccacctcaaaaggtgaaaacagatgttgggtccgagcaatcgacgtt
ggatacatgtgtgaagacaccatcacgtacgaatgtccgaagcttgccgtgggcaacgat
ccggaagacgtggactgctggtgcgacaatcaggaagtctacgtgcagtatggtcgctgc
acacggaccaggcattccaaacgaagcagaagatccgtttcggtccaaacgcatggggaa
agctcactagtgaacaaaaaagaggcttggctggattcaacgaaggccacgcgatacctc
atgaaaacggagaactggatcataaggaaccctggttatgctttcctggcggcggcgctt
ggatggatgcttggcagcaacagtggccaacgtgtggtgttcactattctcttgctattg
gtcgctccggcttacagttttaactgtctgggaatggggaatcgagatttcatagaagga
gccagtggagccacttgggtggatctggtgttggaaggagatagctgtttgacaattatg
gcaaacgacaagccaacattagatgtccgcatgatcaacattgaagctagccaacttgct
gaagtcaggagttactgctatcacgcttcagtcactgacatttcaacggtggctcgatgc
cccacgactggagaagcccacaacgagaaacgtgccgacagcagctacgtgtgcaaacaa
ggctttactgatcgcggatggggaaatggatgtggacttttcgggaaaggaagcattgac
acatgtgcaaaattttcttgtaccaataaggccattggaagaatgatccaaccagagaac
atcaagtacgaggttggcatattcgtgcatggaaccaccacctcggagaaccatggaaat
tactcagcgcaagtaggagcgtctcaagcagcaaagtttactgtaactccaaatgctcct
tcaataaccctcaagctcggtgattatggagaagtcacactggattgtgaaccaaggagt
ggactgaacactgaagcgttctatgtcatgaccgtgggttcgaagtcattcttagtccat
agggaatggttccatgacctttctcttccctggacgtccccctcaagcacggcatggaga
aacagagaactcctcatggaatttgaagaggcacatgccacaaaacaatctgtcgtagct
cttgggtcacaggagggaggcctccatcaagcgcttgcaggagccatcgtggtggagtac
tcgagctcagtgaagttgacatcaggtcacttgaaatgcaggctaaaaatggacaaactg
gctctgaagggcacgacttatggcatgtgtacagagaaattctcgttcgcgaaaaatcca
gcggacacaggccatggtacagttgtcattgagctcacatattctggaagtgatggtccc
tgcaaaattccgattgtctcagtcgcgagtttaaacgacatgacccctgtggggaggctg
gtaacagtaaaccccttcgtcgcaacatctagctccaactcaaaggtgctggttgagatg
gaacctccctttggagactcttatatcgtggttggaagaggggacaagcagattaaccat
cactggcacaaagctggaagcacgctgggcaaagctttctcaacaactttgaaaggggct
cagagactagcagcgctaggtgacacagcctgggacttcggctccattggaggggtattc
aactccatagggaaagctgttcaccaagtatttggcggtgcattcagaacgctctttggg
ggaatgtcttggatcacacaaggactaatgggggccttacttctttggatgggtgtcaac
gcacgagaccggtcaatcgccctggcttttctggccacgggaggtgtgctcgtgttttta
gcgaccaatgtgcatgccgacaccggctgtgccattgacatcacaagaaaagagatgagg
tgtggaagtggcatcttcgtgcacaacgacgtagaggcctgggtagataggtacaaatat
ctgccagagacgcccagatccttagcgaagatcgtccacaaagcacatcaagaaggagtg
tgcggggtcagatccgtcactagattggaacaccagatgtgggaatctgtgcgggacgaa
ctgaatgtcttgctcaaagagaacgctgtggacctcagtgtggtggtgaacaagcccgtg
gggagatatcgctcagccccaaaacgcctatccatgactcaagaaaagtttgagatgggc
tggaaagcatggggaaaaagcattctcttcgcccccgaattggccaactccacattcgtc
gtggatggacccgagacaaaggaatgccctgatgagcgcagagcctggaacagcatgcaa
atcgaagatttcggtttcggcatcacatcaacccgagtgtggctgaaaattagagaggag
aacactgatgagtgtgatggagcaatcatagggacagctgttaaagggcatgtggcagtt
catagtgacttgtcatactggattgagagccgtctcaatgacacctggaaacttgaaagg
gctgtcttcggagaggtgaaatcttgcacttggcccgagacacacactctttggggtgac
ggtgttgaggagagcgagcttatcatcccacataccatagctggaccgagaagcaagcac
aaccggagagaagggtataaaacacaaaaccagggaccctgggatgagaacggcatcgtc
cttgactttgactattgtccaggaacaaaagtcactatcacagaggactgtggcaagagg
ggtccctcaatcagaaccactactgacagtggaaagctgatcaccgattggtgctgccgc
agctgttctctaccgcctttacggttccggacagaaaatggttgctggtatgggatggaa
atcagacctgttaggcatgacgaaacaacactcgttagatcacaggttgacgctttcaac
ggcgaaatgattgacccttttcagctgggccttctggtgatgtttctggccacccaggag
gtccttcgcaagaggtggacggccagattgacgattcctgcggttttgggggctctactt
gtgctgatgcttgggggcatcacttacactgacctggcaagatatgtggtgctagttgct
gcggctttcgcggaggccaacaatggaggagatgttctgcacctcgctctgatagccgtc
ttcaagatccagccagcttttctggtcatgaacatgctcagcgcgagatggacgaaccaa
gagaacgtggttctggtcctgggggcggcttttttccaactagcttcagtggatttgcag
atcggagtccacggaatcctgaatgccgcagccatagcatggatgatcgttcgagcgatc
acatttcccacaacttctaccgttgccatgccaatcttagcgctcctaactccgggaatg
agggctttgtatctggacacttacagaatcattcttcttgtcataggaatttgttccctg
ctgcaagagaggagaaagaccatggcgaagaagaaaggagccgtgctcttgggcttagcg
ctcacttccaccggatggttttcgcccaccactatcgcagccggactgatggtctgcaac
ccaaacaagaagagagggtggccagccaccgagttcctttcagcggttgggttgatgttt
gccattgtgggaggtctagccgagttggacatcgaatctatgtcaatacccttcatgctg
gcagggctcatggcagtgtcctacgtggtatcaggaaaggcaaccgacatgtggctggac
cgggctgctgatatcagctgggagatggaggctgcaatcacaggaagtagccggaggcta
gatgttaagttggatgacgacggcgactttcacttgattgatgatcccggtgttccatgg
aaagtctggctcttgcgcatgtcttgtatcggtttagccgctctgacaccctgggctatc
gttcccgccgcttttggctattggctcactctgaaaacaacaaaaagagggggcgtgttc
tgggacacgccgtctccaaagccttgtttaagaggggacaccaccacaggagtttaccga
attatggccagggggattctcggcacttaccaggccggcgttggagtcatgtacgaaaat
gttttccacacattgtggcacacaactagaggagcagccatcatgagtggagaaggaaag
ctaacgccatactggggtagtgtgaaggaagaccgcataagctatggaggcccgtggagg
ttcgaccggaagtggaatgggacagatgatgtgcaagtgattgtggtggaaccagggaaa
cctgcagtaaacatccagacaaaaccgggagtgtttcgcaccccttttggggaggttgga
gcagtcagcttggactacccacggggaacatccggctcacccatcctagattccaatgga
gacatcataggcttgtacggcaatggggttgaactcggcgatggatcgtacgtcagcgcc
attgtgcagggcgaccgtcaagaggaaccagttccagatgcctacactccaagcatgctg
aaaaagagacagatgactgtgctggacctgcacccaggttcgggaaaaaccaggaagatc
ctaccccaaataatcaaggacgccatccagcagcgcttgagaacagccgtgctggcaccc
acacgagtggtagcagcagaaatggcggaagctttgagaggactcccagtacgatatcaa
acctcagcagtgcagagggagcatcagggaaatgaaatagtagacgtaatgtgccatgcc
actctgacccatagactaatgtcaccaaacagggtgcccaactacaacttattcgtgatg
gatgaggctcacttcacagacccagctagcatcgccgctcggggttatattgcgaccaag
gtggaactgggggaggcagcagccatttttatgacggcgaccccgcccgggaccactgat
ccctttcccgactcaaatgccccaattcatgacctgcaggatgagatcccagacagggca
tggagcagtggatacgaatggatcacggactatgcaggaaaaactgtgtggttcgtggca
agtgtgaaaatggggaatgagatcgcaatgtgcctccaaagagcggggaaaaaggtcatc
cagctcaatcgcaagtcatatgacacagaatatccaaaatgcaaaaatggagattgggac
tttgttatcaccactgacatctctgagatgggggccaattttggtgcgagcagggtcatt
gactgcagaaagagtgtgaaacccaccatcctagaggagggagaaggtagagtcattctt
ggaaacccatcccccataaccagtgcaagtgcagcccaacggagaggtagagtgggcagg
aatcccaaccaagttggagatgaataccattacggaggggccaccagtgaagatgacagc
aacttggcccactggacagaggcaaaaattatgctagacaacatacacatgcctaatgga
ttagtggctcagctgtacgggccagagagggaaaaggctttcacaatggatggagagtac
cgtctcagaggtgaggagaagaagaacttcttggagctgcttagaacggctgacctccca
gtatggctagcctacaaggtggcgtccaatggcattcagtacactgacagaaaatggtgc
tttgatggaccacgcacaaatgccatactagaagataacactgaggtggagatagtcacc
cgaatgggtgagagaaagatcctcaagccgagatggctcgatgcgagggtttatgcagac
caccaggctctcaagtggttcaaggattttgcagcgggcaagagatcagccgtcagtttc
atagaggtgctcggtcgcatgcctgagcatttcatgggaaagacacgggaagccttagac
acaatgtatctggtggcaacagctgagaaaggtggaaaggcacaccgcatggctcttgaa
gaactgcccgacgcattggagaccatcacactcatcgttgccatcactgtgatgacagga
ggattcttcctgctcatgatgcagagaaagggtataggaaaaatgggtctaggggctcta
gtgctcacgctggccacctttttcctatgggcggcagaggttcctggaaccaaaatagcg
ggcaccctactggtcgccctgttgctgatggtggtcctcatcccggaaccagaaaaacag
aggtcacagacagataaccagttggcagtgtttcttatctgcgtcctgaccgtggtcgga
gtggtggcagcaaatgagtatggaatgctggaaaaaaccaaagcagaccttaagagcatg
tttggtggaaggacgcaagcaccaggactgaccgga---ttgcctagcatggcactggac
ttgcgcccagccacagcttgggcgctgtatggggggagcacagttgtgttaacccctctc
ctgaagcacctaatcacctcagaatacgtcaccacatcgttagcttcaatcagttcacaa
gcgggttcgctgtttgttttgccgcgaggcgtgccttttactgacctggatctaaccgtt
ggccttgtctttcttggctgttggggccaaatcaccctcaccacgttcctaacagctatg
gtgctagtgacactccactacggatacatgctccctgggtggcaagcagaggcactcaga
gctgctcagagaagaacagcggctggcataatgaagaatgccgtcgtggatggaatggtc
gccaccgatgtgcccgaactggaaagaactactcccttgatgcaaaagaaagtcggccaa
gtgctcctcataggggtcagcgtggcggcgtttctcgtcaaccccaatgtcaccaccgtg
agagaggcaggtgtgttggtgacggcagccacactcaccttgtgggacaatggagccagt
gccgtctggaattccaccaccgctacggggctttgccatgtcatgcgaggcagctaccta
gctggcggctccattgcctggactctcatcaagaacgctgacaagccctccttaaaaagg
gggaggcctggaggcaggacgctaggggagcagtggaaggaaaagttgaatgctatgagc
agggatgagttcttcaaatacagaagagaggccataattgaagtggaccgcactgaagca
cgcagggctaggcgcgagaacaacatagtgggaggccatccagtctcgcgagggtcagca
aagctccgctggctcgtggaaaaaggatttgtctcgccaataggaaaagtcatagatctg
ggatgcggacgcggaggctggagctactacgcagcaactctgaaaaaagttcaggaagtc
aaaggatacacgaaaggtggggcgggacacgaagaaccgatgctcatgcagagttacggt
tggaacctggtttcgttaaagagtggggtggacgtgttctacaaaccctcggagcctagt
gacaccctgttctgtgacataggagaatcttccccaagtccagaggtggaggaacaacgc
acgctgcgcgtcctagaaatgacatctgactggttacatcggggacctagagagttctgc
ataaaagtgctctgcccttacatgcctaaagttatagaaaagatggaagtcctgcaacgt
cgtttcggtggcgggctggtgcgccttcccctgtctcgaaactccaaccatgagatgtac
tgggtgagtggagctgctggcaatgtggtgcatgcagtcaacatgaccagccaagtgctg
ctagggcgaatggatcgcgcagtgtggagagggccaaagtatgaagaggatgtcaacctg
ggtagcgggacgagagctgtggggaagggagaggtccatagcaaccaggaaaaaattagg
aagagaatccagaaacttagagaggaattcgccacaacctggcacaaagaccccgagcat
ccataccgaacttggacctatcacggaagctacgaagtgaaggccactggctcagcaagc
tctctcgtcaatggggtggtaaagctcatgagcaaaccctgggacgccatcgccaatgtc
accacaatggccatgaccgacaccaccccctttggccagcagagggtctttaaagagaag
gttgacacgaaggctccagagccaccagcaggagtcaaggaagtgctcaacgagaccacc
aactggctgtggggccacttgtcacgggagaagcgaccccgcttgtgcactaaggaagaa
ttcataaagaaagtcaacagcaacgcagctctcggagcagtgttcgctgaacagaatcaa
tggagcacggcgcgggaagccgtgggcgaccctctgttctgggagatggtcaacgaagaa
agggaaaaccatttgcgaggggagtgccacacgtgcatttacaacatgatgggaaagaga
gagaaaaaacccggagagttcggaaaggctaaagggagtagggctatttggttcatgtgg
ctcggagctaggtacctagagttcgaagccctaggatttctaaatgaagaccattggctg
agccgagagaactcaggaggtggggtggaaggttcaggcgtccaaaagttgggatacatt
ctccgtgacatagcagggaagcaaggaggtaaaatgtatgccgatgacaccgccggttgg
gacaccagaatcactagaaccgacttggaaaatgaagccaaagtgctggaacttttggat
ggtgaacaccgcatgctcgcccgagccataattgaactaacgtacaggcacaaagtggtc
aaggttatgagacctgcagcaggaggaaagacagtgatggacgtgatatcacgagaagac
caaagggggagtgggcaggtggtgacctacgccctcaacacattcacgaacattgccgtc
cagcttgtccgcttgatggaggctgaaggggtcattggaccacaacacttggaacagctg
cccaggaaaaacaaaatagctgttaggacctggctcttcgagaatggagaggagagagtg
actaggatggcgatcagtggagacgactgtgtcgtcaagccgctggatgacagattcgcc
acggccctccatttcctcaacgcaatgtcgaaggtcagaaaagatatccaagaatggaag
ccttcgcatggttggcacgactggcagcaggttcccttttgctccaatcattttcaggag
attgtgatgaaagatggaaggagcatagtcgtcccgtgcagagggcaggatgagctgatt
ggcagggcgcgcatctccccaggagctggatggaatgtgaaggacacagcttgcctggcc
aaagcgtacgcacaaatgtggctgcttctatacttccatcggagggacctacgcctcatg
gcaaatgcaatctgctcagcagttccagtggactgggtgcctacaggcagaacatcctgg
tcaatacactcaaaaggagagtggatgaccactgaagacatgctgcaagtttggaacaga
gtatggattgaagaaaatgaatggatgatggacaagaccccaatcacaagctggacagac
gttccgtacgtgggaaagcgtgaggacatctggtgtggcagtctcatcggaacgcgatcc
agggcaacatgggctgagaacatctacgcggcaataaaccaagtgagggccatcattgga
aaagaaaattatgttgattacatgacttccctcagaagatatgaggatgtattgattcag
gaggacagggtcatttag-----------------------acag--gat--aaagtcat
gtgtgtaatgtga-ataagaaaatg--tgcatgtggagtcaggccagcaacagctgccac
cggatactgagtagacggtgctgcctgcgcctcagtcccaggaggactgggttaacaaat
ctgacaacggaaggtgggaaagccctcagaaccgtctcggaagcaggtccctgctcaccg
gaagttggaagaccaacgtcaggccacaattctgtgccactccgctggggagtgcggcct
gcgcagccccaggaggactgggttaacaaagccgttgaggcccccacggcccaagcctcg
tctaagatgcaatagactaggtgtaaggactagaggttagaggagaccccgtggaaacaa
catcatgcggcccaagccccctcgaagctgtagaggaggtggaaggactagaggttagag
gagaccccgcatttgcatc-aaaacagcatattgacacctgggaatagactgggagatct
tctgctctatctcaacatc-agctactaggcacagagcgccgaagtatgtagctggtggt
gaggaagaacacaggatct---------------
>HN0421_CN_04
agaagtttatctgtgtgaacttcttggcttagtatcgttgagaagaatcgagagattagt
gcagtttaaacagttttttagaacggaagaacaaccatgattaaaaaaccaggagggccc
ggaaaaaaccgggccatcaatatgctgaaacgcggattaccccgcgtattcccattagtg
ggagtgaagagggtagtaatgagcttgttggacggcagagggccagtacgatttgtgctg
gctcttatcacgttcttcaagtttacagcattagccccgaccaaggcgcttttgggccgc
tggagagcagtggaaaaaagtgtggcaatgaaacatcttaccagtttcaaacgagaactt
ggaacactcatcgacgccgtgaacaagcggggcaaaaaacaaaacaaaagaggagggaat
gaaagctcgattatgtggcttgccagcttggcaatcgtaacagcctgtgccggagccatg
aagctatcaaactttcaaggaaagcttctgatgaccatcaacaacacggacattgcggac
gtcatcgtgatccccacctcaaaaggtgaaaacagatgttgggtccgagcaatcgacgtt
ggttacatgtgtgaagacaccatcacgtatgaatgtccgaagcttgccgtgggcaacgat
ccggaagacgtggactgctggtgcgacaatcaggaagtctacgtgcagtatggtcgctgc
acacggaccaggcattccaaacgaagcagaagatccgtttcggtccaaacgcatggggaa
agctcactagtgaacaaaaaagaggcttggctggattcaacgaaggccacgcgatacctc
atgaaaacggagaactggatcataaggaaccctggttatgctttcctggcggcggcactt
ggatggatgcttggcagcaacagtggccaacgtgtggtgttcactattctcttgctattg
gtcgctccagcctacagttttaattgtctgggaatggggaatcgggatttcatagaagga
gccagtggagccacttgggtggatctggtgctggaaggagacagctgtttgacaatcatg
gcaaacgacaaaccaacactagatgtccgcatgatcaacattgaagctagccaacttgct
gaagtcaggagttactgctatcacgcttcagtcactgacatttcaacggtggctcgatgc
cccacgactggagaagcccacaacgaaaaacgtgctgacagcagctacgtgtgcaaacaa
ggctttactgatcgcggatggggaaatggatgtggacttttcgggaaaggaagcattgac
acatgcgcaaaattttcttgtaccagtaaggccattggaagaatgatccaaccagagaac
atcaagtacgaggttggcatattcgtgcacggaaccaccacctcggaaaaccatgggaat
tactcagcgcaagtaggagcgtctcaagcagcaaagtttactgtaactccaaatgctcct
tcaataaccctcaagcttggtgattatggagaagtcacactggattgtgaaccaaggagt
ggactgaacactgaagcgttctatgtcatgaccgtgggttcgaagtcattcttagtccat
agggaatggttccatgacctttctcttccctggacgtccccctcaagcacggcatggaga
aacagagaactcctcatggaatttgaagaggcacatgccacaaaacaatctgtcgtagct
cttgggtcacaggagggaggcctccatcaagcgttggcaggagccatcgtggtggagtac
tcgagctcagtgaagttgacatcaggtcacctgaaatgcaggctaaaaatggacaaactg
gctctgaagggcacgacttatggcatgtgtacagaaaaattctcgttcgcgaaaaatcca
gcggacacaggccatggaacagttgtcattgagctcacatattctggaagtgatggtccc
tgcaaaattccgattgtctcagtcgcgagtttaaacgacatgacccctgtggggaggctg
gtaacagtaaaccccttcgtcgcgacatctagctccaactcaaaggtgctggttgagatg
gaacctcccttcggagactcttatatcgtggttggaagaggggacaagcagattaaccat
cactggcacaaagctggaagcacgctgggcaaagctttctcaacaactttgaaaggggct
cagagactagcagcgctaggtgacacagcctgggacttcggctccattggaggggtattc
aactccatagggaaagctgttcaccaagtatttggcggtgcattcagaacgctctttggg
ggaatgtcttggatcacacaaggactaatgggggccttacttctttggatgggtgtcaac
gcacgagaccggtcaatcgccctggcttttctggccacgggaggtgtgctcgtgtttcta
gcgaccaatgtgcatgccgacactggctgtgccattgacatcacaagaaaagagatgagg
tgtggaagtggcatcttcgtgcacaacgacgtagaggcttgggtagataggtacaaatat
ctgccagagacgcccagatccttagcgaagatcgttcacaaagcacatcaagaaggagtg
tgcggggtcagatccgtcactagactggaacaccagatgtgggaatctgtgcgggacgaa
ctgaatgtcttgctcaaagagaacgcggtggatctcagtgtggtggtgaacaagcccgtg
gggagatatcgctcagcccccaaacgcctatccatgactcaagaaaagtttgagatgggc
tggaaagcatggggaaaaagcattctcttcgcccccgaattggccaactccacgttcgtc
gtggatggacccgagacaaaggaatgccctgatgagcgcagagcctggaacagcatgcaa
atcgaagatttcggcttcggcatcacatcaacccgagtgtggctgaaaattagagaggag
aacactgatgagtgtgatggagcaatcatagggacagctgttaaagggcatgtggcagtt
catagtgacttgtcatactggattgagagccgtctcaatgacacctggaaacttgagagg
gctgtcttcggagaggtgaaatcttgcacttggcccgagacacacactctttggggtgac
ggtgttgaggagagcgagcttatcatcccacacaccatagctggaccgagaagcaagcac
aaccggagagaagggtataaaacacaaaaccagggaccctgggatgagaacggcatcgtc
cttgactttgactattgtccaggaacaaaagtcaccatcacagaggactgtggcaagagg
ggtccctcaatcagaaccactactgacagtggaaagctgatcaccgattggtgctgccgc
agctgttctctaccgcctttacgattccggacagaaaatggttgctggtatgggatggaa
atcagacctgttaggcatgacgaaacaacactcgttagatcacaggttgacgctttcaac
ggcgaaatgattgacccttttcagctgggccttctggtgatgtttctggccacccaggag
gtccttcgcaagaggtggacggccagattgacgattcctgcggttttgggggctctactt
gtgctgatgcttgggggcatcacttacactgacctggcaagatatgtggtgctagttgct
gcggctttcgcggaggccaacagtggaggagatgttctgcacctcgctctgatagccgtc
ttcaagatccaaccagcttttctggtcatgaacatgcttagcgcgagatggacgaaccaa
gagaacgtggttctggtcctgggggcggcttttttccaactagcttcagtggatctgcag
atcggagtccacggaatcctgaatgccgcagccatagcatggatgatcgttcgagcgatc
acatttcccacaacttctaccgttgccatgccagtcttagcgctcctaactccgggaatg
agggccttgtatctggacacttacagaatcattcttcttgtcataggaatttgttccctg
ctgcaagagaggagaaagaccatggcgaagaagaaaggagccgtgctcttgggcttagcg
ctcacatccaccggatggttttcgcccaccactatcgcagccggactaatggtctgcaac
ccaaacaagaagagagggtggccagccaccgagttcctttcagcggttgggttgatgttt
gccattgtgggaggtctagccgagttggacatcgaatctatgtcaatacccttcatgctg
gcagggctcatggcagtgtcttacgtggtatcaggaaaggcaaccgacatgtggctggac
cgggctgccgatatcagctgggagatggaagctgcaatcacaggaagtagccggaggcta
gatgttaagttggatgatgacggcgactttcacttgattgatgatcccggtgttccatgg
aaagtctggctcttgcgcatgtcttgtatcggtttagccgctctgacaccctgggctatc
gttcccgccgcttttggctattggctcactctgaaaacaacaaaaagagggggcgtgttc
tgggacacgccatctccaaagccttgcttaaagggggacaccaccacaggagtttaccga
attatggctaggggaattctcggcacttaccaggccggcgttggagtcatgtacgagaat
gttttccacacattgtggcacacaactagaggagcagccatcatgagtggagaaggaaag
ctaacgccatactggggtagtgtgaaggaagatcgcataagctatggaggcccgtggagg
ttcgaccggaagtggaatggaacagatgatgtgcaagtgattgtggtggaaccagggaaa
cctgcagtaaacatccagacaaaaccgggagtgtttcgcacccctttcggggaggttgga
gcagtcagcttggactacccacggggaacatccggctcacccatcctagattccaatgga
gacatcataggcctgtatggcaatggggttgaactcggcgatggatcgtacgtcagcgcc
attgtgcagggcgaccgtcaagaggaaccagttccagatgcctacactccaagcatgctg
aaaaagagacagatgactgtgctggacctgcacccaggttcgggaaaaaccaggaagatc
ctgccccaaataatcaaggacgccatccagcagcgcttgagaacagccgtgctggcaccc
acacgagtggtagcagcagaaatggcggaagctttgagaggactcccagtacgataccaa
acctcagcagtgcagagggagcatcagggaaatgaaatagtagacgtaatgtgccatgcc
actctgacccatagactaatgtcaccaaacagggtgcccaactacaatttattcgtgatg
gatgaggctcacttcactgacccagctagcatagccgctcggggttatattgcaaccaag
gtggaactgggggaggcagcagccatttttatgacggcgaccccgcccgggaccactgat
ccctttcccgactcaaatgccccaattcatgacctgcaggatgagatcccagacagggca
tggagcagtggatacgaatggatcacggactatgcgggaaaaactgtgtggttcgtggca
agtgtgaaaatggggaatgagatcgcaatgtgcctccaaagagcggggaaaaaggtcatc
cagcttaatcgtaagtcatatgacacagaatacccaaaatgcaaaaatggagattgggac
tttgttatcaccactgacatctctgagatgggggccaattttggtgcgagcagggtcatt
gactgcagaaagagtgtgaaacccaccatcctagaggagggagaaggtagagtcattctt
ggaaatccatcccccataaccagcgcaagtgcagcccaacggagaggtagagtgggcagg
aatcccaaccaagttggagatgaataccattacgggggggccaccagtgaagatgacagc
aacttagcccactggacagaggcaaaaattatgctagacaacatacacatgcctaatgga
ttagtggctcagctgtacgggccagagagggaaaaggctttcacaatggatggagagtac
cgtctcagaggtgaggagaagaagaacttcctggagctgcttagaacggctgacctccca
gtatggctagcctacaaggtggcgtccaatggcattcagtacactgacagaaaatggtgc
tttgatggaccacgcacaaatgccatactagaagataacactgaggtggagatagtcacc
cgaatgggtgagagaaagatcctcaagccgagatggctcgatgcgagggtttatgcagac
caccaggccctcaagtggtttaaggattttgcagcgggcaagagatcagccatcagtttc
atagaggtgctcggtcgcatgcctgagcatttcatgggaaagacgcgggaagccttagac
acaatgtatctggtggcaacagctgagaaaggtggaaaggcacaccgcatggctcttgaa
gaactgcccgacgcattggagaccatcacactcatcgttgccatcactgtgatgacagga
ggattcttcctgctcatgatgcagagaaagggcataggaaaaatgggtctaggggctcta
gtgctcacgctggccacctttttcctatgggcggcagaggttcctggaaccaaaatagcg
ggcaccttactggtcgccctgttgctgatggtggtcctcatcccggaaccagaaaaacag
aggtcacagacagacaaccagttggcagtgtttcttatctgcgtcctgaccgtggtcgga
gtggtggcagcaaatgagtacggaatgctggaaaaaaccaaagcagaccttaagagcatg
tttggcggaaggacgcaagcaccaggactgaccgga---ttgcctagcatggcactggac
ttgcgcccagccacagcttgggcgctgtatggggggagcacagttgtgttaacccctctc
ctgaagcacctaatcacctcagaatacgtcaccacatcgttagcttcaatcagttcacaa
gcgggttcgctgtttgttttgccgcgaggcgtgcctttcactgacttggatctaaccgtt
ggccttgtctttcttggctgttggggccaaatcaccctcaccacgttcctaacagctatg
gtgctagtgacactccactacggatacatgctccctgggtggcaagcagaggcactcaga
gctgctcagagaagaacagcggctggcataatgaagaatgccgtcgtggacggaatggtc
gccaccgatgtgcccgaactggaaagaactactcctttgatgcaaaagaaagtcggccaa
gtgctcctcataggggtcagcgtggcggcgtttctcgtcaacccaaatgtcaccaccgtg
agagaggcaggtgtgttggtgacggcagccacactcaccttgtgggacaatggagccagt
gccgtctggaattccaccaccgctacggggctctgccatgtcatgcgaggcagctaccta
gctggcggctccattgcctggactctcatcaagaacgctgacaagccctccttaaaaagg
gggaggcctggaggcaggacgctaggggagcagtggaaggaaaagttgaatgctatgagc
agggatgagttcttcaaatacagaagagaggccataattgaggtggaccgcactgaagca
cgcagggctaggcgcgagaacaacatagtgggaggacatccagtctcgcgagggtcagca
aagctccgctggctcgtggaaaaaggatttgtctcgccaataggaaaagtcatagatctg
ggatgcgggcgcggaggctggagctactacgcagcaactctgaaaaaagttcaggaagtc
aaagggtacacgaaaggtggggcgggacacgaagaaccgatgctcatgcagagttacggt
tggaacctggtctcgttaaagagtggggtggacgtgttctacaaaccctcggagcctagt
gacaccctgttctgtgacataggagaatcttccccaagtccggaggtggaggaacaacgc
acgctgcgcgtcctagaaatgacatctgactggttacatcggggacctagagagttctgc
ataaaagtgctttgcccttacatgcctaaagttatagaaaagatggaagtcctgcaacgt
cgtttcggcggcgggctggtgcgccttcccctgtctcgaaactccaaccatgagatgtac
tgggtgagtggagctgctggcaatgtggtgcatgcggtcaacatgaccagccaagtgctg
ctagggcgaatggatcgcacagtgtggagagggccaaagtatgaagaggatgtcaacctg
ggtagcgggacgagagctgtggggaagggggaggtccatagcaaccaggaaaaaattagg
aagagaattcagaaacttagagaggaattcgctacaacctggcacaaagaccccgagcat
ccataccgaacttggacctatcatggaagctacgaagtgaaggccactggctcagcaagc
tctctcgtcaatggggtggtaaagctcatgagcaaaccctgggacgccatcgccaatgtc
accacaatggccatgaccgacaccaccccttttggccagcagagggtctttaaagagaag
gttgacacgaaggctccagagccaccagcaggagtcaaggaagtgctcaacgagaccacc
aactggctgtgggcccacttgtcacgggagaaacgaccccgcttgtgcactaaggaagaa
ttcataaagaaagtcaacagcaacgcagctctcggagcagtgtttgctgaacagaatcaa
tggagcacggcgcgggaagccgtgggcgaccctctgttctgggagatggtcaatgaagaa
agggaaaaccatttgcgaggggagtgccacacgtgcatttacaacatgatgggaaaaaga
gagaaaaaacccggagagttcggaaaggcaaaagggagtagggctatttggttcatgtgg
ctcggagctcggtacctagagttcgaagccctaggatttctaaatgaagaccattggctg
agccgagagaattcaggaggtggggtggaaggttcaggcgtccaaaagctgggatacatc
ctccgtgacatagcagggaagcaaggaggtaaaatgtatgccgatgacaccgccgggtgg
gataccagaatcactagaaccgacttggaaaatgaagccaaagtgctggagcttttgaat
ggtgaacaccgcatgctcgcccgagccataattgaactaacgtacaggcacaaagtggtc
aaggttatgagacctgcagcaggaggaaagacagtgatggacgtgatatcacgagaagac
caaagggggagtgggcaggtggtgacctacgctctcaacacattcacgaacattgccgtc
cagcttgtccgcttgatggaggctgagggggtcatcggaccacaacacttggaacagctg
cccaggaaaaacaaaatagctgttaggacctggctctttgagaatggagaggagagagtg
actaggatggcgatcagtggagacgactgcgtcgtcaagccgctggatgacagattcgcc
acggctctccatttcctcaacgcaatgtcgaaggtcagaaaagatatccaagaatggaag
ccttcgcatggttggcacgactggcagcaggttcccttttgctccaatcattttcaggag
attgtgatgaaagatggaaggagcatagtcgtcccgtgcagagggcaggatgagttgatt
ggcagggcgcgcatctccccaggtgctggatggaatgtgaaggacacagcttgcctggcc
aaagcatatgcacagatgtggctgcttctatacttccatcggagggacctacgcctcatg
gcaaatgcaatctgctcagcagttccagtggattgggtgcccacaggcagaacatcctgg
tcaatacactcaaaaggagagtggatgaccactgaagacatgctgcaagtctggaacagg
gtatggattgaagaaaatgaatggatgatggacaagaccccaatcacaagctggacagac
gttccgtacgtgggaaagcgtgaggacatctggtgtggcagtctcatcggaacgcgatcc
agggcaacatgggctgagaacatctacgcggcaataaaccaagtgagggctatcattgga
aaagaaaattatgttgattacatgacttccctcagaagatatgaggatgtattgattcag
gaggacagggtcatttag-----------------------atag--gat--taagtcat
gtgtgtaatatga-ataagaaaatg--tgcatgtggagtcaggccagcaaaagctgccac
cggatactgagtagacggtgctgcctgcgtctcagtcccaggaggactgggttaacaaat
ctgacaacggaaggtgggaaagccctcagaaccgtctcggaagcaggtccctgctcaccg
gaagttgaaagaccaacgtcaggccacaattttgtgccactccgctggggagtgcggcct
gcgcagccccaggaggactgggttaacaaagccgttgaggcccccacggcccaagcctcg
tctaagatgcaatagactaggtgtaaggactagaggttagaggagaccccgtggaaacaa
cattatgcggcccaagccccctcgaagctgtagaggaggtggaaggactagaggttagag
gagaccccgcatttgcatc-aaaacagcatattgacacctgggaatagactgggagatct
tctgctctatctcaacatc-agctactaggcacagagcgccgaagtatgtagctggtggt
gaggaagaacacaggatct---------------
>SG/EHI-CX135_Oct2019_SG_19
-----------tgtgtgaacttcttggcttagtatcgttgagaagaatcgagagattagt
gcagtttaaacagttttttagaacggaagaacaaccatgactaaaaaaccaggagggccc
ggaaaaaaccgggccatcaatatgctgaaacgcggactaccccgcgtattcccactagtg
ggagtgaagagggtagtgatgggcttgttggacggcagagggccagtgcgattcgcgctg
gctcttatcgcattcttcaagttcacagcattagccccgaccaaggcgcttttgggccga
tggagggcagtggagaagagtgtagcaatgaaacaccttaccagtttcaaacgagaactt
gggacactcatcgacgctgtgaataaacggggcaagaaacaaaacaaaagaggagggaat
gagagctcgatcatgtggcttgctagcttggcaatcgtaacagcttgtgccggagccatg
aagctatcaaactttcaaggaaagcttctgatgaccatcaacaacacggacattgcggac
gtcatcgtgatccccacctcaaaaggcgaaaacagatgttgggtccgagcgatcgacgtt
ggttacatgtgtgaagacaccatcacgtacgaatgtccaaagctagcagtgggcaacgat
ccagaagatgtggactgctggtgcgacaaccaagaagtctttgtgcggtatggtcgctgc
acacggactaggcattccaaacgaagcagaagatccgtttcggtccaaacgcatggggaa
agctcactggtgaacaagaaagaggcctggctggattcaacgaaagccacgcgatacctc
atgaaaacggagaattggatcataaggaatcctggttatgctttcctggcggcggcactt
ggttggatgcttggcagcaacagtggtcaacgcgtggtgttcaccatcctcttgctgttg
gtcgctccggcttatagcttcaactgtcttggaatggggaaccgagatttcatagaagga
gccagtggagccacttgggtggatctggtgttagaaggagacagttgtttgacaattatg
gcgaatgacaagccaacactagatgtccgcatgatcaacattgaggccagccaacttgcc
gaagtcaggagctactgctatcacgcttcagtcactgacatttcaacggtggctcgatgc
cccacgactggagaagctcacaacgagaaacgtgctgatagcaactacgtatgcaagcaa
ggctttactgaccgcggatggggaaatggatgtggacttttcgggaaaggaagcattgac
acctgtgcgaagttttcttgcaccaataaggccgttggaagaacaatccaaccagagaac
atcaagtatgaagttggtgtattcgtgcacggaaccaccacctcggaaaaccatgggaat
tactcagcgcaggttggagcgtctcaagcagcaaagttcactgtgactccaaatgctcct
tcaataaccctcaagcttggtgaytatggagaagttacactggattgtgaaccaaggagt
ggactgaacactgaagcgttctatgtcatgactgtgggttcgaagtcattcttagtccat
agggaatggtttcatgacctttctcttccctggacgtccccctcaagcacggcatggagg
aatagagaactcctcatggaatttgaagaggcacatgccacaaaacaatctgtcgtggcc
cttgggtcacaggagggaggtctccatcaagcgttagcaggagccattgtggtggagtat
tcaagctcagtgaagttgacatcaggccacctgaaatgcagactgaaaatggacaaactg
gccctgaagggcacgacttatggcatgtgtacagagaaattctcgttcgcgaaaaaccca
gcggacacaggccatggaacagttgttattgagctcacatactctggaagtgatggtccc
tgcaaaattccgattgtttcagtcgcgagtttaaatgacatgacccctgtgggaaggctg
gtaacagtaaacccctacgtcgctacatccagctccaactcgaaggtgctggtggagatg
gaacctcccttcggagactcttatatcgtggttggaagaggggacaagcagattaaccat
cactggcacaaagctggaagcacgttgggcaaagccttctcaacaactttgaaaggggct
caaagactggcagcgctaggggacacagcctgggactttggttccattgggggagtgttc
aactccatagggaaggctgttcaccaagtcttcggtagcgcatttagaacgctctttggg
ggaatgtcttggattacgcaagggctaatgggggctttacttctctggatgggtgttaac
gcacgagatcggtcaatcgccttggcttttttggctacgggaggtgtgctcgtcttttta
gcgaccaatgtgcacgctgacaccggctgtgccattgacatcacgagaaaagaaatgagg
tgtggaagtggcatcttcgtgcacaacgatgtagaggcctgggtagacaggtacaagtat
ctgccagagacgcctagatccctagcaaagatcgtccacaaagcacatctggaaggagtg
tgtggggtcagatccgtcaccagattggaacaccagatgtgggaatctgtgcgggacgaa
ttgaatgtcttgcttaaagagaacgcggtggatctcagtgtggtggttaacaagcctgtg
gggagataccgctcagctcccaaacgcctgtctatgactcaagagaagtttgagatgggc
tggaaagcgtggggaaaaagcattctcttcgcccccgaactagccaactccacgttcgtc
gtggatggacctgagaccaaggaatgccctgacgagcgcagagcctggaacagcatgcaa
atcgaagatttcggctttggcatcacatcaacccgcgtgtggctgaaaattagggaggag
gacactgatgagtgtgatggagcgatcataggcacagctgtaaaagggcatgtggcagtt
catagtgacttgtcatactggattgagagccgtttcaatgaaacctggaaactagagagg
gctgtctttggagaagtgaaatcatgcacttggcctgagacacacactctttggggtgat
ggcgttgaggagagcgagctcatcatcccacacaccatagctggaccgagaagcaagcac
aatcggagagaagggtacaagacacaaaaccagggaccctgggatgagaacggcattgtc
cttgattttgactattgtccagggactaaagtcaccatcacagaggattgtggcaagagg
gggccctcaatcaggaccaccactgatagtggaaagctgatcaccgattggtgctgtcgc
agctgttccctaccgcccttacggttccggacagaaaatggctgctggtatgggatggaa
atcagacctgttaggcatgatgaaacaacactcgttagatcacaggttgacgctttcaat
ggcgaaatgattgacccttttcagctgggccttctggtgatgtttctggccacccaggag
gtccttcgcaagaggtggacggccagattgacgattcctgcggttttgggrgcyctactt
gtgctgatgcttgggggcatcacwtacactgayctggcaagatatgtggtgctrgttgct
gcggctttcgcggargccaacagaggrggagatgttctgcacctcgctctgatagccgtc
ttcaagatccaaccagctttyytggtcatgaacatgctyagygcragatggacraatcaa
gagaayrtggtyytggtcttrggggcggcttttttccaaytagcttcrgtggatttacag
atcggagtccacggratcctgaaygccgcagcyatagcatggatgatcgttcgagcgatc
acwtttcccacaacttcyacygtyrccatgccagtcttagcgctcctaacyccrggaatg
agrgcyttgtatctggacacttacagaatcattcttctygtcataggaatttgttccctg
ctrcaagagaggagaaagaccatggcgaagaagaaaggrgcygtgstsytgggcytrgcg
ctcacatccaccggatggttykcgcccaccacyatcgcagccggactaatggtctgcaay
ccaaacaagaagagagggtggccrgccactgagttcctttcagcrgttgggttgatgttt
gccattgtgggrggtctagccgagytggacatcgaatcyatgtcaatacccttcatgctg
gcaggkctcatggcagtgtcctacgtggtatcaggraaggcgaccgacatgtggctggac
cgggcygccgacatcagctgggagatggaagctgcratcacaggaagtagccggaggytr
gatgttaagytggaygacgacggygacttycayttgattgatgaccccggtgtkccatgg
aargtytggctcytgcgyatgtcytgyatcggyytrgcygctctracrccctgggccatc
gtycccgccgcctttggctaytggctyactctgaaaacaacraaaagagggggygtgttc
tgggacacgccatctccaaagccytgcttaaagggggayaccacyacaggagtttaccga
atcatggctaggggrattctcggcacttaccaggccggcgttggrgtcatgtacgaraat
gttttycayacaytgtggcayacaacyagaggagcagccatyatgagtggagamggaaar
ctaacgccataytggggtagtgtgaaggawgaccgcataagctatggaggcccrtggagg
ttcgaccggaagtggaatggaacagaygatgtgcaagtgatygtggtggarccrgggaar
cctgcagtaaacatmcagacaaaaccgggagtgtttcgmaccccttttggggarrttgga
gcagtcagcctrgactacccrcgrggaacatccggytcwcccatyctrgattcyaatgga
gacatcataggtttgtatggcaatggagttgaactcggtgacgggtcgtacgtcagtgcc
attgtgcagggcgaccgtcaagaggaaccagttccagatgcctacaccccaagcatgtta
aaaaagagacagatgaccgtactggacctgcatccaggttcaggaaaaaccaggaagatc
ctaccccaaataatcaaggacgccatccagcagcgcttgagaacagccgtgctagcgcct
acgcgagtggtagcggcagaaatggcggaagccttgaggggactcccagtacgataccaa
acctcagcagtacagagggagcatcagggaaatgaaatagtggatgtaatgtgtcatgct
accctgacccatagactaatgtcaccaaacagagtacccaattacaatttatttgtgatg
gatgaggctcacttcactgacccagctagcatcgccgctcggggttacattgcaaccaag
gtggagctaggggaggcagcagccatttttatgacggcaactccgcctgggactactgat
ccctttcctgactcaaatgccccaatccatgacctgcaggatgagatcccagacagagca
tggagcagtggatacgaatggatcacggaatatgcggggaaaactgtatggttcgtggca
agcgtgaaaatggggaatgagatcgcaatgtgccttcagagagcagggaaaaaggtcatc
cagctcaatcgcaaatcttatgacacagaatatccaaaatgcaagaatggagaatgggat
tttgtcattaccaccgacatctctgagatgggggccaactttggtgcgagcagggttatt
gactgtagaaagagtgtgaaacccaccatcttagaggagggagaaggcagagttatcctt
ggaaacccatccccyataacyagtgcaagygcagcccaacgragrggtagagtgggcagg
aatcccaaccargttggagatgaataycattacgggggkgcyaccagtgaagatgacagy
aacytrgcycactggacagargcaaaaatyatgctagacaacatacayatgccyaatgga
ytagtggcycagttgtayggrccagagagggaaaaggctttcacaatggatggagagtac
cgtctyagrggygaggaraagaagaacttcttggagctgcttagaacggctgacctccca
gtrtggctrgcctacaargtggcgtccaatggcattcagtacactgacagaaaatggtgc
tttgatggaccacgcacaaatgcyatactrgaagayaacacygaggtggagatagtyacc
cgaatgggtgagagaaagatcctcaagccsagrtggctcgacgcragggtttatgcagac
caccaggcyctcaartggttyaaggaytttgcagcsggcaagagatcagccgtyagtttc
atagaggtgctcggtcgcatgcctgagcatttcatgggaaagacacgggaagccttrgac
acaatgtayctggtggcaacagctgagaaaggwggraargcacaycgcatggctcttgaa
gaactgcccgaygcrttggagaccatcacactcatcrttgccatcactgtgatgacrgga
ggattcttcctgctcatgatgcagagaaarggyataggraaratgggtytaggggctctr
gtgctcacrctggcyacctttttcctatgggyggcagaggttccwggaacmaaaatagcg
ggtaccttattggtcgccctgttgctgatggtggtcctcattccggaaccagaaaaacag
aggtcacagacagacaaccagttagcagtgtttcttatctgcgtcttgaccgtggtcgga
gtggtggcagcaaatgagtacggaatgctggaaaaaaccaaagcagaccttaagagcatg
tttggtggaaggacgcaagcatcaggactaaccgga---ttgccaagcatggcactggac
ttgcgcccagccacagcttgggcgctgtatgggggaagcacagtcgtgttaacccctctc
ctgaagcacttaatcacctcagaatacgtcaccacatcgctggcttcaatcagttcacaa
gcgggctcactgtttgtcttgccgcgaggcgtgcccttcaccgatytggayctaaccgty
ggccttgtctttcttggctgttggggccagatcaccctcacsacgttyctaacagcyatg
gtgytrgtgayactccaytacggatacatgctccctgggtggcaagcrgaggcwctcaga
gctgcycagaggagaacagcggctggyataatgaagaaygccgtcgtggacggaatggtc
gccactgatgtgcccgaaytggaaagaaccactccwttgatgcaaaagaaagtmggycaa
gtgctcctcataggrgtcagcstggcggcgttyctcgtcaaccccaaygtcaccacygtr
agagargcaggggtgttggtgacggcrgccacactcaccttgtgggacaatggagccagy
gccgtctggaattccaccaccgcyacggggcycygccaygtcatgcgaggcagctayytg
gcyggcggctcyatcgcctggactctcatcaaaaacgctgacaagccctccttaaaaagg
ggaaggcctggtggcagaacgctaggagagcagtggaaggaaaagttgaatgcaatgagc
agggatgagttcttcaaatataggagagaagccataattgaggtggaccgcactgaagca
cgcagggctaggcgcgagaacaacatagtgggaggacacccagtttcgcgagggtcagca
aagctccgctggctcgtggaaaaaggatttgtctcgccaataggaaaagtcatagatctg
ggatgtgggcgtggaggctggagctattacgcggcaactctgaaaaaagttcaggaagtc
aaagggtacacgaaaggtggtgcgggacacgaagaaccgatgctcatgcagagttacggt
tggaacttggtctcactaaagagtggggtggacgtgttctacaaaccctcggaacccagt
gacaccctgttttgtgacataggagaatcctccccaagtccagaagtggaagagcagcgc
acgctgcgtgtcctagaaatgacatctgactggttacatcggggacctagagagttctgc
attaaagtgctctgcccttacatgcccaaagtcatagaaaagatggaagtcctgcaacgt
cgcttcgggggagggctggtgcgcctccccttgtcccgaaactccaaccatgagatgtac
tgggtgagtggggctgccggcaatgtagtgcatgcagttaacatgaccagccaagtgctg
ttggggcgaatggatcgcacagtgtggagagggccaaagtatgaagaggatgtcaacctg
ggcagcgggacaagagctgtggggaagggagaggtccatagcaaccaggaaaaaattagg
aagaggatccagaagcttaaagaggaatttgccacaacctggcaccaagaccccgagcat
ccataccgaacttggacctatcacggaagttacgaagtgaaggccactggctccgcgagc
tctctcgtcaacggggtggtaaagctcatgagcaaaccctgggatgccatcgccaatgtc
accacaatggccatgactgacactaccccctttggccagcaaagggttttcaaagagaag
gtcgacacgaaggctccagagccaccagcaggggtcagggaagtgcttaacgagactacc
aactggctgtgggcccacttgtcacgggagaagcgaccccgcttgtgtaccaaggaagaa
tttataaagaaagtcaatagcaacgcggctcttggagcagtgtttgctgaacagaatcaa
tggagcacagcacgggatgccgtaggtgaccctctgttctgggagatggttgatgaagaa
agggaaaaccatttgcgaggggagtgccacacgtgtatctacaatatgatgggaaaaaga
gagaaaaaacctggagagttcggcaaggccaaaggaagcagggccatctggttcatgtgg
cttggagcacggtacctagaattcgaagccctaggattcctgaatgaagaccattggcta
agccgagagaactcaggaggtggggtggaaggttcaggcgtccaaaagctgggatacatc
ctccgtgacatagcaaggaagcaaggggggaaaatgtatgccgatgacaccgccgggtgg
gacacccgaattaccagaactgacttggaaaatgaggctaaagtgctggagcttttggac
ggtgaacaccgcatgctcgcccgagccataattgaactaacatacaggcacaaagtggtc
aaggtcatgaggcctgcagcaggagggaagacagtgatggacgtgatatcacgtgaagac
caaagagggagtgggcaggtggtgacttacgctctcaacacattcacgaacattgccgtc
cagcttgtccgcttgatggaggctgaaggggtcattggaccacaacacttggaacagctg
cctaggaaaaacaagatagctgttaggacctggctttttgagaatggagaggagagagtg
actaggatggcgatcagtggagacgactgcgtcgtcaagccgctggatgacaggttcgct
acggcactccatttcytcaacgcaatgtcgaaggtcagaaaggacatccaagaatggaag
ccctcgcatggttggcatgactggcagcaggtccccttttgctccaatcattttcaggag
attgtgatgaaagatggaaggagcatagtcgtcccgtgcagagggcaggatgagcttatt
ggcagggcgcgcatttctccaggagctggatggaatgtgaaggacacagcttgcctggcc
aaagcgtatgcgcagatgtggctgctcctatacttccatcgtagggatctacgtctcatg
gcaaatgcaatctgctcagcagttccagtagactgggtgcctacaggccgaacatcctgg
tcaatacactcaaaaggagagtggatgaccactgaagacatgctgcaagtctggaacagg
gtatggattgaagagaatgaatggatggcggacaagaccccgatcacaagctggacggac
gtcccgtacgtgggaaaacgtgaggacatctggtgtggcagcctcatcggaacgcgatcc
agggcaacttgggcagagaacatctatgcagcaataaaccaagtgagagccgtcattgga
aaagaaaattatgttgattacatgacttccctcagaagatatgaggatgtcttgatccag
gaggacagggtcatctag-----------------------acaggagat--caagttat
gtgtggaatgtgaggtaagaaaatg--tgcatgtggagtcaggccagcaacagctgccac
cggatactgggtagacggtgctgcctgcgcctcagtcccaggaggactgggttaacaaat
ctgacaacggaaggtgggaaagccctcagaaccgtttcggaaataggtccctgcccaccg
aaagttgaaagaccaacgtcaggccacaaatttgtgccactccgctggggagtgcggcct
gcgcagccccaggaggactgggttaacaaagccgttgaggcccccacggcccaagcctcg
tttaggatgcaatggacgaggtgtaaggactagaggttagaggagaccccgtggaaacaa
caacatgcggcccaaaccccctcgaagctgtagaggaggtggaaggactagaggttagag
gagaccccgcatttgcatcaaaaacagcatattgacacctgggaatagactgggagatct
tctgctctatctcaacatc-agctactaggcacagagcgccgaaacatgtagctggtggt
gaggaaga--------------------------
>SG/EHI-MS_CT261_Nov2020_SG_20
---------------tgaacttcttggcttagtatcgttgagaagaatcgagagattagt
gcag-ttaaacagttttttagaacggaagaacaaccatgactaaaaaaccaggagggccc
ggaagaaaccgggccatcaatatgctgaaacgcggaataccccgcgtattcccactagtg
ggagtgaagagggtagtaatgagcttgttggacggcagagggccagtgcgatttgtgctg
gctcttgtcgcattcttcaagttcacagcattagccccgaccaaggcgcttttgggccga
tggagagcagtggagaagagtgtggcaatgaaacatcttaccagtttcaaacgagaactt
gggacactcatcgatgccgtgaacaaacggggcaaaaaacaaaacaaaagaggagggaat
gagagttcaattatgtggcttggtagcttggcaatcgtaacagcttgcgccggaaccatg
aagctatcaaactttcaaggaaagcttctgatgaccatcaacaacacggacattgcggac
gtcatcgtgatccccacctcaaaaggcgaaaacagatgttgggtccgaacaatccacgtt
ggttacatgtgtgaagacaccatcacgtacgaatgtccaaagctagccgtgggtaacgac
ccaaaagacgtggactgctggtgcgacaatcaagaagtcttcgtacagtatggtcgctgc
acacgaaccaggcattccaaacgaagcagaagatccgtttcggtccagacgcatggggaa
agctcactagtgaacaaaaaagaagcttggctggattcaacgaaggccacgcgatacctc
atgaaaacggagaattggatcataaggaatcctggttatgctttcctggcggcggcactt
ggctggatgcttggcagcaacagtggtcagcgtgtggtgttcaccatcctcctactgttg
gtcgctccggcctacagttttaactgtctgggaatggggaaccgggatttcatagaagga
gtcagtggagccacctgggtggatctggtgttggaaggagacagttgtttgacaatcatg
gcaagcgataagccaacactagatgtccgcatgatcaacattgaagccagccaacttgct
gaagttaggagctactgttatcacgcttcagtcactgacatttcaacggtggctcgatgc
cccacgactggagaagctcacaacgagaaacgtgctgatagcagctacgtgtgcaagcaa
ggctttactgaccgcggatggggaaacggatgtggactttttggaaaaggaagcattgac
acatgcgcaaagttttcttgcaccagtaaagccactggaaagatgatccaaccagagaac
atcaagtatgaagttggaatattcgtgcacggaaccaccacctcggaaaaccatggaaat
tactcagcgcaggttggagcgtctcaagcagcaaagtttactataactccaaatgctcct
tcaataaccctcaagcttggtgattatggagaagtcacactggattgtgaaccaaggagt
ggactgaacactgaagcgttctatgtcatgactgtgggttcgaagtcattcttagtccat
agggaatggtttcatgacctttctcttccctggacgtccccctcaagcacggcatggagg
aatagagaactccttatggaatttgaagaggcacatgccacaaaacagtctgtcgtggcc
cttgggtcacaggagggaggtctccatcaagcgttggcaggagccatcgtggtggagtac
tcaagctcagtgaagttaacatcaggccacctgaaatgcaggctgaaaatggacaaactg
gctctgaagggcacgacttatggcatgtgcacagaaaaattctcgttcgcgaaaaaccca
gcggacacaggccatggaacagttgttattgagctcacatactcyggaagtgatggtccc
tgcaaaattccgattgtgtcagtcgcgagtctaaacgacatgactcctgtgggaaggctg
gtgacagtaaaccccttcgtcgcgacatccagttccaactcgaaggtgctggttgagatg
gaacctcctttcggagactcttatatcgtggttggaagaggggacaagcagattaaccat
cattggcacaaagctggaagcacgttgggcaaagccttctcaacaactttgaaaggagcc
cagagactggcagcgttaggggacacggcttgggactttggttctattgggggggtgttc
aactccatagggaaagctgttcaccaagtgttcggcggtgcatttagaacgctctttgga
ggaatgtcctggatcacgcaagggctaatgggggccctacttctctggatgggtgtcaac
gcacgagatcggtcgatcgccttggcttttttggccacgggaggtgtgctcattttttta
gcgaccaatgtgcatgcagacactggctgtgccattgacatcacgagaaaagaaatgagg
tgtggaagtggcattttcgtgcacaacgacgtagaggcctgggtagataggtacaaatat
ctgccagagacgcccagatccctagcgaagatcgtccacaaagcacatctagaaggagtg
tgtggggtcagatccgtcaccagattagaacaccagatgtgggaatccgtgcgggacgaa
ctgaatgtcttgcttaaagagaacgcggtggatctgagcgtggtggttaacaagcctgtg
gggagatatcgctcagcccctaaacgcctatccatgactcaggagaagtttgagatgggc
tggaaagcatggggaaaaagcattctcttcgcccccgaactagccaactccacgttcgtc
gtggatggacctgagacgaaggaatgtcctgacgagcgcagagcctggaacagcatgcaa
atcgaagacttcggcttcggcatcacatcaactcgcgtgtggctgaagattagagaggag
gacactgaggagtgtgatggagcgatcataggcacagctgtaaaagggcatgtggcagtt
catagtgacttgtcatactggattgaaagccgtttcaatgacacctggaaacttgagagg
gctgtcttcggagaggtgaaatcttgcacttggcccgagacacacactctttggggtgac
ggcgttgaggagagcgaactcatcatcccacacaccatagctggaccgagaagcaagcac
aatcggagagaaggatacaagacacaaaaccagggaccctgggatgagaacggcattgtc
cttgattttgactattgtccaggaacaaaagtcaccatcacagaggattgtggcaagagg
gggccctcaatcagaaccaccactgacagtggaaagctgatcaccgattggtgctgccgc
agctgttctctaccgcccttacgtttcaggacagaaaatggctgctggtatgggatggaa
atcagacctgttaggcatgatgaaacaacactcgtcagatcacaggttgatgccttcaac
ggcgaaatgattgacccttttcagttgggccttctggtgatgtttctggccacccaggag
gtccttcgcaagaggtggacggccagactgacgattcctgcggttttgggggccctactt
gtactgatgcttgggggcatcacttacactgatcttgcaagatatgtggtgctagttgct
gcggctttcgcggaggccaacagcggaggagatgtcctgcacctcgccctgatagccgtt
ttcaagatccaaccagcttttttggtcatgaacatgcttagtgcgagatggacaaaccaa
gaaaacatggttctggtcttaggggcggtttttttccaactagcttcggtggatttacag
atcggagtccacggaatcctgaacgccgcagctatagcatggatgatcgttcgagcgatc
acattccccacaacttctaccgttaccatgccagtcttagctctcctaactccggggatg
agagccttgtatctggacacttacagaatcattcttctcgttataggaatttgttccttg
ctacaagagaggagaaagaccatggcgaagaagaaaggggccgtgcttttgggcctagcg
ctcacatccaccggatggttttcgcccaccaccatcgcagctggactaatggtctgcaac
ccaaataagaagagagggtggccagccaccgagtttctttcagcagttggtttgatgttt
gccattgtgggaggtctagctgagttggacatcgaatccatgtcaatacccttcatgctg
gcaggtcttatggcagtgtcctatgtgatatcaggaaaggcaaccgacatgtggctggac
cgggccgccgacatcagctgggagatggaagctgcaatcacaggaagtagccggaggttg
gatgtcaagctggacgacgacggtgactttcatttaattgatgatcccggtgttccatgg
aaagtctggctcttgcgcatgtcctgtatcggtttggccgctctaacaccctgggccatc
gtccccgccgcttttggctactggctcactctgaaaacaacaaaaagaggaggcgtgttt
tgggacacgccatctccaaagcctagcttgaagggggacaccaccacaggagtttaccga
atcatggctaggggaattcttggcacctaccaggccggcgttggagtcatgtacgaaaac
gtttttcacacactgtggcacacaaccagaggagcagccattatgagtggagaaggaaaa
ctaacgccatactggggtagtgtgaaggaggaccgcttaagctatggaggcccgtggaag
ttcgaccggaagtggaatggaacggatgatgtgcaagtgatcgtggtggaaccggggaaa
cctgcagtgaacatccagacaaaaccgggagtgtttcgcaccccttttggggagattgga
gcagtcagcctggactacccgcgaggaacatccggctcacccatcctggactccaatgga
gacatcataggcttgtatggcaatggagtcgaactcggcgatgggtcgtacgtcagtgcc
attgtgcaaggtgaccgtcaagaggaaccagttccagatgcctacactccaaccatgcta
aaaaagagacagatgactgtgctggacctgcacccaggttcgggaaaaaccaggaagatc
ttaccccaaataattaaggacgccatccagcaacggttgagaacagccgtgctggcgccc
acacgggtggtagcggcagaaatggcggaagccttgaggggactcccagtacgataccaa
acctcagcagtgcaaagggagcatcagggaaatgaaatagtggacgtaatgtgtcatgct
accctgacccacaggctaatgtcaccaaatagagtgcccaattacaatttatttgtgatg
gatgaggctcatttcactgatccagctagcatcgccgctcggggttatattgcaaccaag
gtagaactaggggaagcagcagccatttttatgacggcgactccgcctgggaccactgat
ccctttcctgactcaaacgccccaattcatgacatgcaggatgagatcccagatagggca
tggagcagcggatacgaatggatcacggaatatgcaggaagaactgtatggttcgtggca
agtgtaaaaatggggaatgagatcgcaatgtgccttcagagagcaggaaaaaaggtcatc
cagctcaatcgcaaatcttatgacacagaatacccaaaatgcaagaatggagattgggac
tttgtcatcaccactgacatctctgagatgggtgccaattttggtgcgagtagggtcatt
gactgtagaaagagtgtgaaacccaccatcctagaggagggagaaggtagagtcattctt
ggaaacccatcccccataaccagtgcaagtgcagctcaacgaaggggtagagtgggtagg
aaccccaaccaagttggagatgaataccattacgggggtgccaccagtgaagatgacagc
aacctggcccactggacagaggcaaaaattatgctagacaacatacacatgcccaatgga
ctagtggcccagttgtatgggccagagagggaaaaggctttcacaatggatggagagtac
cgtctcagaggtgaggagaagaagaacttcttggagctgcttagaacggctgacctccca
gtgtggctggcctacaaagtggcgtccaatggcattcagtacactgacagaaaatggtgt
tttgatggaccacgcacaaatgctatactggaagataacactgaggtggagatagtcacc
cgaatgggtgagagaaaaatcctcaagcctaggtggctcgacgcaagggtttatgcagac
caccaggccctcaagtggttcaaggactttgcagcgggcaagaggtcagccgtcagtttc
atagaggtgctcggtcgcatgcctgagcatttcatgggaaagacacgggaagccttggac
acaatgtacctggtggcaacagctgagaaaggaggaaaagcacaccgcatggctcttgaa
gagctgcccgatgcgttggagaccgtcacactcattgttgccatcactgtgatgacagga
ggatttttcctactcatgatgcaaagaaagggtataggaaaaatgggtctaggggctcta
gtgctcacgctagctacctttttcctatgggcggcagaggttcctgggaccaaaatagcg
ggcaccttattggttgccctcttgctgatggtggtccttatcccggaaccagagaaacag
aggtcacagacagacaatcaactggcagtatttctcatctgcgtcctgactgtggtcgga
gtggtggcagcaaatgagtacggaatgctagaaaagaccaaaacagacctcaaaagcatg
tttggcggaaggacgcaagcaccaggactgaccgga---ttgccaagcatggcactggac
ttgcgcccagccacagcctgggcgctgtatggggggagcacagttgtgttaacccctctc
ctaaagcacctgatcacctcagaatacgtcactacatcgctagcttcaatcagttcacaa
gcgggcgcgctgtttgtcttgccgcgaggcgtgcctttcactgacttggatctaaccgtt
ggccttgtctttctcggctgttggggtcaaatcaccctcacgacgtttctaacagccatg
gtgctagtgatgctccactacggatacatgctccctgggtggcaagcagaggcgctcaga
gctgcccagagaagaacagcggctggcataatgaagaacgccgtcgtggacggaatggtt
gccactgatgtgcccgaactggaaagaaccacccctttgatgcaaaagaaagtcggtcaa
gtgctcctcataggggtcagcgtggcggcgttcctcgtcaaccccaatgtcaccaccgtg
agagaggcaggggtgttggtgacggcagccacactcaccttgtgggacaatggagccagc
gccgtctggaactccaccaccgccacggggctctgccatgtcatgcgaggcagctaccta
gctggcggctccattgcctggactcttatcaagaatgctgacaagccctccttgaaaagg
ggaaggcctgggggtaggacactaggggagcagtggaaggaaaagttgaatgcaatgagc
agggatgagttcttcaaatacaggagagaagccataattgaagtggaccgcactgaagca
cgcagggctaggcgcgagaataacatagtggggggacacccagtttcgcgagggtcagca
aagctccgctggcttgtggaaagaggatttgtctcgccaataggaaaagtcatagatttg
ggatgtgggcgcggaggctggagctactacgcagcaactctgaaaaaagttcaggaagtc
aaagggtacacgaaaggtggtgcgggacacgaagaaccgatgctcatgcagagttacggt
tggaacttggtttcgctaaagagcggggtggacgtgttctacaagccctcggaacccagt
gacaccctgttctgtgacataggagaatcttccccaagtccagaagtggaggaacaacgc
acgctgcgcgtcctagaaatgtcatctgactggttacatcggggacctagagagttctgt
ataaaagtgctttgcccttacatgccaaaagtcatagaaaagatggaagtcctgcaacgc
cgtttcgggggagggctggtgcgtctccccttgtcccgaaactctaaccatgagatgtac
tgggtgagtggggctgccggcaatgtggtgcatgcagttaacatgaccagccaagtgctg
ctaggaagaatggatcgcaccgtgtggagagggccaaagtatgaagaggatgtcaacctg
ggtagcgggacaagagctgtggggaagggagaggtccatagcaaccaggaaaaaatcatg
aagagaatccagaagctcaaagaggaatttgctacaacctggcacaaagaccccgagcac
ccataccgaacttggacctaccacggaagctacgaagtgaaggccactggctccgcgagc
tctctcgttaacggggtggtaaagctcatgagcaaaccctgggatgccatcgccaatgtc
accacaatggctatgactgacactaccccctttggccaacaaagggtcttcaaagagaag
gtcgacacgaaggctccagaaccaccagcgggagttagggaagtgctcaacgaaactacc
aattggctgtgggcccacttgtcacgggagaaacgacctcgcttgtgcaccaaagaagaa
tttataaagaaagtcaacagcaacgcggctcttggagcagtgttcgctgagcagaatcaa
tggagcacggcgcgggaagccgtgggtgaccctttgttctgggagatggtcgatgaggaa
agggaaaaccacttacgaggggagtgccacacgtgcatctacaacatgatggggaaaaga
gagaaaaaacccggagagttcggcaaggctaaaggaagcagggccatttggttcatgtgg
ctcggagcacggtacctagagttcgaagccttaggattcctaaatgaagaccattggctg
agccgagagaattcaggaggcggggtggaaggttcaggcgtccaaaagctgggatacatc
ctccgtgacatagcagggaagcaaggagggaaaatgtatgccgatgacaccgccgggtgg
gacaccagaattaccagaactgacttggaaaatgaagccaaggtgctagagctgttggac
ggtgaacaccgcatgctcgcccgagccataattgaactaacgtacaggcacaaagtggtc
aaggtcatgagacctgcagcaggagggaagacagtgatggacgtgatatcacgagaagac
caaagagggagtggacaggtggtgacttacgctctcaacacattcacgaacattgccgtc
cagcttgtccgcttgatggaggctgaaggggtcattggaccacaacacttggaacagttg
cctaggaaaaacaagatagctgtcaggacctggctctttgagaatggagaggagagagtt
actaggatggcgatcagtggagacgactgcgtcgtcaagccgctggatgacagattcgcc
acggctctccattttctcaacgcaatgtcgaaggtcagaaaagacatccaggaatggaag
ccttcgcatggttggcatgactggcagcaggtccccttttgctccaatcatttccaggag
attgtgatgaaagatggaaggagcatagttgtcccgtgcagggggcaagatgagctgatt
ggcagggcgcgcatctccccaggagctggatggaatgtgaaagacacagcttgcctggcc
aaagcttacgcacagatgtggctgctcctatacttccatcgtagggacctacgtcttatg
gcaaacgcaatctgctcagcagttccagtggactgggtgcctacaggccgaacatcctgg
tcaatacactccaaaggagagtggatgaccactgaagacatgctgcaggtctggaacagg
gtatggattgaagaaaatgaatggatgacggacaagaccccgatcacgagctggacggac
gttccgtacgtgggaaagcgtgaggacatctggtgtggcagcctcatcggaacgcgatcc
agggcaacttgggctgagaacatctacgcagcaataaatcaggtcagagccgtcattgga
aaagaaaattatgttgattacatgacttccctcagaagatatgaggatgttttgattcag
gaggatagagttatttag-----------------------acaggaaat--caagtcat
gtgtgcaatgtgaggtaagaaaatg--ggcatgtgaagtcaggccagcaaaagctgccac
cggatactgggtagacggtgctgcctgcgcctcagttccaggaggactgggttaacaaat
ctgacaacggaaggtgggaaagccctcagaaccgtctcggaagcaggtccctgctcaccg
gaagttgaaagaccaacgtcaggccacaatttcgtgccactccgctggggagtgcggcct
gcgcagccccaggaggactgggtkaacaaagccgttgaggcccccacggcccaagcctcg
tctaggatgcaatagacgaggtgtaaggactagaggttagaggagaccccgtggaaacaa
caacatgcggcccaagccccctcgaagctgtagaggaggtggaaggactagaggttagag
gagaccccgcatttgcatc-aaaacagcatattgacacctgggaatagactgggagatct
tctgctctatctcaacatc-agctactaggcacagagcgccgaactatgtacctggtggt
gaggaagac-------------------------
>JEV/sw/Thailand/185/2017_TH_17
agaagtttatctgtgtgaacttcttggcttagtatcgttgagaagaatcgagagattagt
gcagtttaaacagttttttagaacggaagaacaaccatgactaaaaaaccaggagggccc
ggaaaaaaccgggccatcaatatgctgaaacgcggattaccccgcgtattcccactagtg
ggagtgaagagggtagtgatgagcttgttggacggcagagggccagtgcgatttgtgctg
gctcttgtcgcattcttcaagttcacagcattagccccgaccaaggcgcttttgggccga
tggagagcagtggagaagagtgtggcaatgaaacatcttaccagtttcaaacgagaactt
ggaacactcatcgacgccgtgaacaagcggggcaaaaaacaaaacaaaagaggagggaat
gagagcttgatcatgtggctcgctagcttggcaatcgtaacagcttgcgtcggagccatg
aagttatcaaactttcaaggaaagcttctgatgaccatcaacaacacggacattgcggac
gtcattgtgatccccacctcaaaaggcgagaacagatgttgggtccgagcaatcgacgtt
ggctacatgtgtgaagacaccatcacgtacgaatgtccaaagctagcagtgggcaacgac
ccagaagacgtggattgctggtgcgacaaccaagaagtcttcgtgcagtatggtcgctgc
acacggaccaggcattccaaacgaagcagaagatccgtttcggtccaaacgcatggggaa
agctcactagtgaacaagaaagaggcttggctggattcaacgaaggctacgcgatacctc
atgaaaacggagaattggatcataaggaaccctggttatgctttcctggcagcggcactt
ggttggatgcttggcagcaacagtggtcagcgtgtggttttcaccatcctcctgctgttg
gtcgctccggcctacagtttcaactgcctgggaatggggaatcgggatttcatagaagga
gtcagtggagctacttgggtggacctggtgttggaaggagacagctgtctaacaatcatg
gcaagcgataagccaacactagatgtccgcatgatcaacatcgaagccagtcaacttgct
gaagttaggagctactgctatcacgcttcagtgactgacatttcaacggtagctcgatgc
cccacgactggagaagctcacaacgagaagcgtgctgatagcagctacgtatgcaagcaa
ggctttactgaccgcggatggggaaatggatgtggactttttgggaaaggaagcattgac
acttgcgcaaagttttcttgcaccagtaaggccactggaaagatgatccaaccagagaac
atcaagtatgaagttggagtattcgtgcacggaaccaccacctcggaaaaccatggaaat
tactcagcacagattggggcgtctcaagcagcaaagtttaccataactccaaatgctcct
tcaataaccctcaagcttggtgattatggggaagttacactggattgtgaaccaaggagt
ggactgaacactgaagcgttctatgtcatgactgtgggttcgaagtcattcttagtccat
agggaatggtttcatgacctttctcttccctggacgtccccctcaagcacagcatggagg
aatagagaactccttatggaatttgaagaggcacacgccacaaaacagtctgtcgtagcc
ctcgggtcacaggagggaggtctccatcaagcgttagcaggagccatcgtggtggagtac
tcaagctcagtgaagttgacatcaggccacctgaaatgcaggctgaaaatggacaaactg
gctctgaagggcacgacttatggcatgtgcacagaaaaattctcgttcgcgaaaaaccca
gcggacacaggccatggaacagttgtcattgagctcacatactctggaagcgatggtccc
tgcaaaattccgattgtttcagtcgctagtctaaacgacatgactcccgtgggaaggcta
gtgacagtaaaccccttcgtcgcgtcatccagctctaactcgaaggtgctggttgagatg
gaacctcctttcggagactcttatatcgtggttggaagaggggacaagcagattaaccat
cactggcacaaagctggaagcacgttgggcaaagccttctcaacaactttgaaaggagct
cagagactggcagcgctaggggacacagcctgggactttggttctattgggggggtattc
aactccatagggaaagctgttcaccaagtattcggcggtgcatttagaacgctctttgga
ggaatgtcttggattacgcaagggctaatgggggctctacttctctggatgggtgtcaac
gcacgagatcggtcaatcgccttggctttcttggccacaggaggtgtgcttgtcttttta
gcgaccaatgtgcatgctgacactggctgtgctattgacatcacgagaaaagaaatgagg
tgtggaagtggcatcttcgtgcacaacgacgtggaggcctgggtagataggtacaaatat
ctgccagagacgcccagatctctagcgaagatcgtccacaaagcacatctagaaggagtg
tgtggggtcaggtccgttaccagattggaacaccagatgtgggaatctgttcgggacgaa
ctgaatgtcttgcttaaagagaacgcggtggatctgagtgtggtggtcaacaagcctgtg
gggagataccgcccagctcccaaacgtctaaccatgactcaagagaagtttgagatgggc
tggaaagcatggggaaagagcattctcttcgcccccgaactagccaactccacgttcgtc
gtggatggacctgagacaaaggaatgtcctgacgagcgcagagcatggaacagcatgcaa
atcgaagacttcggcttcggcatcacatcaacccgcgtgtggctgaagattagagaggag
gacactgatgagtgtgatggcgctatcataggcacagctgtaaaagggcatgtggcagtt
catagtgacttgtcatactggattgagagccgtttcaatgacacctggaaactcgagagg
gctgtcttcggagaggtgaaatcttgcacttggcccgagacacacactctttggggtgac
ggcgttgaggagagcgagctcatcatcccacacaccatagctggaccgagaagcaaacac
aatcggagagaagggtacaagacacaaaaccagggaccttgggatgagaacggcattgtc
cttgattttgactattgcccaggaacaaaagtcaccatcacagaggattgtggtaagagg
gggccctcaatcagaaccactactgacagtggaaagctgatcaccgactggtgctgccgc
agctgttctctaccgcccttacggttcaggacagaaaatggctgctggtatgggatggaa
atcagacctgtcaggcatgatgaaacaacacttgttagatcacaggttgatgctttcaac
ggcgaaatgattgacccttttcagttgggccttctggtgatgtttctggccacccaggag
gtccttcgcaagaggtggacggccagattgacgattcctgcggttttgggagccctactt
gtactgatgcttgggggcatcacttacactgatctggcaagatatgtggtgctagttgct
gcggctttcgtggaggccaacagtggaggagacgtcctgcacctcgctctgatagccgtc
ttcaagatccaaccagcttttctggtcatgaacatgcttagcgcgagatggacaaatcaa
gaaaacatggttctggtcttaggggcggcttttttccaactagcttcggtggatttacag
atcggaatccacggaatcctgaacgccgcagctatagcatggatgatcgttcgagcgatc
acatttcccacaacttctaccgtcaccatgccagtcttagcgctcctaactccgggaatg
agagccttgtatctagacacctacaggatcattcttctcgtcataggaatttgttccttg
ctacaagagaggagaaagaccatggcgaagaagaaaggggccgtgcttttgggcctagcg
ctcacatccaccggatggttttcgcctaccaccatcgcagctggactaatggtctgcaac
ccaaacaagaagagagggtggccagccactgagttcctttcagcagttgggttgatgttt
gccattgtgggaggtctagccgagttggacatcgaatccatgtcaatacccttcatgctg
gcaggtcttatggcagtgtcctacgtggtatcaggaaaggcaaccgacatgtggctggac
cgggccgccgacatcagctgggagatggaagctgcaatcacaggaagtagccggaggttg
gacgtcaagctggacgacgacggtgactttcacttgattgatgatcccggtgttccgtgg
aaagtctggctcttgcgcatgtcctgtatcggtctggccgctctaacaccctgggccatc
atccccgccgcttttggctactggctcactctgaaaacaacaaaaagaggaggcgtgttc
tgggacacgccatctccaaagcctagcttaaagggggacaccactacaggggtttaccgt
atcatggctaggggaatcctcggcacttaccaggccggcgttggagttatgtacgaaaat
gttttccacacactgtggcatacaacccgaggagcagccattatgagtggagaaggaaaa
ctaacgccatactggggtagtgtgaaagaggaccgcataagctatggaggcccttggagg
ttcgaccggaagtggaatgagacagatgactgggctgagatcgtggtggagccggggaaa
cctgcagtaaatatccagacaaaaccgggagtgtttcgcactccttttggggagattgga
gcagtcagcctggactacccgcgaggaacatccggctcacccattctggattccaatgga
gacattataggcttgtatggcaatggagttgaactcggcgatggatcgtacgtcagtgcc
atcgtgcagggtgaccgtcaagaggaaccagttccagatgcctacactccaaccatgcta
aaaaagagacagatgactgtgctggacctgcacccaggttcgggaaaaaccaggaagatc
ctaccccaaataatcaaggacgccatccagcagcgcttgagaacagccgtgctggcgccc
acccgagtggtagcagcagaaatggcagaagccttgaggggactcccaatacgataccaa
acctcagcagtgcagagggagcatcagggaaatgaaatagtggacgtaatgtgtcatgct
accctgacccatagactaatgtcaccaaacagagtgcctaattacaatttatttgtgatg
gatgaggctcacttcaccgacccagcaagcatcgccgcccggggttatattgcaaccaag
gtggaactaggggaggcagcagccattttcatgacggcgactccgcctggaactactgat
ccctttcctgactcaaatgccccaattcatgacctgcaggacgagattccagacagggca
tggagcagcggatacgaatggatcacggactatgcggggaaaactgtatggttcgtggca
agtgtgaaaatggggaatgagattgcaatgtgccttcagagagcaggaaaaaaggtcatc
cagcttaatcgcaaatcttatgacacagaatacccaaaatgcaagaatggagattgggac
tttgtcatcaccaccgacatctctgagatgggagccaattttggtgcgagcagggtcatt
gactgtaggaagagtgtgaaacccaccatcctagaggagggagaaggtagagtcattctt
ggaaacccatcccccataaccagtgcaagtgcagcgcaacggaggggtagagtgggtaga
aatcccaaccaagtcggagatgaataccattatgggggtgctaccagtgaagatgacagt
aacctggcccactggacagaggcaaaaattatgctagacaacatacacatgcccaatgga
ctagtggcccagctatatgagccagagagggaaaaggctttcacaatggatggagagtac
cgtcttagaggtgaggagaagaagaacttcctggagctgctcagaacggctgacctccca
gtgtggctggcctacaaagtggcgtccaatggtattcagtacactgatagaaaatggtgc
tttgatggaccacgcacgaatgccatactggaagataacactgaggtggagatagtcacc
cgaatgggtgagagaaagatcctcaagcccaggtggctcgacgcaagggtttatgcagac
caccaggccctcaagtggtttaaggactttgcagcgggcaagagatcagccatcagtttc
atagaggtgctcggccgcatgcctgagcatttcatgggaaaaacacgggaagccttagac
acaatgtacctggtggcaacagctgagaaaggaggaaaagcacaccgcatggctcttgaa
gaactgcccgatgcgttggagaccatcacactcatcgttgccatcacagtgatgacagga
ggattcttcctgctcatgatgcagagaaaaggtataggaaagatgggtctaggggcccta
gtgctcacgctggctacctttttcctatgggccgcagaggttcctggaaccaaaatagcg
ggtaccttattggtcgcccttttgctgatggtggtccttattccggaaccagagaaacag
aggtcacagacagacaatcaattggcagtgtttctcatctgcgtcctgactgtggtcgga
gtggtggcagcaaatgagtacggaatgttggaaaagaccaaagcagacctcaagagcatg
tttggcggaaggacgcaagcaccaggactgaccgga---ttgccaagcatggcactggac
ttgcgcccagccacagcctgggcgctgtatggagggagcacagttgtgttaactcctctc
ctaaagcacctgatcacctcagaatacgtcaccacatcgctagcttcaatcagttcacaa
gcgggctcgctgtttgtcttgccgcgaggcgtgcctttcactgacttggatctaaccgtt
ggccttgtttttctcggctgctggggccaaatcaccctcacgacgtttctaacagccatg
gtgctggtgacactccactacggatacatgctccctgggtggcaggcagaggcgctcaga
gcagcccagagaagaacagcggctggcataatgaagaatgccgtcgtggacggaatggtc
gccactgatgtgcccgaactggaaagaaccactcctttgatgcaaaagaaagtcggtcaa
gtgcttctcataggggtcagcgtggcggcgttcctcgtcaaccccaatgtcactaccgtg
agagaggcaggggtgttggtgacggcagccacactcaccttgtgggacaatggagccagc
gccgtctggaactccaccacagccacggggctctgccatgtcatgcgaggcagctaccta
gctggcggctccattgcttggactctcatcaagaacgctgacaagccctccttaaaaagg
ggaaggcctgggggcaggacgctaggggagcagtggaaggaaaagttgaacgcaatgagc
agggacgagttcttcaaatacaggagagaagccataattgaagtggaccgcactgaagca
cgcagggctaggcgcgagaataacatagtgggaggacacccagtttcgcgagggtcagca
aagcttcgttggcttgtggaaaaaggatttgtctcgccaataggaaaggtcatagatctg
ggatgtgggcgcggaggctggagctactacgcagcaaccctgaagaaagttcaggaagtt
aaagggtacacgaaaggtggtgcgggacacgaagaaccgatgctcatgcagagttacggt
tggaacttggtctcgctaaagagtggggtggacgtgttctacaaaccctcggagcccagt
gacaccctgttctgtgacataggggaatcttccccaagtccagaagtggaggaacaacgc
acgctgcgtgtcctagaaatgacatctgactggctacatcggggacctagagagttctgc
ataaaagtgctttgcccttacatgcccaaagtcatagaaaagatggaagtcctgcaacgt
cgcttcgggggagggctggtgcgcctccccttgtcccgaaactccaaccatgagatgtac
tgggtgagtggagctgctggcaatgtggtgcacgcagttaacatgaccagccaagtgctg
ctagggcgaatggatcgcacagtgtggagagggccaaagtatgaagaggatgtcaacctg
ggcagcgggacaagagctgtggggaagggagaggtccatagcaatcaggaaaaaatcagg
aagagaatccaaaagctcaaagaggaatttgccacgacctggcataaagaccccgagcac
ccataccgaacttggacctaccacggaagctacgaagtgaaggccactggctccgcgagc
tctctcgttaatggggtggtaaagctcatgagcaaaccctgggatgccatcgccaatgtc
accacaatggctatgactgataccacccccttcggccagcaaagggtcttcaaagagaag
gtcgacacgaaagctccagagccaccagcaggagttagggaagtgctcaacgaaaccacc
aattggctgtgggcccacttgtcacgggagaaacgacctcgcttgtgttccaaggaagaa
ttcataaagaaagtcaacagcaacgcggctcttggagctgtgttcgctgaacagaatcaa
tggagcacggcacgggaggctgtgggtgaccctctgttctgggagatggtcgatgaagaa
agggaaaaccacttgcgaggggagtgccacacgtgcatctacaacatgatgggaaaaaga
gagaaaaaaccaggagagttcggcaaggctaaaggaagcagggctatttggttcatgtgg
ctcggagcacggtacctagagtttgaagccctaggatttctaaatgaagaccattggctg
agccgagagaattcaggaggcggggtggaaggttcaggcgtccaaaagctgggatacatc
ctccgtgacattgcagggaagcaaggaggaaaaatgtatgccgatgacaccgccgggtgg
gacaccagaattaccagaactgacctggaaaatgaggctaaagtgctagagcttctggac
ggtgaacaccgcatgctcgcccgagccataattgaactaacgtacaggcacaaagtggtc
aaggtcatgagaccggcagcaggagggaagacagtgatggacgtgatatcacgagaagac
cagagggggagtggacaggtagtgacttacgccctcaacacattcacgaacattgccgtc
caacttgtccgcttgatggaagctgaaggggtcattggaccacaacacttggaacagttg
ccaaggaaaaacaagatagctgttaggacctggctctttgagaatggagaggagagagtg
accaggatggcgatcagtggagacgactgcgtcgtcaagccactggatgacagattcgcc
acggctctccatttcctcaacgcaatgtcgaaggtcagaaaagacatccaagaatggaag
ccctcgcatggttggcatgactggcagcaggtccccttttgctccaatcattttcaggag
attgttatgaaagatggaaggagcatagtcgtcccgtgcagggggcaggatgagctgatt
ggcagggcgcgcatctccccaggagctggatggaatgtgaaggacacagcttgcctggct
aaagcgtatgcacagatgtggctgctcctatacttccatcgtagggacctacgtctcatg
gcaaatgcaatctgctcagcagttccagtggactgggtgcctacaggccgaacttcctgg
tcaatacactcaaaaggagagtggatgaccactgaagacatgctgcaagtctggaacagg
gtatggattgaagaaaatgaatggatgacggacaagaccccaatcacaagctggacggac
gttccgtacgtgggaaagcgtgaggacatctggtgtggcagcctcatcggaacgcgatct
agggcaacttgggctgaaaatatctacgcggcaataaaccaagtgagagccgtcattggg
aaagaaaattatgttgactacatgacttccctcagaagatatgaggatgttttgatccag
gaggacagggttatttag-----------------------acagggaat--caagtcat
gtgtgtgaagtga-gtaagaaaatg--tgcatgtggagtcaggccagcaaaagctgccac
cggatactgagtagacggtgctgcctgcgtctcagttccaggaggactgggttaacaaat
ctgacaacggaaggtgggaaagccctcagaaccgtctcggaagaaggtccctgctcaccg
gaagttgaaagaccaacgtcaggccacaattttgtgccactccgctggggagtgcggcct
gcgcagccccaggaggactgggtaaacaaagccgttgaggcccccacggcccaaacctcg
tctaggatgcaatagacgaggtgtaaggactagaggttagaggagaccccgtggaaacaa
caatatgcggcccaaaccccctcgaagctgtagaggaggtggaaggactagaggttagag
gagaccccgcatttgcatc-aaaacagcatattgacacctgggaatagactgggagatct
tctgctctatctcaacatc-agctactaggcacagagcgccgaagtatgtagctggtggt
gaggaagaacacaggatct---------------
>JEV/GIII_IN_19
agaagttttatcgtgtgaacttcttggcttagtatcgttgagaagaatcgagagattagt
gcagtttaaacagttttttagaacggaagaacaaccatgactaaaaaaccaggagggccc
ggaaaaaaccgggccatcaatatgctgaaacgcggattaccccgcgtattcccactagtg
ggagtgaagagggtagtgatgagcttgttggacggcagagggccagtacgatttgtgctg
gcccttatcacgttcttcaagtttacagcattagccccgaccaaggcgcttttgggccgc
tggagagcagtggaaaaaagtgtggcaatgaaacatcttaccagtttcaaacgagaactt
ggaacactcattgacgccgtgaacaagcggggcaaaaaacaaaacaaaagaggagggaat
gagagctcaattatgtggcttgccagcttggcaatcgtaatagcctgtgccggagccatg
aagctatcaaactttcaaggaaaacttctgatgaccatcaacaacacggacattgcggac
gtcatcgtgatccccacctcaaaaggtgaaaacagatgttgggtccgagcaatcgacgtt
ggttacatgtgtgaagacaccatcacgtatgaatgtccgaagcttgccgtgggcaacgat
ccggaagacgtggactgctggtgcgacaatcaggaagtctacgtgcagtatggtcgctgc
acacggaccaggcattccaaacgaagcagaagatccgtttcggtccaaacgcatggggaa
agctcactagtgaacaaaaaagaggcttggctggattcaacgaaagccacgcgatacctc
atgaaaacggagaactggatcataaggaaccccggttatgctttcctggcggcggcactt
ggatggatgcttggcagcaacaatggccaacgtgtggtgttcactattctcttgctattg
gtcgctccggcttacagttttaactgtctgggaatggggaatcgggatttcatagaagga
gccagtggagccacttgggtagatctggtgttggaaggagatagctgtttgacaatcatg
gcaaacgacaaaccaacactagatgtccgcatgatcaacattgaagctagccaacttgct
gaagtcaggagttactgctatcacgcttcagtcactgatatttcaacggtggctcgatgc
cccacgaccggagaagcccacaacgaaaaacgtgccgacagcagctacgtgtgcaaacaa
ggctttactgatcgcggatggggaaatggatgtgggcttttcgggaaaggaagcattgac
acatgcgcaaaattttcttgtaccaacaaggccattggaagaatgatccaaccagaaaac
atcaagtacgaggttggcatattcgtgcacggaactaccacctcggaaaaccatgggaat
tactcagcgcaagtaggagcgtctcaagcggcgaagtttactgtgactccaaatgctcct
tcaataacccttaagcttggtgattatggagaagtcacactggattgtgaaccaaggagt
ggactgaacactgaagcgttctatgtcatgaccgtgggttcgaagtcattcttagtccat
agggaatggttccatgacctttctcttccctggacgtccccctcaagcacggcatggaga
aacagagaactcctcatggaatttgaagaggcacatgccacaaaacaatctgtcgtagct
cttgggtcacaggagggaggtctccatcaagcgctggcaggagccatcgtggtggagtac
tcgagctcagtgaagttgacatcaggtcacctgaaatgcaggctgaaaatggacaaactg
gctctgaagggcacgacttatggcatgtgtacagaaaaattctcgttcgcgaaaaatcca
gcggacacaggccacggaacagttgtcattgagctcacatattctggaagtgatggtccc
tgcaaaattccgattgtctcagtcgcgagcttaaacgacatgacccctgtggggaggttg
gtaacagtaaaccccttcgtcgcaacatctagctccaactcaaaggtgctggttgagatg
gaacctcccttcggagattcttatatcgtggttggaagaggggacaagcagattaaccat
cactggcacaaagctggaagcacgctgggcaaagctttctcaacaactttgaaaggggct
cagagactagcagcgctaggtgacacagcctgggacttcggctccattggaggggtattc
aactccatagggaaagctgttcaccaagtatttggcggtgcattcagaacgctctttggg
ggaatgtcttggatcacacaaggactaatgggagccttacttctttggatgggtgtcaac
gcacgagaccggtcaatcgccctggcttttctggccacgggaggtgtgctcgtgttttta
gcgaccaatgtgcatgccgacactggctgtgccattgacatcacaagaaaagagatgagg
tgtggaagtggcatcttcgtgcacaacgacgtagaggcttgggtagataggtacaaatat
ctgccagagacgcccagatccttagcgaagatcgtccacaaagcacatcaagaaggagtg
tgcggggtcagatccgtcactagactggaacaccagatgtgggaatctgtgcgggacgaa
ttgaatgtcttgctcaaagagaacgcggtggatctcagtgtggtggtgaacaagcccgtg
gggagatatcgctcagcccccaaacgcctatccatgactcaagaaaagtttgagatgggc
tggaaagcatggggaaaaagcattctcttctcccccgaattggccaactccacgttcgtc
gtggatgggcccgagacaaaggaatgccctgatgagcgcagagcctggaacagcatgcaa
atcgaagatttcggcttcggcatcacatcaacccgcgtgtggctgaaaattagagaggag
aacactgatgagtgtgatggagcaatcatagggacagctgtcaaagggcatgtggcagtt
catagtgacttgtcatactggattgagagccgtctcaatgacacctggaaacttgagagg
gctgtcttcggagaggtgaaatcttgcacttggcccgagacacacactctttggggtgac
ggtgttgaggagagcgagcttatcatcccacataccatagctggaccgagaagcaagcac
aaccggagagaagggtataaaacacaaaaccagggaccctgggatgagaacggcatcgtc
cttgactttgactattgtccgggaacaaaagtcaccatcacagaggactgtggcaagagg
ggtccctcaatcagaaccactactgacagtggaaagctgatcaccgattggtgctgccgc
agctgttctctaccgcctttacggttccggacagaaaatggttgctggtatgggatggaa
atcagacctgttaggcatgacgaaacaacactcgttagatcacaggttgacgctttcaac
ggcgaaatgattgacccttttcagctgggccttctggtgatgtttctggccacccaggag
gtccttcgcaagaggtggacggccagattgacgattcctgcggttttgggggctctactt
gtgctgatgcttgggggcatcacttacactgacctggcaagatatgtggtgctggttgct
gcggcttttgcggaggccaacagtggaggagatgttctgcacctcgctctgatagctgtc
ttcaaaatccaaccagcttttctggtcatgaacatgcttagtgcgagatggacgaaccaa
gagaacgtggttctggtcctgggggcggcttttttccaactagcttcggtggatttacag
atcggagtccacggaatcctgaacgccgcagccatagcatggatgatcgttcgggcgatc
acatttcccacgacttctaccgttgccatgccaatcttagcgctcctaactccgggaatg
agggctttgtatctggacacttacagaatcattcttcttgtcataggaatttgttccctg
ctgcaagagaggagaaagaccatggcgaagaagaaaggagccgtgctcttgggcttagcg
ctcacatccaccggatggttttcgcccaccactatcgcagccggactaatggtctgcaac
ccaaacaagaagagagggtggccggccaccgagttcctctcagcggttgggttgatgttt
gccattgtgggaggtctagccgagttggacatcgaatctatgtcaatacccttcatgctg
gcagggctcatggcagtgtcctacgtggtatcaggaaaggcaactgacatgtggctggac
cgggctgccgatatcagctgggagatggaggctgcaatcacaggaagtagccggaggctg
gatgttaagttggatgacgacggcgactttcacttgattgatgatcccggtgttccatgg
aaagtctggctcttgcgcatgtcttgtatcggtctagccgctctgacaccctgggctatc
gttcccgccgcttttggctattggctcactctgaaaacaacaaaaagagggggcgtgttc
tgggacacgccatctccaaagccttgcttaaagggggacaccaccacaggagtttaccga
attatggccagggggattctcggcacttaccaggccggcgttggagtcatgtacgagaat
gttttccacacattgtggcacacaactagaggagcagccattatgagtggagaaggaaag
ctaacgccatactggggcagcgtgaaggaagaccgcataagctatggaggcccgtggagg
ttcgaccggaagtggaatggaacagatgatgtgcaagtgattgtggtggaaccagggaaa
cctgcagtaaacatccagacaaagccgggagtgtttcgcacccctttcggggaggttgga
gcagtcagtttggactacccacggggaacatccggctcacctatcctagattctaatgga
gacgtcataggcttgtatggcaatggggttgaactcggcgatggatcgtatgtcagcgcc
atcgtgcagggcgaccgtcaagaggaaccagttccagacgcctacactccaagcatgctg
aaaaagagacagatgactgtgctggacctgcacccaggttcggggaaaaccaggaagatc
ctaccccaaataatcaaggacgccatccagcagcgcttgagaacagccgtgctggcaccc
acacgagtggtagcagcagaaatggcggaagctttgagaggactcccagtacgatatcaa
acctcagcagtgcagagggagcatcagggaaatgaaatagtagacgtaatgtgccatgcc
actctgacccatagactaatgtcaccaaacagggtgcccaactacaatttattcgtgatg
gatgaggcccacttcactgacccagctagcatcgccgctcggggttatattgcaaccaaa
gtggaactgggggaggcagcagccatttttatgacggcgaccccgcccgggactactgat
ccctttcctgactcaaatgccccaattcatgacctgcaggatgagatcccagacagggca
tggagtagtgggtacgaatggatcacggactatgcgggaaaaactgtgtggttcgtggca
agtgtgaaaatggggaatgagatcgcaatgtgcctccagagagcggggaaaaaggtcatc
cagctcaatcgtaagtcatatgacacagaatacccaaaatgcaaaaatggagattgggac
tttgttatcaccactgacatctctgagatgggggccaattttggtgcgagcagggtcatt
gactgcagaaagagtgtgaaacccaccatcctagaggagggagaaggtagagtcattctt
ggaaacccatcccccataaccagtgcaagtgcagcccaacggagaggcagagtgggcagg
aatcccaaccaagttggggatgaataccattacggaggggccaccagtgaagatgatagc
aacttggcccactggacagaggcaaaaatcatgctagacaacatacacatgcctaatgga
ttagtggctcagctgtacgggccagagagggaaaaggctttcacaatggatggagagtac
cgtctcagaggtgaggagaagaagaacttcttggagctgcttagaacggctgacctccca
gtatggctagcctacaaggtggcatccaatggcattcagtacactgacagaaaatggtgc
tttgatggaccacgcacaaatgccatactagaagataatactgaggtggagatagttacc
cgaatgggtgagagaaagatcctcaagccgagatggctcgacgcgagggtttatgcagac
caccaggccctcaagtggtttaaggattttgcagcgggcaagagatcagccgtcagtttc
atagaggtgctcggtcgcatgcctgagcatttcatgggaaagacacgagaagccttagac
acaatgtacctggtggcaacagctgagaaaggtggaaaggcacaccgcatggcccttgaa
gaactgcccgatgcattggagaccatcacactcatcgttgccatcactgtgatgacagga
ggattcttcctgctcatgatgcagagaaagggtataggaaaaatgggtctaggggctcta
gtgctcacgctggccacctttttcctatgggcggcagaggttcctggaaccaaaatagcg
ggcaccctactggtcgccctgttgctgatggtggtcctcatcccggaaccagaaaaacag
aggtcacagacagacaaccagttggcagtgtttcttatctgcgtcctgaccgtggtcgga
gtggtggcagcaaatgagtacggaatgctggaaagaaccaaagcagacctcaagagcatg
tttggcggaaggacgcaagcaccaggactgaccgga---ttgcctagcatggcactggac
ttgcgcccagccacagcttgggcgctgtatggggggagcacagttgtgttgacccctctc
ctgaagcacctaattacctcagaatacgtcaccacatcgctagcttcaatcagttcacaa
gcgggttcgctgtttgttctgccgcgaggtgtgccttttactgacttggatctaaccgtt
ggccttgtctttcttggctgttggggccaaatcaccctaaccacgttcctaacagctatg
gtgctagtgacactccactacggctacatgctccctgggtggcaagcagaggcactcaga
gctgctcagagaagaacagcggctggcataatgaagaatgccgtcgtggacggaatggtc
gccaccgatgtgcccgaactggaaagaactactcccttgatgcaaaagaaagtcggccag
gtgctcctcataggggtcagcgtggctgcgtttctcgtcaatcccaatgtcaccaccgtg
agagaggcaggtgtgttggtaacggcagccacgctcaccttgtgggacaatggagccagt
gccgtctggaattccaccactgctacggggctctgccatgtcatgcgaggcagttaccta
gctggcggctccattgcctggactctcatcaagaacgctgacaagccctccttaaaaagg
gggaggcctggaggcaggacgctaggggagcagtggaaggaaaagttgaatgctatgagc
agggatgagttcttcaaatacagaagagaggccataattgaggtggaccgcactgaagca
cgcagggctaggcgcgagaacaacatagtgggaggacatccagtctcgcgagggtcagca
aagctccgctggctcgtggaaaaaggattcgtctcgccaataggaaaagtcatagatctg
ggatgcgggcgcggaggctggagctactacgcagcaactctgaaaaaagttcaggaagtc
agagggtacacgaaaggtggggcgggacacgaagaaccgatgctcatgcagagttacggt
tggaacctggtctcgttaaagagtggggtggatgtattctacaaaccctcggagcctagt
gacactctgttctgtgacataggagaatcctccccaagtccagaggtggaggaacaacgc
acgctgcgcgtcctagaaatgacatctgactggttacatcggggacctagagagttctgc
ataaaagtgctctgcccttacatgcctaaagttatagaaaagatggaagtcctgcaacgt
cgtttcggtggcgggctggtgcgccttcccctgtcccgaaactccaaccatgagatgtac
tgggtgagtggagctgctggcaatgtggtgcatgcggtcaacatgaccagccaggtgctg
ctagggcgaatggatcgcacagtgtggagagggccgaagtatgaagaggatgtcaacctg
ggcagcgggacgagagctgtggggaaaggagaggtccatagcaaccaggaaaaaattagg
aagaggatccagaaacttagagaggaattcgctacaacctggcacaaagaccccgagcat
ccataccgaacttggacctatcacggaagctacgaagtgaaggccactggctcagcaagc
tctctcgtcaatggggtggtaaagctcatgagcaaaccctgggacgccatcgccaatgtc
accacaatggccatgaccgacaccaccccctttggccagcagagggtctttaaagagaag
gttgacacgaaagccccagagccaccagcaggagtcaaggaagtgctcaacgagaccacc
aactggctgtgggcccacttgtcacgggagaaacgaccccgcttgtgcactaaggaagaa
ttcataaagaaagtcaacagtaacgcagctcttggagcagtgttcgctgaacagaatcaa
tggagcacggcgcgggaagccgtgggcgaccctctgttctgggagatggtcaatgaagaa
agggaaaaccatttgcgaggggagtgccacacgtgcatttacaacatgatgggaaaaaga
gagaaaaaacccggagagttcggaaaggctaaagggagtagggctatttggttcatgtgg
ctcggagctcggtacctagagttcgaagccctaggatttctaaatgaagaccattggctg
agccgagagaattcaggcggtggggtggaaggttcaggcgtccaaaagctgggatacatt
ctccgtgacatagcagggaagcaaggaggtaaaatgtatgccgatgacaccgccgggtgg
gacaccagaatcactagaaccgacttggaaaatgaagccaaagtgctggagcttttggat
ggtgaacaccgcatgctcgcccgagccataattgaactaacgtacaggcacaaagtggtc
aaggttatgagacctgcagcaggaggaaagacagtgatggacgtgatatcacgagaagac
caaagggggagtgggcaggtggtgacctatgctctcaacacattcacgaacattgccgtc
cagcttgtccgcttgatggaggctgagggggtcattggaccacaacacttggaacagctg
cccaggaaagacaaaatagctgttagaacctggctctttgagaatggagaggagagagtg
actaggatggcgatcagtggagacgactgcgtcgtcaagccgctggatgacagattcgcc
acggctctccatttcctcaacgcaatgtcgaaggtcagaaaagatatccaagaatggaag
ccttcgcatggttggcacgactggcagcaggttcccttttgctccaatcattttcaggag
attgtgatgaaagatggaaggagcatagtcgtcccgtgcagagggcaggatgagctgatt
ggcagggcgcgcatctccccaggagctggatggaatgtgagggacacagcttgcctggcc
aaagcgtatgcacagatgtggctgcttctatacttccatcggagggacctacgcctcatg
gcaaatgcaatctgctcagcagttccagtggactgggtgcccacaggcagaacatcctgg
tcaatacactcaaaaggagagtggatgaccactgaagacatgctgcaagtctggaacagg
gtatggattgaagaaaatgaatggatgatggacaagaccccaattacaagctggacagac
gttccgtacgtgggaaagcgtgaggacatctggtgtggcagtctcatcggaacgcgatcc
agggcaacatgggctgagaacatctacgcggcaataaaccaagtgagggccatcattgga
aaagaaaattatgttgattacatgacttccctcagaagatatgaggatgtgttgattcag
gaggacagggtcatttag-----------------------acag--gat--aaagtcat
gtgtgtaatgtgagataagaaaatg--tgcatgtggagtcaggccagcaaaagctgccac
cgaatactgagtagacggtgctgcctgcgtctcagtcccaggaggactgggttaacaaat
ctgacaacggaaggtgggaaagccctcagaaccgtctcggaagcaggtccctgctcaccg
gaagttgaaagaccaacgtcaggccacaattctgtgccactccgctggggagtgcagcct
gcgcagccccaggaggactgggttaacaaagccgttgaggcccccacggcccaagcctcg
tctaagatgcaatagactaggtgtaaggactagaggttagaggagaccccgtggaaacaa
cattgtgcggcccaaaccccctcgaagctgtagaggaggtggaaggactagaggttagag
gagaccccgcatttgcatc-aaaacagcatattgacacctgggaatagactgggagatct
tctgctctatctcaacatc-agctactaggcacagagcgccgaagtatgtagctggtggt
gaggaagaaaccaggatct---------------
>JEV/MQ/Yamaguchi/2013/1_JP_13
agaagtttatctgcgtgaacttcttggcttagtatcgttgagaagaatcgaaagattagt
gcagtttaaacagttttttagaacggaagaacaaccatgactaaaaaaccaggagggccc
ggaaaaaaccgggccatcaatatgctgaaacgcggattaccccgcgtattcccactagtg
ggagtgaagagggtagtaatgagcttgttggacggcagagggccagtacgattcgtgctg
gctcttatcacgttcttcaagtttacagcattagccccgaccaaggcgcttttgggccgc
tggagagcagtggaaaaaagtgtggcaatgaaacatcttaccagtttcaaacgagaactt
ggaacactcatcgacgccgtgaacaagcggggcaaaaaacaaaacaaaagaggagggaac
gaaagctcgattgtgtggcttgccagcttggcaatcgtaacagcctgtgccggagccatg
aagctatcaaactttcaaggaaagcttctgatgaccatcaacaacacggacattgcggac
gtcatcgtgatccccacctcaaaaggtgaaaacagatgttgggtccgagcaatcgacgtt
ggttacatgtgtgaagacaccatcacgtacgaatgtccgaagcttgccgtgggcaacgat
ccggaagacgtggattgctggtgcgacaatcaagaagtctacgtgcagtatggtcgctgc
acacggaccaggcattccaaacgaagcagaagatccgtttcggtccaaacgcatggggaa
agctcattagtgaacaaaaaagaggcttggctggattcaacgaaggccacgcgatacctc
atgaaaacggagaactggatcataaggaaccctggttatgctttcctggcggcggcactt
ggatggatgcttggcagcaacagtggccaacgtgtggtgttcactattctcttgctgttg
gtcgctccggcttacagttttaactgtttgggaatggggaatcgggacttcatagaagga
gccagtggagccacttgggtggatctggtgttagaaggagatagctgtttgacaatcatg
gcaaacgacaaaccaacactagatgtccgcatgatcaacattgaagctagccaacttgct
gaagtcaggagttactgctatcacgcttcagtcaccgacatttcaacggtggctcgatgc
cccacgacaggagaagctcacaacgaaaaacgtgccgacagcagctacgtgtgcaaacaa
ggctttactgatcgcggatggggaaatggatgtggacttttcgggaaaggaagcattgac
acatgcgcaaaattttcttgtaccaataaggccattggaagaatgatccaaccagagaac
atcaagtacgaggttggcatattcgtgcacggaaccaccacctcggaaaaccatgggaat
tactcagcgcaagtaggagcgtctcaagcagcaaagtttactgtaactccaaatgctccc
tcaataaccctcaagcttggtgattatggagaagtcacactggattgtgaaccaaggagt
ggactgaacactgaagcgttctatgtcatgaccgtgggttcgaagtcattcttagtccat
agggaatggttccatgacctttctcttccctggacgtccccctcaagcacggcatggaga
aacagagaactccttatggaatttgaagaggcacatgccacaaaacaatctgtcgtagct
cttgggtcacaggagggaggcctccatcaagcgttggcaggagccatcgtagtggagtac
tcgagctcagtgaagttgacatcaggtcacctgaaatgcaggctaaaaatggacaaactg
gctctgaagggcacgacttatggcatgtgtacagagaaattctcgttcgcgaaaaatcca
gcggacacaggccatggaacagttgtcattgagctcacatactctggaagtgatggtccc
tgtaaaattccgattgtctcagtcgcgagtttaaacgacatgacccctgtggggaggctg
gtaacagtaaaccccttcgtcgcgacatctagctccaactcaaaggtgctggttgagatg
gaacctcccttcggagactcttatatcgtggttggaagaggggacaagcagattaaccat
cactggcacaaagctggaagcacgctgggtaaagccttctcaacaactttgaaaggggct
cagagactagcagcgctaggcgacacagcctgggacttcggctccattggaggggttttt
aactccatagggaaagctgttcaccaagtatttggcggtgcattcagaacgctctttggg
ggaatgtcttggatcacacaaggactaatgggggccttacttctttggatgggtgtcaac
gcacgagaccggtcaatcgccctggcttttctggccacgggaggtgtgctcgtgttttta
gcgaccaatgtgcatgccgacactggctgtgccattgacatcacaagaaaagagatgagg
tgtggaagtggcatcttcgtgcataacgacgtagaggcttgggtagataggtacaaatat
ctgccagagacgcccagatccttagcgaagatcgtccataaagcacatcaagaaggagtg
tgcggggtcagatccgtcactagactggaacaccagatgtgggaatctgtgcgggacgaa
ctgaatgtcttgctcaaagagaacgcggtggatctcagtgtggtggtgaacaagcccgtg
gggagatatcgctcagcccccaaacgcctatccatgactcaagaaaagtttgagatgggc
tggaaagcatggggaaaaagcattctcttcgcccccgaattggccaactccacgttcgtc
gtggatggacccgagacaaaggaatgccctgatgagcgcagagcctggaacagcatgcaa
atcgaagacttcggcttcggcatcacatcgacccgagtgtggctgaaaattagagaggag
aacactgatgagtgtgatggagcaatcatagggacagctgttaaagggcatgtggcagtt
catagtgacttgtcttactggattgagagccgtctcaatgacacctggaaacttgagagg
gccgtcttcggagaagtgaaatcttgcacttggcccgagacgcacactctttggggtgac
ggtgttgaggagagcgagcttatcatcccacacaccatagctggaccgagaagcaagcac
aaccggagagaagggtataaaacacaaaaccagggaccctgggatgagaacggcatcgtc
cttgattttgattattgtccgggaacaaaagtcaccatcacagaggactgtggcaagagg
ggtccctcaatcagaactactactgacagtggaaagctgatcaccgattggtgttgccgc
agctgttctctaccgcctttacggttccggacagaaaatggttgctggtatgggatggaa
atcagacctgttaggcatgatgaaacaacactcgttaggtcacaggttgacgctttcaat
ggcgaaatgattgacccttttcagctgggccttctggtgatgtttctggccacccaggag
gtccttcgcaagaggtggacggccagattgacgattcctgcggttttgggggccctactt
gtgctgatgcttgggggcatcacttacactgacatggcaagatatgtggtgctagttgct
gcggctttcgcggaggccaatagtggaggagatgttctgcacctcgctttgatagccgtc
ttcaagatccaaccatcttttctggtcatgaacatgcttagcgcgagatggacgaaccaa
gagaacgtggttctggtcctgggggcggcttttttccaactagcttcagtggacttacag
attggagtccacggaatcctgaatgccgcagccatagcatggatgatcgttcgagcgatc
acatttcccacaacttctaccgttgccatgccagtcttagcgctcctaactccgggaatg
agggccttgtatctggacacttacagaatcattcttcttgtcataggaatttgttccctg
ctgcaagagaggagaaagaccatggcgaagaagaaaggagccgtgctcttgggcttagcg
ctcacatccaccggatggttttcgcccaccactatcgcagccggactaatggtatgcaac
ccaaacaagaagagaggatggccagctaccgagttcctttcagcggttgggttgatgttt
gccattgtgggaggtctagccgagttggacatcgaatctatgtcaatacccttcatgctg
gcagggcttatggcagtgtcctacgtggtatcaggaaaggcaaccgacatgtggctggat
cgggctgccgatatcagctgggagatggaagctgcaatcacaggaagtagccggaggcta
gatgttaagttggacgacgacggcgactttcacttgattgatgatcccggtgttccatgg
aaagtctggctcttgcgtatgtcttgtatcggtttagccgctctgacaccctgggctatc
gtccccgccgcttttggctattggctcactctgaaaacaacgaaaagagggggcgtgttc
tgggacacgccatctccaaagccttgcttaaagggggacaccaccacaggagtctaccga
attatggccagggggattctcggcacttaccaggccggcgttggagtcatgtacgagaat
gttttccacacattgtggcacacaactagaggagcagccatcatgagtggagaaggaaag
ctaacgccatactggggtagtgtgaaggaagaccgcataagctatggaggcccgtggagg
ttcgaccggaagtggaatggaacagatgatgtgcaagtgatcgtggtggaaccagggaaa
cctgcagtaaacatccagacaaaaccgggagtatttcgcacccctttcggggagattgga
gcagtcagcttggactacccacggggaacatccggctcacccatcctagattccaatgga
gacatcataggcttgtatggcaatggagttgaactcggcgatggatcgtacgtcagcgcc
attgtgcagggcgaccgtcaagaggaaccagttccagatgcctacactccaggcatgctg
aaaaagagacagatgactgtgctggacctgcacccaggttcgggaaaaaccaggaagatt
ctaccccaaataatcaaggacgccatccagcagcgcttgagaacagccgtgctggcaccc
acacgagtggtagcagcagaaatggcggaagctttgaaaggactcccagtacgatatcaa
acctcagcagtgcagagggagcatcagggaaatgaaatagtagacgtaatgtgccatgcc
actctgacccatagactaatgtcaccaaacagagtgcccaattacaacttattcgtgatg
gatgaggctcacttcactgacccagctagcatcgccgctcggggttatattgcaaccaag
gtggaactgggggaggcagcagccatttttatgacggcgaccccgcccgggaccactgat
ccctttcccgactcaaatgccccaatccatgacctgcaggatgagatcccagacagggcg
tggagcagtggatacgaatggatcacggactatgcgggaaaaactgtgtggttcgtggca
agtgtgaaaatggggaatgagatcgcaatgtgccttcaaagagcggggaaaaaggtcatc
cagctcaatcgcaagtcttatgacacagaatatccaaaatgcaaaaatggagattgggac
tttgtcatcaccactgacatctctgagatgggggccaattttggtgcgagcagggtcatt
gactgcagaaagagtgtgaaacccaccatcctagaggagggagaaggcagagtcatcctt
ggaaacccatcccccataaccagtgcaagtgcagcccaacggagaggtagagtaggcagg
aatcccaaccaagttggagatgaataccattacgggggggccaccagtgaagatgacagc
aacttagcccactggacagaggcaaaaattatgctagacaacatacacatgcctaatgga
ttggtggctcagctgtacgggccagagagggaaaaggctttcacaatggatggagagtac
cgtctcagaggtgaggagaagaagaacttcttggagctgcttagaacggctgacctccca
gtatggctagcctacaaggtggcgtccaatggcattcagtacactgacagaaaatggtgc
tttgatggaccacgcacaaatgccatactagaagataacactgaggtggagatagtcacc
cgaatgggcgagagaaagatcctcaagccgagatggctcgatgcgagggtttatgcagac
caccaggccctcaagtggtttaaggattttgcagcgggcaagagatcagccgtcagtttc
atagaggtgctcggtcgcatgcctgagcatttcatgggaaagacacgggaagccttagac
acaatgtatctggtggcgacagctgagaaaggtggaaaggcacaccgcatggctcttgaa
gaactgcccgacgcattggagaccatcacactcatcgttgccatcactgtgatgacagga
ggattcttcctgctcatgatgcagagaaagggcatagggaaaatgggtctaggggctcta
gtgctcacgctggccaccttcttcctatgggcggcagaggttcctggaaccaaaatagcg
ggtaccttactggttgccctgttgctgatggtggtcctcatcccggaaccagaaaaacag
aggtcacagacagacaaccagttggcagtgtttcttatctgcgtcctgaccgtggtcgga
gtggtggcagcaaatgagtacggaatgctggaaaaaaccaaagcagaccttaagagcatg
tttggcggaaggacgcaagcatcagggctgaccgga---ttgccaagcatggcactggac
ttgcgtccagctacggcttgggcgctgtatggggggagcacagttgtgttaacccctctc
ctgaagcacctaatcacctcagaatacgtcaccacatcgttagcttcaatcagttcacaa
gcgggttcgctgtttgtcttgccgcgaggcgtgcctttcactgacttggatctaaccgtt
ggtcttgtctttcttggctgttggggccaaatcaccctcaccacgttcctaacagctatg
gtgctagtgacactccactatggatacatgctccctgggtggcaagcagaggcgctcaga
gctgctcagagaagaacagcggctggcataatgaagaatgccgtcgtggacggaatggtc
gccactgatgtgcccgaactggaaagaaccactcctttgatgcaaaagaaagtcggccaa
gtgctcctcataggggtcagcgtggcggcgtttctcgtcaaccccaatgtcaccaccgtg
agagaggcaggtgtgttggtgacggcagccacactcaccttgtgggacaatggagccagt
gcagtctggaattccaccaccgctacggggctctgccatgtcatgcgaggcagctaccta
gctggcggctccattgcctggactctcatcaagaacgctgacaagccctccttaaaaagg
gggaggcctggaggcaggacgctaggggagcagtggaaggaaaagttgaatgctatgagc
agggatgagttcttcaaatacagaagagaggccataattgaggtggaccgcactgaagca
cgcagggctaggcgcgagaacaacatagtgggaggacatccagtctcgcgggggtcagca
aagctccgctggctcgtggaaaaaggatttgtctcgccaataggaaaagtcatagatctg
ggatgcgggcgcggaggctggagctactacgcagcaactctgaaaaaagtccaggaagtc
aaagggtacacgaaaggtggggcgggacacgaagaaccgatgctcatgcagagttacggt
tggaacctggtctcgctaaaaagtggggtggacgtattctacaaaccctcggagcctagt
gataccctgttctgtgacataggagaatcatccccaagtccggaggtggaggaacaacgc
acgctgcgcgtcttagaaatgacatctgactggttacatcggggacctagagagttctgc
ataaaagtgctctgcccttacatgcctaaagttatagaaaagatggaagtcctgcaacgt
cgtttcggtggcgggctggtgcgccttcccctgtctcgaaactccaaccatgagatgtac
tgggtgagcggagccgctggcaacgtggtgcatgcggtcaacatgaccagtcaagtgctg
ctagggcgaatggatcgcacagtgtggagagggccaaagtatgaagaggatgtcaacctg
ggcagcgggacgagagctgtggggaagggagaggtccacagcaaccaggaaaaaattagg
aagagaatccagaagcttaaagaggaattcgccacaacctggcacaaagaccccgagcat
ccataccgaacttggacctatcacggaagctacgaagtgaaggccactggctcagcaagt
tctctcgtcaatggggtggtaaagctcatgagcaaaccctgggacgccatcgccaatgtc
accacaatggccatgaccgacaccaccccctttggtcagcagagggtctttaaagagaag
gttgacacgaaggctccagaaccaccagcaggagtcaaggaagtgctcaacgagactacc
aactggttgtgggcccacctgtcacgggagaaacgaccccgcttgtgcactaaggaagaa
ttcataaagaaagtcaacagcaacgcagctctcggagcagtgtttgctgaacagaatcaa
tggagcacggcgcgggaggccgtgggtgaccctctgttctgggagatggtcaatgaagaa
agggaaaaccatttgcgaggggagtgccacacgtgcatttacaacatgatgggaaaaaga
gagaaaaaacccggagagttcggaaaggctaaagggagtagggctatctggttcatgtgg
cttggagctcggtacctagagttcgaagccctaggatttctaaatgaagaccactggctg
agccgagagaattcaggaggtggggtggaaggttcaggcgtccaaaagctgggatacatt
ctccgtgacatagcagggaagcaaggaggcaaaatgtatgccgatgacaccgccgggtgg
gacaccagaatcactagaaccgacttggaaaatgaagccaaagtgctggagcttttggat
ggtgaacaccgcatgctcgcccgagccataattgaactaacgtacaggcacaaagtggtc
aaggtcatgagacctgcagcaggagggaagacagtgatggacgtgatatcacgagaagac
caaagggggagcgggcaggtggtgacttacgctctcaacacattcacgaacattgccgtc
cagcttgtccgcttgatggaggctgagggggtcattggaccacaacacttggaacagctg
cctagaaaaaacaagatagctgttaggacctggctctttgagaatggagaggagagagtg
actaggatggcgatcagtggagacgactgcgtcgtcaagccgctggatgacagattcgcc
acggctctccatttcctcaacgcaatgtcgaaggtcagaaaagatatccaagaatggaag
ccttcgcatggttggcacgactggcagcaggttcccttttgctccaatcattttcaggag
attgtgatgaaagatggaaggagcatagtcgtcccgtgcagagggcaggatgagctgatt
ggcagggcgcgcatctccccaggagctggatggaatgtgaaggacacagcctgcctggcc
aaagcgtatgcacagatgtggctgcttctatacttccatcggagggacctacgcctcatg
gcaaatgcaatctgctcagcagttccagtggactgggtgcccacaggcagaacatcctgg
tcaatacactcaaaaggagagtggatgaccactgaagacatgctgcaagtctggaacaga
gtatggattgaagaaaatgaatggatgatggacaagaccccaatcacaagctggacagac
gttccgtacgtgggaaagcgtgaggacatctggtgtggcagtctcatcggaacgcgatcc
agggcaacatgggctgagaacgtctacgcggcaataaaccaagtgagggccatcattgga
aaagaaaattatgttgattacatgacttccctcagaagatatgaggatgtattgattcag
gaggacagggtcatttag-----------------------atag--gat--taagtcat
gtgtgtaatgtga-ataagaaaatg--tgcatgtggagtcaggccagcaaaagctgccac
cggatactgagtagacggtgctgcctgcgtctcagttccaggaggactgggttaacaaat
ctgacaacggaaggtgggaaagccctcagaaccgtctcggaagcaggtccctgctcaccg
gaagttgaaagaccaacgtcaggccacaattctgtgccactccgctggggagtgcggcct
gcgcagccccaggaggactgggttaacaaagccgttgaggcccccacggcccaagcctcg
tctaagatgcaatagactaggtgtaaggactagaggttagaggagaccccgtggaaacaa
cattgtgcggcccaagccccctcgaagctgtagaggaggtggaaggactagaggttagag
gagaccccgcatttgcatc-aaaacagcatattgacacctgggaatagactgggagatct
tctgctctatctcaacatc-agctactaggcacagagcgccgaagtatgtagctggtggt
gaggaagaacacaggatct---------------
>JEV-SC-2020-1_CN_20
agaagtttatctgtgtgaacttcttggcttagtatcgttgagaagaatcgaaagattagt
gcagtttaaacagttttttagaacggaag-acaaccatgactaaaaaaccaggagggccc
ggaaaaaaccgggccatcaatatgctgaaacgcggattaccccgcgtattcccactagtg
ggagtgaagagggtagtaatgagcttgttggacggcagagggccagtacgatttgtgctg
gctcttatcacgttcttcaagtttacagcattagccccgaccaaggcgcttttgggccgc
tggagagcagtggaaaaaagtgtggcaatgaaacatcttaccagtttcaaacgagaactt
ggaacactcatcgacgccgtgaacaagcggggcaaaaaacaaaacaaaagaggagggaat
gaaagctcgattatgtggcttgccagcttggcaatcgtaacagcctgtgccggagccatg
aagctatcaaactttcaaggaaagcttctgatgaccatcaacaacacggacattgcagac
gtcatcgtgatccccacctcaaaaggtgaaaacagatgttgggtccgagcaatcgacgtt
ggttacatgtgtgaagacaccatcacgtacgaatgtccgaagcttgccgtgggcaacgat
ccggaagacgtggactgctggtgcgacaatcaagaagtctacgtgcagtatggtcgctgc
acacggaccaggcattccaaacgaagcagaagatccgtttcggtccaaacgcatggggaa
agctcactagtgaacaaaaaagaggcttggctggattcaactaaggccacgcgatacctc
atgaaaacggagaactggatcataaggaaccctggttatgctttcctggcggcggcactt
ggatggatgcttggcagcaacagtggccaacgtgtggtgttcactattctcttgctgttg
gtcgctccggcttacagttttaactgcttgggaatggggaatcgggacttcatagaagga
gctagtggagccacttgggtggatctggtgttagaaggagatagctgtttgacaattatg
gcaaacgacaaaccaacactagatgtccgcatgatcaacattgaagctagccaacttgct
gaagtcaggagttactgctatcatgcttcagtcactgacatttcaacggtggctcgatgc
cccacgacaggagaagctcacaatgaaaaacgtgccgacagcagttacgtgtgtaaacaa
ggctttactgatcgcggatggggaaatggatgtggacttttcgggaaaggaagcattgac
acatgcgcaaaattttcttgtaccagtaaggccattggaagaatgatccaaccagagaac
atcaagtacgaggttggcatattcgtgcacggaaccaccacctcggaaaaccatgggaat
tactcagcgcaagtaggagcgtctcaagcagcaaagtttactgtaactccaaatgctccc
tcaataaccctcaagcttggtgattatggagaagtcacactggattgtgaaccaaggagt
ggactgaacactgaagcgttctatgtcatgaccgtgggttcgaagtcattcttagtccat
agggaatggttccatgacctttctcttccctggacgtccccctcaagcacggcatggaga
aacagagaactcctcatggaatttgaagaggcacatgccacaaagcaatctgtcgtagct
cttgggtcacaggagggaggcctccatcaagcgttggcgggagccatcgtggtggagtac
tcgagctcagtgaagttgacatcaggtcacctgaaatgcaggctaaaaatggataaactg
gctctgaagggcacgacttatggcatgtgtacagagaaattctcgttcgcgaaaaatcca
gcggacacaggccatggaacagttgtcattgaactcacatactctggaagtgatggtccc
tgtaaaattccgattgtttcagtcgcgagtttaaacgacatgacccctgtggggaggctg
gtaacagtaaaccctttcgtcgcgacatctagctccaactcaaaggtgctggttgagatg
gaacctcccttcggagactcttatatcgtggttggaagaggggacaagcagattaaccat
cactggcacaaagctggaagcacgctgggtaaagccttctcaacaactctgaaaggggct
cagagactagcagcgctaggcgacacagcctgggacttcggttccattggaggggtattc
aactccatagggaaagctgttcaccaagtatttggtggtgcattcagaacgctctttggg
ggaatgtcttggatcacacaaggactaatgggggccttacttctttggatgggtgtcaac
gcacgagaccggtcgatcgccctggcttttctggccacgggaggtgtgctcgtgttttta
gcgaccaatgtgcatgccgacactggctgtgccattgacatcacaagaaaagagatgagg
tgtggaagtggcatcttcgtgcataacgacgtagaggcttgggtagataggtacaaatat
ctgccagagacgcccagatccttagcgaagatcgtccataaagcacatcaagaaggagtg
tgcggggtcagatccgtcactagactggaacaccagatgtgggaatctgtgcgggacgaa
ctgaatgtcttgctcaaagagaacgcggtggatctcagtgtggtggtgaacaagcccgtg
gggagataccgctcagcccccaaacgcctatccatgactcaagaaaagtttgagatgggc
tggaaagcatggggaaaaagcattctcttcgcccccgaattggccaactctacgttcgtc
gtggatggacccgagacaaaggaatgccctgatgagcgcagagcctggaacagcatgcaa
atcgaagacttcggcttcggtatcacatcaacccgagtgtggctgaaaattagagaggag
gacactgatgagtgtgatggagcaatcatagggacagctgttaaagggcatgtggcagtt
catagtgacttgtcatactggattgagagccgtctcaatgacacctggaaacttgagagg
gctgtcttcggagaagtgaaatcttgcacttggcccgagacacacactctttggggtgac
ggtgttgaggagagcgagcttatcatcccacacactatagctggaccgagaagcaagcac
aaccggagagaagggtataaaacacaaaaccagggaccctgggatgagaacggcatcgtc
cttgactttgactactgtccaggaacaaaagtcaccatcacagaggactgtggcaagagg
ggtccctcaatcagaactactactgacagtggaaaactgatcaccgattggtgctgccgc
agctgttctctaccgcctttacggtttcggacagaaaatggttgctggtatgggatggaa
atcagacctgttaggcatgatgaaacaacactcgttagatcacaggttgacgctttcaac
ggcgaaatgattgacccttttcagctgggccttctggtgatgtttctggccacccaggag
gtccttcgcaagaggtggacggccagattgacgattcctgcggttttgggggccctgctt
gtgctgatgcttgggggcatcacttacactgacctggcaagatatgtggtgctagttgct
gcggctttcgcggaggccaatagtggaggagatgttctgcacctcgctttggtagccgtc
tttaagatccaaccagcttttctggtcatgaacatgcttagcgcgagatggacgaaccaa
gagaacgtggttctggtcctgggggcggcttttttccaactagcttcagtggacttacag
atcggagtccacggaatcttgaatgccgcagccatagcatggatggtcgttcgagcgatc
acatttcccacaacctctaccgttgccatgccagtcttagcgctcctaactccgggaatg
agggccttgtatctggacacttacagaatcattcttcttgtcataggaatttgttccctg
ctgcaagagaggagaaagaccatggcgaagaagaaaggagccgtgctcttgggcttagcg
ctcacatccaccggatggttttcgcccaccactatcgcagccggactaatggtatgcaac
ccaaacaagaagagagggtggccagctaccgagttcctttcagcggttgggctgatgttt
gccattgtgggaggtctagccgagttggatatcgaatctatgtcaatacccttcatgctg
gcagggcttatggcagtgtcctacgtggtatcaggaaaggcaaccgacatgtggctggac
cgggctgccgatatcagctgggaaatggaagctgcaatcacaggaagtagccggaggcta
gatgttaagttggacgacgacggcgactttcacttgattgatgatcccggtgttccatgg
aaagtctggctcttgcgcatgtcttgtatcggtttagccgctctgacaccctgggctatc
gtccccgccgcttttggctattggctcactctgaaaacaacgaaaagagggggcgtgttc
tgggacacgccatctccaaagccttgcttaaagggggacaccaccacaggagtttaccga
attatggccagggggattctcggcacttaccaggccggcgttggagtcatgtacgagaat
gttttccacacattgtggcacacaactagaggagcagccatcatgagtggagaaggaaag
ctaacgccatactggggtagtgtgaaggaagaccgcataagctatggaggcccatggagg
ttcgaccggaaatggaatggaacagatgatgtgcaagtgatcgtggtggaaccagggaaa
cctgcagtaaacatccagacaaaaccgggagtgtttcgcacccctttcggggagattgga
gcggtcagcttggactacccacggggaacatccggctcacccatcctagactccaatgga
gacatcataggcctgtatggcaatggagttgagctcggcgatggatcgtacgtcagcgcc
attgtgcaaggcgaccgtcaagaggaaccagttccagacgcctacactccaagcatgctg
aaaaagagacagatgactgtactggacctgcacccaggttcgggaaaaaccaggaagatt
ctaccccaaataatcaaggacgccatccagcagcgcttgagaacagccgtgctggcaccc
acacgagtggtagcagcagaaatggcggaagctttgaaaggactcccagtacgatatcaa
acctcagcagtgcagagggagcatcagggaaatgaaatagtagacgtaatgtgccatgcc
actctgacccacagactaatgtcaccaaacagggtgcccaattacaacttattcgtgatg
gacgaggctcacttcactgacccagctagcatcgccgcccggggttatattgcaaccaag
gtggaactgggggaggcagcagccatttttatgacggcaaccccgcccgggaccaccgat
ccctttcccgactcaaatgccccaatccatgacctgcaggatgagatcccagacagggca
tggagcagtggatacgaatggatcacggactatgcgggaaaaactgtgtggttcgtggca
agtgtgaaaatggggaatgagatcgcaatgtgccttcaaagagcggggaaaaaggtcatc
cagctcaatcgtaagtcttatgacacagaatatccaaaatgcaaaaatggagattgggac
tttgtcatcaccactgacatctctgagatgggggccaactttggtgcgagcagggtcatt
gattgcagaaagagtgtgaaacccaccatcctagaggagggagaaggtagagtcatcctt
ggaaacccatcccccataaccagtgcaagtgcagcccaacgtagaggtagagtgggcagg
aatcccaaccaagttggagatgaataccattacgggggggccaccagtgaagatgacagc
aacttagcccactggacagaggcaaaaattatgctagacaacatacacatgcctaatgga
ttagtggctcagctgtacgggccagagagggaaaaggctttcacaatggatggagagtac
cgcctcagaggtgaggagaagaagaacttcttggagctgcttaggacggctgacctccca
gtatggctagcctacaaggtggcgtccaatggcattcagtacactgacagaaaatggtgc
tttgatggaccacgcacaaatgccatactagaagataacactgaggtggagatagtcacc
cgaatgggcgagagaaagattctcaagccgagatggctcgatgcgagggtttatgcagac
caccaggccctcaagtggtttaaggattttgcagcgggcaagagatcagccgtcagtttc
atagaggtgctcggtcgcatgcctgagcatttcatgggaaagacacgggaagccctagac
acaatgtatctggtggcaacagctgagaaaggtggaaaggcacaccgtatggctcttgaa
gaactgcccgacgcattggagaccatcacactcatcgttgccatcactgtgatgacagga
ggattcttcctgctcatgatgcagagaaagggcataggaaaaatgggtctaggggctcta
gtgctcacgctggccaccttctttctatgggcggcagaggttcctggaaccaaaatagcg
ggtaccttactggtcgccctgttgctgatggtggtcctcattccggaaccagaaaaacag
aggtcacagacagacaaccagttggcagtgtttcttatctgcgtcctgaccgtggtcgga
gtggtggcagcaaatgagtacggaatgctggaaaaaaccaaagcagaccttaagagcatg
tttggcggaaggacgcaagcatcaggactgaccgga---ttgccaagcatggcactggac
ctgcgtccagccacggcttgggcgctgtatggggggagcacagttgtgttaacccctctc
ctgaagcacctaatcacctcagaatacgtcaccacatcgttagcttcaatcagttcacaa
gcgggttcgctgtttgtcttgccgcgaggcgtgcctttcactgacttggatctaaccgtt
ggtcttgtctttcttggctgttggggccaaatcaccctcaccacgttcctaacagctatg
gtgctagtgacactccactatggatacatgctccctgggtggcaagcagaggcactcaga
gctgctcagagaagaacagcggctggcataatgaagaatgccgtcgtggacggaatggtc
gccactgatgtgcccgaacttgaaagaaccactcctttgatgcaaaagaaagtcggccaa
gtgctcctcataggggtcagcgtggcggcgtttctcgtcaaccccaatgtcaccaccgtg
agagaggcaggtgtgttggtgacggcagccacactcaccctgtgggacaatggagccagt
gcagtctggaattccaccaccgctacggggctctgccatgtcatgcgaggcagctaccta
gctggcggctccattgcctggactctcatcaagaacgctgacaagccctccttaaaaagg
gggaggcctggaggcaggacgctaggggagcagtggaaggaaaagttgaatgctatgagc
agggatgagttcttcaaatacagaagagaggccataattgaggtggaccgcactgaagca
cgcagggctaggcgcgagaacaacatagtgggaggacatccagtctcgcgagggtcagca
aaactccgctggctcgtggaaaaaggatttgtctcgccaataggaaaagtcatagatctg
ggatgcgggcgcggaggctggagctactacgcagcaactctgaaaaaagttcaggaagtc
aaagggtacacgaaaggtggtgcgggacacgaagaaccgatgctcatgcagagttacggt
tggaacctggtctcgctaaaaagtggggtggacgtattctacaaaccctcggagcctagt
gacaccctgttctgtgatataggagaatcttccccaagtccggaggtggaggaacaacgc
acgctgcgcgtcttagaaatgacatctgactggctacatcggggacctagagagttctgc
ataaaagtgctctgcccttacatgcctaaagttatagaaaagatggaagtcctgcaacgt
cgtttcggtggcgggctggtgcgccttcccctgtctcgaaactccaaccatgagatgtac
tgggtgagcggagctgctggcaatgtggtgcatgcggtcaacatgaccagtcaagtgctg
ctagggcgaatggatcgcacagtgtggagagggccaaagtatgaagaggatgtcaacctg
ggcagcgggacgagagctgtggggaagggagaggtccatagcaaccaggaaaaaattagg
aagagaatccagaagcttaaagaggaattcgccacaacctggcacaaagaccccgagcat
ccataccgaacttggacctatcacggaagctacgaagtgaaggccactggctcagcaagt
tctctcgtcaatggggtggtaaagctcatgagcaaaccctgggacgccatcgccaatgtc
accacaatggccatgaccgacaccaccccttttggccagcagagggtctttaaagagaag
gttgacacgaaggctccagaaccaccagcaggagtcaaggaagtgctcaacgagactacc
aactggctgtgggcccacttgtcacgggagaaacgaccccgcttgtgcactaaggaagaa
ttcataaagaaagtcaacagcaacgcagctctcggagcagtgttcgctgaacagaatcaa
tggagcacagcgcgggaggccgtgagtgaccctctgttctgggagatggttaatgaagaa
agggagaaccatttacgaggggagtgccacacgtgcatttacaacatgatgggaaaaaga
gagaaaaaacctggagagttcggaaaggctaaagggagtagggctatctggttcatgtgg
ctcggagctcggtacctagagttcgaagccctaggatttctgaatgaagaccactggctg
agccgagagaattcaggaggtggggtggaaggttcaggcgtccaaaagctggggtacatt
ctccgtgatatagcaaggaagcaaggaggtaaaatgtatgccgatgacaccgccgggtgg
gacaccagaattactagaaccgacttggaaaatgaagccaaagtgctggagcttttggat
ggtgaacaccgcatgctcgcccgagccataattgaactaacgtacaggcacaaagtggtc
aaggtcatgagacccgcagcaggaggaaagacagtgatggacgtgatatcacgagaagac
caaagggggagcgggcaggtggtgacctacgctctcaacacattcactaacattgccgtc
cagcttgtccgcttgatggaggctgagggggtcattggaccacaacacttggaacagctg
cccagaaaaaacaagatagctgttaggacctggctctttgagaacggagaggagagagtg
accaggatggcgatcagcggagacgactgcgtcgtcaagccactggatgacagattcgcc
acggctctccatttcctcaacgcaatgtcgaaggtcagaaaagacatccaagaatggaaa
ccttcgcatggttggcacgactggcagcaggttcccttttgctccaatcattttcaggag
attgtgatgaaagatggaaggagcatagtcgtcccgtgcagagggcaggatgagctgatt
ggcagggcgcgtatctccccaggagctggatggaatgtgaaggacacagcctgcctggcc
aaagcgtatgcacagatgtggctgcttctatacttccatcggagggacctacgcctcatg
gcaaatgcaatctgctcagcagttccagtggactgggtgcccacaggcagaacatcctgg
tcaatacactcaaaaggagagtggatgaccactgaagacatgctgcaagtctggaacaga
gtatggattgaagaaaatgaatggatgatggacaagaccccaatcacaagctggacagac
gtcccgtacgtgggaaagcgcgaggacatctggtgtggcagtctcatcggaacgcgatcc
agggcaacatgggctgagaacatctacgccgcaataaaccaagtgagggccatcattgga
aaagaaaattatgttgattacatgacttccctcagaagatatgaggatgtattgattcag
gaggacagggtcatttag-----------------------atagcagat--tgagtcat
gtgtgtaatgtga-ataagaaaatg--tgcatgtggagtcaggccagcaaaagctgccac
cggatactgagtagacggtgctgcctgcgtctcagttccaggaggactgggttaacaaat
ctgacaacggaaggtgggaaagccctcagaaccgtctcggaagcaggtccctgctcaccg
gaagttggaagaccaacgtcaggccacaattctgtgccactccgctggggagtgcggcct
gcgcagccccaggaggactgggttaacaaagccgttgaggcccccacggcccaagcctcg
tctaagatgcaatagactaggtgtaaggactagaggttagaggagaccccgtggaaacaa
cattgtgcggcccaagccccctcgaagctgtagaggaggtggaaggactagaggttagag
gagaccccgcatttgcatc--aaacagcatattgacacctgggaatagactgggagatct
tctgctctatctcaacatc-agctactaggcacagagcgccgaaacatgtagctggtggt
gaggaagaacacaggatct---------------
>sw/Kochi/231/2017_JP_17
-----------tgtgtgaacttcttggcttagtatcgttgagaagaatcgaaagattagt
gcagtttaaacagttttttagaacggaagaacaaccatgactaaaaaaccaggagggccc
ggaaaaaaccgggccatcaatatgctgaaacgcggattaccccgcgtattcccactagtg
ggagtgaagagggtagtaatgagcttgttggacggcagagggccagtacgattcgtgctg
gctctcatcacgttcttcaagtttacagcattagccccgaccaaggcgcttttgggccgc
tggagagcagtggaaaaaagtgtggcaatgaaacatcttaccagtttcaaacgagaactt
ggaacactcatcgacgccgtgaacaagcggggcaaaaaacaaaacaaaagaggagggaac
gaaagctcgattatgtggcttgccagcttggcaatcgtaacagcctgtgccggagccatg
aagctatcaaactttcaaggaaagcttctgatgaccatcaacaacacggacattgcggac
gtcatcgtgatccccacctcaaaaggtgaaaacagatgttgggtccgagcaatcgacgtt
ggttacatgtgtgaagacaccatcacgtacgaatgtccgaagcttgccgtgggcaacgat
ccggaagacgtggattgctggtgcgacaatcaagaagtctacgtgcagtatggtcgctgc
acacggaccaggcattccaaacgaagcagaagatccgtttcggtccaaacgcatggggaa
agctcattagtgaacaaaaaagaggcttggctggattcaacgaaggccacgcgatacctc
atgaaaacggagaactggatcataaggaaccctggttatgctttcctggcggcggcactt
ggatggatgcttggcagcaacagtggccaacgtgtggtgttcactattctcttgctgttg
gtcgctccggcttacagttttaactgtttgggaatggggaatcgggacttcatagaagga
gccagtggagccacttgggtggatctggtgttagaaggagatagctgtttgacaatcatg
gcaaacgacaaaccaacactagatgtccgcatgatcaacattgaagctagccaacttgct
gaagtcaggagttactgctatcacgcttcagtcaccgacatttcaacggtggctcgatgc
cccacgacaggagaagctcacaacgaaaaacgtgccgacagcagctacgtgtgcaaacaa
ggctttactgatcgcggatggggaaatggatgtggacttttcgggaaaggaagcattgac
acatgcgcaaaattttcttgtaccaataaggccattggaagaatgatccaaccagagaac
atcaagtacgaggttggcatattcgtgcacggaaccaccacctcggaaaaccatgggaat
tactcagcgcaagtaggagcgtctcaagcagcaaagtttactgtaactccaaatgctccc
tcaataaccctcaagcttggtgattatggagaagtcacactggattgtgaaccaaggagt
ggactgaacactgaagcgttctatgtcatgaccgtgggttcgaagtcattcttagtccat
agggaatggttccatgacctttctcttccctggacgtccccctcaagcacggcatggaga
aacagagaactccttatggaatttgaagaggcacatgccacaaaacaatctgtcgtagct
cttgggtcacaggagggaggcctccatcaagcgttggcaggagccatcgtagtggagtac
tcgagctcagtgaagttgacatcaggtcacctgaaatgcaggctaaaaatggacaaactg
gctctgaagggcacgacttatggcatgtgtacagagaaattctcgttcgcgaaaaatcca
gcggacacaggccatggaacagttgtcattgagctcacatactctggaagtgatggtccc
tgtaaaattccgattgtctcagtcgcgagtttaaacgacatgacccctgtggggaggctg
gtaacagtaaaccccttcgtcgcgacatctagctccaactcaaaggtgctggttgagatg
gaacctcccttcggagactcttatatcgtggttggaagaggggacaagcagattaaccat
cactggcacaaagctggaagcacgctgggtaaagctttctcaacaactttgaaaggggct
cagagactagcagcgctaggcgacacagcctgggacttcggctccattggaggggttttt
aactccatagggaaagctgttcaccaagtatttggcggtgcattcagaacgctctttggg
ggaatgtcttggatcacacaaggattaatgggggccttacttctttggatgggtgtcaac
gcacgagaccggtcaatcgccctggcttttctggccacgggaggtgtgctcgtgttttta
gcgaccaatgtgcatgccgacactggctgtgccattgacatcacaagaaaagagatgagg
tgtggaagcggcatcttcgtgcataacgacgtagaggcttgggtagataggtacaaatat
ctgccagagacgcccagatccttagcgaagatcgtccataaagcacatcaagaaggagtg
tgcggggtcagatccgtcactagactggaacaccagatgtgggaatctgtgcgggacgaa
ctgaatgtcttgctcaaagagaacgcggtggatctcagtgtggtggtgaacaagcccgtg
gggagatatcgctcagcccccaaacgcctatccatgactcaagaaaagtttgagatgggc
tggaaagcatggggaaaaagcattctcttcgcccccgaattggccaactccacgttcgtc
gtggatggacccgagacaaaggaatgccctgatgagcgtagagcctggaacagcatgcaa
atcgaagacttcggcttcggcatcacatcgacccgagtgtggctgaaaattagagaggag
aacactgatgagtgtgatggagcaatcatagggacagctgttaaagggcatgtggcagtt
cacagtgacttgtcttactggattgagagccgtctcaatgacacctggaaacttgagagg
gccgtcttcggagaagtgaaatcttgcacttggcccgagacgcacactctttggggtgac
ggtgttgaggagagcgagcttatcatcccacacaccatagctggaccgagaagcaagcac
aaccggagagaagggtataaaacacaaaaccagggaccctgggatgagaacggcatcgtc
cttgattttgattattgtccgggaacaaaagtcaccatcacagaggactgtggcaagagg
ggtccctcaatcagaactactactgacagtggaaagctgatcaccgattggtgttgccgc
agctgttctctaccgcctttacggttccggacagaaaatggttgctggtatgggatggaa
atcagacctgttaggcatgatgaaacaacactcgttaggtcacaggttgacgctttcaat
ggcgaaatgattgacccttttcagctgggccttctggtgatgtttctggccacccaggag
gtccttcgcaagaggtggacggccagattgacgattcctgcggttttgggggccctactt
gtgctgatgcttgggggcatcacttacactgacatggcaagatatgtggtgctagttgct
gcggctttcgtggaggccaatagtggaggagatgttctgcacctcgctttgatagccgtc
ttcaagatccaaccatcttttctggtcatgaacatgcttagcgcgagatggacgaaccaa
gagaacgtggttctggtcctgggggcggcttttttccaactagcttcagtggacttacag
attggagtccacggaatcctgaatgccgcagccatagcatggatgatcgttcgagcgatc
acatttcccacaacttccaccgttgccatgccagtcttagcgctcctaactccgggaatg
agggccttgtatctggacacttacagaatcattcttcttgtcataggaatttgttccctg
ctgcaagagaggagaaagaccatggcgaagaagaaaggagccgtgctcttgggcttagcg
ctcacatccaccggatggttttcgcccaccactatcgcagccggactaatggtatgcaac
ccaaacaagaagagagggtggccagctaccgagttcctttcagcggttgggttgatgttt
gccattgtgggaggtctagccgagttggacatcgaatctatgtcaatacccttcatgctg
gcagggcttatggcagtgtcctacgtggtatcaggaaaggcaaccgacatgtggctggac
cgggctgccgatatcagctgggagatggaagctgcaatcacaggaagtagccggaggcta
gatgttaagttggacgacgacggcgactttcacttgattgatgaccccggtgttccatgg
aaagtctggctcttgcgtatgtcttgtatcggtttagccgctctgacaccctgggctatc
gtccccgccgcttttggctattggctcactctgaaaacaacgaaaagagggggcgtgttc
tgggacacgccatctccaaagcctgtcttaaagggggacaccaccacaggagtctaccga
attatggccagggggattctcggcacttaccaggccggcgttggagtcatgtacgagaat
gttttccacacattgtggcacacaactagaggagcagccatcatgagtggagaaggaaag
ctaacgccatactggggtagtgtgaaggaagaccgcataagctatggaggcccgtggagg
ttcgaccggaagtggaatggaacagatgatgtgcaggtgatcgtggtggaaccagggaaa
cctgcagtaaacatccagacaaaaccgggagtgtttcgcacccctttcggggagattgga
gcagtcagcttggactacccacggggaacatccggctcacccatcctagattccaatgga
gacatcataggcttgtatggcaatggagttgaactcggcgatggatcgtacgtcagcgcc
attgtgcagggcgaccgtcaagaggaaccagttccagatgcctacactccaggcatgctg
aaaaaaagacagatgactgtgctggacctgcacccaggttcgggaaaaaccaggaagatt
ctaccccaaataatcaaggacgccatccagcagcgcttgagaacagccgtgctggcaccc
acacgagtggtagcagcagaaatggcggaagctttgaaaggactcccagtacgatatcaa
acctcagcagtgcagagggagcatcagggaaatgaaatagtagacgtaatgtgccatgcc
actctgacccatagactaatgtcaccaaacagagtgcccaattacaacttattcgtgatg
gatgaggctcacttcactgacccagctagcatcgccgctcggggttatattgcaaccaag
gtggaactgggggaggcagcagccatttttatgacggcgaccccgcccgggaccactgat
ccctttcccgactcaaatgccccaatccatgacctgcaggatgagatcccagacagggcg
tggagcagtggatacgaatggatcacggactatgcgggaaaaactgtgtggttcgtggca
agtgtgaaaatggggaatgagatcgcaatgtgccttcaaagagcggggaaaaaggtcatc
cagctcaatcgcaagtcttatgacacagaatatccgaaatgcaaaaatggagattgggac
tttgtcatcaccactgacatctctgagatgggggccaattttggtgcgagcagggtcatt
gactgcagaaagagtgtgaaacccaccatcctagaggagggagaaggcagagtcatcctt
ggaaacccatcccccataaccagtgcaagtgcagcccaacggagaggtagagtaggcagg
aatcccaaccaagttggagatgaataccattacgggggggccaccagtgaagatgacagc
aacttagcccactggacagaggcaaaaattatgctagacaacatacacatgcctaatgga
ttggtggctcagctgtacgggccagagagggaaaaggcttttacaatggatggagagtac
cgtctcagaggtgaggagaagaagaacttcttggagctgcttagaacggctgacctccca
gtatggctagcctacaaggtggcgtccaatggcattcagtacactgacagaaaatggtgc
tttgatggaccacgcacaaatgccatactagaagataacactgaggtggagatagtcacc
cgaatgggcgagagaaagatcctcaagccgagatggctcgatgcgagggtttatgcagac
caccaggccctcaagtggtttaaggattttgcagcgggcaagagatcagccgtcagtttc
atagaggtgctcggtcgcatgcctgagcatttcatgggaaagacacgggaagccttagac
acaatgtatctggtggcgacagctgagaaaggtggaaaggcacaccgcatggctcttgaa
gaactgcccgacgcattggagaccatcacactcatcgtagccatcactgtgatgacagga
ggattcttcctgctcatgatgcagagaaagggcatagggaaaatgggtctaggggctcta
gtgctcacgctggccaccttcttcctatgggcggcagaggttcctggaaccaagatagcg
ggtaccttactggttgccctgttgctgatggtggtcctcatcccggaaccagaaaaacag
aggtcacagacagacaaccagttggcagtgtttcttatctgcgtcctgaccgtggtcgga
gtggtggcagcaaatgagtacggaatgctggaaaaaaccaaagcagaccttaagagcatg
tttggcggaaggacgcaagcatcagggctgaccgga---ttgccaagcatggcactggac
ttgcgtccagctacggcttgggcgctgtatggggggagcacagttgtgttaacccctctc
ctgaagcacctaatcacctcagaatacgtcaccacatcgttagcttcaatcagttcacaa
gcgggttcgctgtttgtcttgccgcgaggcgtgcctttcactgacttggatctaaccgtt
ggtcttgtctttcttggctgttggggccaaatcaccctcaccacgttcctaacagctatg
gtgctagtgacactccactatggatacatgctccctgggtggcaagcagaggcgctcaga
gctgctcagagaagaacagcggctggcataatgaagaatgccgtcgtggacggaatggtc
gccactgatgtgcccgaactggaaagaaccactcctttgatgcaaaagaaagtcggccaa
gtgctcctcataggggtcagcgtggcggcgtttctcgtcaaccccaatgtcaccaccgtg
agagaggcaggtgtgttggtgacggcagccacactcaccttgtgggataatggagccagt
gcagtctggaattccaccaccgctacggggctctgccatgtcatgcgaggcagctaccta
gctggcggctccattgcctggactctcatcaagaacgctgacaagccctccttaaaaagg
gggaggcctggaggcaggacgctaggggagcagtggaaggaaaagttgaatgctatgagc
agggatgagttcttcaaatacagaagagaggccataattgaggtggaccgcactgaagca
cgcagggctaggcgcgagaacaacatagtgggaggacatccagtctcgcgggggtcagca
aagctccgctggctcgtggaaaaaggatttgtctcgccaataggaaaagtcatagatctg
ggatgcgggcgcggaggctggagctactacgcagcaactctgaaaaaagtccaggaagtc
aaagggtacacgaaaggtggggcgggacacgaagaaccgatgctcatgcagagttacggt
tggaacctggtctcgctaaaaagtggggtggacgtattctacaaaccctcggagcctagt
gataccctgttctgtgacataggagaatcatccccaagtccggaggtggaggaacaacgc
acgttgcgcgtcttagaaatgacatctgactggttacatcggggacctagagagttctgc
ataaaagtgctctgcccttacatgcctaaagttatagaaaagatggaagtcctgcaacgt
cgtttcggtggcgggctggtgcgccttcccctgtctcgaaactccaaccatgagatgtac
tgggtgagcggagccgctggcaacgtggtgcatgcggtcaacatgaccagtcaagtgctg
ctagggcgaatggatcgcacagtgtggagagggccaaagtatgaagaggatgtcaacctg
ggcagcgggacgagagctgtggggaagggagaggtccacagcaaccaggaaaaaattagg
aagagaatccagaagcttaaagaggaattcgccacaacctggcacaaagaccccgagcat
ccataccgaacttggacctatcacggaagctacgaagtgaaggccactggctcagcaagt
tctctcgtcaatggggtggtaaagctcatgagcaaaccctgggacgccatcgccaatgtc
accacaatggccatgaccgacaccaccccctttggtcagcagagggtctttaaagagaag
gttgacacgaaggctccagaaccaccagcaggagtcaaggaagtgctcaacgagactacc
aactggttgtgggcccacctgtcacgggagaaacgaccccgcttgtgcactaaggaagaa
ttcataaagaaagtcaacagcaacgcagctctcggagcagtgtttgctgaacagaatcaa
tggagcacggcgcgggaggccgtgggtgaccctctgttctgggagatggtcaatgaagaa
agggaaaaccatttgcgaggggagtgccacacgtgcatttacaacatgatgggaaaaaga
gagaaaaaacccggagagttcggaaaggctaaagggagtagggctatctggttcatgtgg
ctcggagctcggtacctagagttcgaagccctaggatttctaaatgaagaccactggctg
agccgagagaattcaggaggtggggtggaaggttcaggcgtccaaaagctgggatacatt
ctccgtgacatagcagggaagcaaggaggcaaaatgtatgccgatgacaccgccgggtgg
gacaccagaatcactagaaccgacttggaaaatgaagccaaagtgctggagcttttggat
ggtgaacaccgcatgctcgcccgagccataattgaactaacgtacaggcacaaagtggtc
aaggtcatgagacctgcagcaggagggaagacagtgatggacgtgatatcacgagaagac
caaagggggagcgggcaggtggtgacttacgctctcaacacattcacgaacattgccgtc
cagcttgtccgcttgatggaggctgagggggtcattggaccacaacacttggaacagctg
cctagaaaaaacaagatagctgttaggacctggctctttgagaatggagaggagagagtg
actaggatggcgatcagtggagacgactgcgtcgtcaagccgctggatgacagattcgcc
acggctctccatttcctcaacgcaatgtcgaaggtcagaaaagatatccaagaatggaag
ccttcgcatggttggcacgactggcagcaggttcccttttgctccaatcattttcaggag
attgtgatgaaagatggaaggagcatagtcgtcccgtgcagagggcaggatgagctgatt
ggcagggcgcgcatctccccaggagctggatggaatgtgaaggacacagcctgcctggcc
aaagcgtatgcacagatgtggctgcttctatacttccatcggagggacctacgcctcatg
gcaaatgcaatctgctcagcagttccagtggactgggtgcccacaggcagaacatcctgg
tcaatacactcaaaaggagagtggatgaccactgaagacatgttgcaagtctggaacaga
gtatggattgaagaaaatgaatggatgatggacaagaccccaatcacaagctggacagac
gttccgtacgtgggaaagcgtgaggacatctggtgtggcagtctcatcggaacgcgatcc
agggcaacatgggctgagaacgtctacgcggcaataaaccaagtgagggccatcattgga
aaagaaaattatgttgattacatgacttccctcagaagatatgaggatgtattgattcag
gaggacagggtcatttag-----------------------atag--gat--taagtcat
gtgtgtaatgtgagataagaaaatg--tgcatgtggagtcaggccagcaaaagctgccac
cggatactgagtagacggtgctgcctgcgtctcagttccaggaggactgggttaacaaat
ctgacaacggaaggtgggaaagccctcagaaccgtctcggaagcaggtccctgctcaccg
gaagttgaaagaccaacgtcaggccacaattctgtgccactccgctggggagtgcggcct
gcgcagccccaggaggactgggttaacaaagccgttgaggcccccacggcccaagcctcg
tctaagatgcaatagactaggtgtaaggactagaggttagaggagaccccgtggaaacaa
cattgtgcggcccaagccccctcgaagctgtagaggaggtggaaggactagaggttagag
gagaccccgcatttgcatc-aaaacagcatattgacacctgggaatagactgggagatct
tctgctctatctcaacatc-agctact---------------------------------
----------------------------------
>JEV/mosq/YN/2016_CN_16
agaagtttatctgtgtgaacttcttggcttagtatcgttgagaagaatcgagagattagt
gcagtttaaacagttttttagaacggaagaacaa-catgactaaaaaaccaggagggccc
ggaaaaaaccgggccatcaatatgctgaaacgcggattaccccgcgtattcccactagtg
ggagtgaagagggtagtgatgagcttgttggacggcagagggccagtacgatttgtgctg
gctcttatcacgttcttcaagtttacagcattagccccgaccaaggcgcttttgggccgc
tggagagcagtggaaaaaagtgtggcaatgaaacatcttaccagtttcaaacgagaactt
ggaacactcattgacgccgtgaacaagcggggcaaaaaacaaaacaaaagaggagggaat
gagagctcaattatgtggcttgccagcttggcaatcgtaatagcctgtgccggagccatg
aagctatcaaactttcaaggaaaacttctgatgaccatcaacaacacggacattgcggac
gtcatcgtgatccccacctcaaaaggtgaaaacagatgttgggtccgagcaatcgacgtt
ggttacatgtgtgaagacaccatcacgtatgaatgtccgaagcttgccgtgggcaacgat
ccggaagacgtggactgctggtgcgacaatcaggaagtctacgtgcagtatggtcgctgc
acacggaccaggcattccaaacgaagcagaagatccgtttcggtccaaacgcatggggaa
agctcactagtgaacaaaaaagaggcttggctggattcaacgaaagccacgcgatatctc
atgaaaacggagaactggatcataaggaaccctggttatgctttcctggcggcggcactt
ggatggatgcttggcagcaacaatggccaacgtgtggtgttcactattctcttgctattg
gtcgctccggcttacagttttaactgtctgggaatggggaatcgggatttcatagaagga
gccagtggagccacttgggtagatctggtgttggaaggagatagctgtttgacaatcatg
gcaaacgacaaaccaacactagatgtccgcatgatcaacattgaagctagccaacttgct
gaagtcaggagttactgctatcacgcttcagtcactgacatttcaacggtggctcgatgc
cccacgactggagaagcccacaacgaaaaacgtgccgacagcagctacgtgtgcaaacaa
ggctttactgatcgcggatggggaaatggatgtggacttttcgggaaaggaagcattgac
acatgcgcaaaattttcttgtaccaataaggccattggaagaatgatccaaccagaaaac
atcaagtacgaggttggcatattcgtgcacggaactaccacctcggaaaaccatgggaat
tactcagcgcaagtaggagcgtctcaagcagcaaagtttactgtgactccaaatgctcct
tcaataaccctcaagcttggtgattatggagaagtcacactggattgtgaaccaaggagt
ggactgaacactgaagcgttctatgtcatgaccgtgggttcgaagtcattcttagtccat
agggaatggttccatgacctttctcttccctggacgtccccctcaagcacggcatggaga
aacagagaactcctcatggaatttgaagaggcacatgccacaaaacaatctgtcgtagct
cttgggtcacaggagggaggcctccatcaagcgctggcaggagccatcgtggtggagtac
tcgagctcagtgaagttgacatcaggtcacctgaaatgcaggctaaaaatggacaaactg
gctctgaagggcacgacttatggcatgtgtacagaaaaattctcgttcgcgaaaaatcca
gcggacacaggccatggaacagttgtcattgagctcacatattctggaagtgatggtccc
tgcaaaattccgattgcctcagtcgcgagcttaaacgacatgacccctgtggggaggttg
gtaacagtaaaccccttcgtcgcaacatctagctccaactcaaaggtgctggttgagatg
gaacctcccttcggagactcttatatcgtggttggaagaggggacaagcagattaaccat
cactggcacaaagctggaagcacgctgggcaaagctttctcaacaactttgaaaggggct
cagagactagcagcgctaggtgacacagcctgggacttcggctccattggaggggtattc
aactccatagggaaagctgtccaccaagtatttggcggtgcattcagaacgctctttggg
ggaatgtcttggatcacacaaggactaatgggagccttacttctttggatgggtgtcaac
gcacgagaccggtcaatcgccctggcttttctggccacgggaggtgtgctcgtgttttta
gcgaccaatgtgcatgccgacactggatgtgccattgacatcacaagaaaagagatgagg
tgtggaagtggcatcttcgtgcacaacgacgtagaggcttgggtagataggtacaaatat
ctgccagagacgcccagatccttagcgaagatcgtccacaaagcacatcaagaaggagtg
tgcggggtcagatccgtcactagactggaacaccagatgtgggaatctgtgcgggacgaa
ctgaatgtcttgctcaaagagaacgcggtggatctcagtgtggtggtgaacaagcccgtg
gggagatatcgctcagcccccaaacgcctatccatgactcaagaaaagttcgagatgggc
tggaaagcatggggaaaaagcattctcttcgcccccgaattggccaactccacgttcgtc
gtggatgggcccgagacaaaggaatgccctgatgagcgcagagcctggaacagcatgcaa
atcgaagatttcggcttcggcatcacatcaacccgagtgtggctgaaaattagagaggag
aacactgatgagtgtgatggagcaatcatagggacagctgttaaagggcatgtggcagtt
catagtgacttgtcatactggattgagagccgtctcaacgacacctggaaacttgagagg
gctgtcttcggagaggtgaaatcttgcacttggcccgagacacacactctttggggtgac
ggtgttgaggagagcgagcttatcatcccacataccatagctggaccgagaagcaagcac
aaccggagagaagggtataaaacacaaaaccagggaccctgggatgagaacggcatcgtc
cttgactttgactattgtccaggaacaaaagtcaccatcacagaggactgtggcaagagg
ggtccctcaatcagaaccactactgacagtggaaagctggtcaccgattggtgctgccgc
agctgttctctaccgcctttacggttccggacagaaaatggttgctggtatgggatggaa
atcagacctgttaggcatgacgaaacaacactcgttagatcacaggttgacgctttcaac
ggcgaaatgattgacccttttcagctgggccttctggtgatgtttctggccacccaggag
gtccttcgcaagaggtggacggccagattgacgattcctgcggttttgggggctctactt
gtgctgatgcttgggggcatcacttacactgacctggcaagatatgtggtgctggttgct
gcggctttcgcagaggccaacagtggaggagatgttctgcacctcgctctgatagctgtc
ttcaaaatccaaccagcttttctggtcatgaacatgcttagtgcgagatggacgaaccaa
gagaacgtggttctggtcctgggggcggcttttttccaactagcttcagtggatttacag
atcggagtccacggaatcctgaatgccgcagccatagcatggatgatcgttcgagcgatc
acatttcccacaacttctaccgttgccatgccaatcttagcgctcctaactccgggaatg
agggctttgtatctggacacttacagaatcattcttcttgtcataggaatttgttccctg
ctgcaagagaggagaaagaccatggcgaagaagaaaggagccgtgctcttgggcttagcg
ctcacatccaccggatggttttcgcccaccactatcgcagccggactaatggtctgcaac
ccaaacaagaagagagggtggccagctactgagtttctctcagcggttgggttgatgttt
gccattgtgggaggtctagccgagttggacatcgaatctatgtcaatacccttcatgctg
gcagggctcatggcagtgtcctacgtggtatcaggaaaggcaaccgacatgtggctggac
cgggctgccgatatcagctgggagatggaggctgcaatcacaggaagtagccggaggctg
gatgttaagttggatgacgacggcgactttcacttgattgatgatcccggtgttccatgg
aaagtctggctcttgcgcatgtcttgtatcggtctagccgctctgacaccctgggctatc
gttcccgccgcttttggctattggctcactctgaaaacaacaaaaagagggggcgtgttc
tgggacacgccatctccaaagccttgcttaaagggggacaccaccacaggagtttaccga
attatggccagggggattctcggcacttaccaggccggcgttggagtcatgtacgagaat
gttttccacacattgtggcacacaactagaggagcagccatcatgagtggagaaggaaag
ctaacgccatactggggtagtgtgaaggaagaccgcataagctatggaggcccgtggagg
ttcgaccggaagtggaatggaacagatgatgtgcaagtgattgtggtggaaccagggaaa
cctgcagtaaacatccagacaaaaccgggagtgtttcgcacccctttcggggaggttgga
gcagtcagcttggactacccacggggaacgtccggctcacctatcttagattccaatgga
gacatcataggcttgtatggcaatggggttgaactcggcgatggatcgtacgtcagcgcc
attgtgcagggcgaccgtcaagaggaaccagttccagatgcctacactccaagcatgcta
aaaaagagacagatgactgtgctggacctgcacccaggttcgggaaaaaccaggaagatt
ctaccccaaataatcaaggacgccatccagcagcgcttgagaacagccgtgctggcaccc
acacgagtggtagcagcagaaatggcggaagctttgagaggactcccagtacgatatcaa
acctcagcagtgcagagggagcatcagggaaatgaaatagtagacgtaatgtgccatgcc
actctgacccatagactaatgtcaccaaacagggtgcccaactacaatttattcgtgatg
gatgaggctcacttcactgacccagctagcatcgccgctcggggttatattgcaaccaag
gtggaactgggggaggcagcagccatttttatgacggcgaccccgcccgggaccactgat
ccctttcctgactcaaatgccccaattcatgacctgcaggatgagatcccagacagggca
tggagtagtgggtacgaatggatcacggactatgcgggaaaaactgtgtggttcgtggca
agtgtgaaaatggggaatgagatcgcaatgtgcctccaaagagcggggaaaaaggtcatc
cagctcaatcgtaagtcatatgacacagaatacccaaaatgtaaaaatggagattgggac
tttgttatcaccactgacatctctgagatgggggccaattttggtgcgagcagggtcatt
gactgcagaaagagtgtgaaacccaccatcctagaggagggagaaggtagagtcattctt
ggaaacccatcccccataaccagtgcaagtgcagcccaacggagaggcagagtgggcagg
aatcccaaccaagttggagatgaataccattacggaggggccaccagtgaagatgatagc
aacttggcccactggacagaggcaaaaatcatgctagacaacatacacatgcctaatgga
ttagtggctcagctgtacgggccagagagggaaaaggctttcacaatggatggagagtac
cgtctcagaggtgaggagaagaagaacttcttggagctgcttagaacggctgacctccca
gtatggctagcctacaaggtggcgtccaatggcattcagtacactgacagaaaatggtgc
tttgatggaccacgcacaaatgccatactagaagataacactgaggtggagatagtcacc
cgaatgggtgagagaaagatcctcaagccgagatggctcgatgcgagggtttatgcagac
caccaggccctcaagtggtttaaggattttgcagcgggcaagagatcagccgttagcttc
atagaggtgctcggtcgcatgcctgagcatttcatgggaaagacacgggaagccttagac
acaatgtatctggtggcaacagctgagaaaggtggaaaggcacaccgcatggcccttgaa
gaactgcccgatgcattggagaccatcacactcatcgttgccatcactgtgacgacagga
ggattcttcctgctcatgatgcagagaaaaggtatagggaaaatgggtctaggggctcta
gtgctcacgctggccacctttttcctatgggcggcagaggttcctggaaccaaaatagcg
ggcaccctactggtcgccctgttgctgatggtggtcctcatcccggaaccagaaaaacag
aggtcacagacagacaaccagttggcagtgtttcttatctgcgtcctgaccgtggtcgga
atggtggcagcaaatgagtacggaatgctggaaaaaaccaaagcagacctcaagagcatg
tttagcggaaggacgcaagcaccaggactgaccgga---ttgcctagcatggcactggac
ttgcgcccagccacagcttgggcgctgtatggggggagcacagttgtgttaacccctctc
ctgaagcacctaattacctcagaatacgtcaccacatcgctagcttcaatcagttcacaa
gcgggttcgctgtttgttttgccgcgaggcgtgccttttactgacttggatctaaccgtt
ggccttgtctttcttggctgttggggccaaattaccctaaccacgttcctaacagctatg
gtgctagtgacacttcactatgggtacatgctccctgggtggcaagcagaggcactcaga
gctgctcagagaagaacagcggctggcataatgaagaatgccgtcgtggacggaatggtc
gccaccgatgtgcccgaactggaaagaactactcccttgatgcaaaagaaagtcggccaa
gtgctcctcataggggtcagcgtggctgcgtttctcgtcaatcccaatgtcaccaccgtg
agagaggcaggtgtgttggtaacggcagccacgctcaccttgtgggacaatggagccagt
gccgtctggaattccaccaccgctacggggctctgccatgtcatgcgaggcagttaccta
gctggcggctccattgcctggactctcatcaagaacgctgacaagccctccttaaaaagg
ggaaggcctgggggcaggacgctaggggagcagtggaaggaaaagttgaatgctatgagc
agggatgagttcttcaaatacagaagagaggccataattgaggtggaccgcactgaagca
cgcagggctaggcgcgagaacaacatagtgggaggacatccagtctcgcgagggtcagca
aagctccgctggctcgtggaaaaaggatttgtctcgccaataggaaaagtcatagatctg
ggatgcgggcgcggaggctggagctactacgcagcaactctgaaaaaagttcaggaagtc
aaagggtacacgaaaggtggggcgggacacgaagaaccgatgctcatgcagagttacggt
tggaacctggtctcgttaaagagtggggtggacgtattctacaaaccctcggagcctagt
gacactctgttctgtgacataggagaatcctccccaagtccagaggtggaggaacaacgc
acgctgcgcgtcctagaaatgacatctgactggttacatcggggacctagagagttctgc
ataaaagtgctctgcccttacatgcctaaagttatagaaaagatggaagtcctgcaacgt
cgtttcggtggcgggctggcgcgccttcccctgtcccgaaactccaaccatgagatgtac
tgggtgagtggagctgctggcaatgtggtgcatgcggtcaacatgaccagccaagtgctg
ctagggcgaatggatcgcacagtgtggagagggccgaagtatgaagaggatgtcaacctg
ggcagcgggacgagagctgtggggaagggagaggtccatagcaaccaggaaaaaattagg
aagagaatccagaaacttagagaggaattcgctacaacctggcacaaagaccccgagcat
ccataccgaacttggacctatcacggaagctacgaagtgaaggccactggctcagcaagc
tctctcgtcaatggggtggtaaagctcatgagcaaaccctgggacgccatcgccaatgtc
accacaatggccatgaccgacaccactccctttggccagcagagggtctttaaagagaag
gttgacacgaaagctccagagccaccagcaggagtcaaggaagtgctcaacgagaccacc
aactggctgtgggcccacttgtcacgggagaaacgaccccgcttgtgcactaaggaagaa
ttcataaagaaagtcaacagtaacgcagctctcggagcagtgttcgctgaacagaatcaa
tggagcacggcgcgggaagccgtgggcgaccctctgttctgggagatggtcaatgaagaa
agggaaaaccatttgcgaggggagtgccacacgtgcatttacaacatgatgggaaaaaga
gagaaaaaacccggagagttcggaaaggctaaagggagtagggctatttggttcatgtgg
ctcggagctcggtacctagagttcgaagccctaggatttctaaatgaagaccattggctg
agccgagagaattcaggcggtggggtggaaggttcaggcgtccaaaagctgggatacatt
ctccgtgacatagcagggaagcaaggaggtaaaatgtatgccgatgacaccgccgggtgg
gacaccagaatcactagaaccgacttggaaaatgaagccaaagtgctggagcttttggat
ggtgagcaccgcatgctcgcccgagccataattgaattaacgtacaggcacaaagtggtc
aaggttatgagacctgcagcaggaggaaagacagtgatggacgtgatatcacgagaagac
caaagggggagtgggcaggtggtgacctacgctctcaacacattcacgaacattgccgtc
cagctcgtccgcttgatggaggctgagggggtcattggaccacaacacttggaacagctg
cccaggaaagacaaaatagctgttaggacctggctctttgagaatggagaggagagagtg
actaggatggcgatcagtggagacgactgcgtcgtcaagccgctggatgacagattcgcc
acggctctccatttcctcaacgcaatgtcgaaggtcagaaaagatatccaagaatggaag
ccttcgcatggttggcacgactggcagcaagttcccttctgctctaaccattttcaggag
attgtgatgaaagatggaaggagcatagttgtcccgtgcagaggacaggatgagctgata
ggcagggctcgcatctctccaggagctggatggaatgtgaaggacacagcttgtctggcc
aaagcatatgcacagatgtggctactcctatacttccatcgtagggacttgcgtctcatg
gcaaatgcgatttgctcagcagtgccagtggattgggtgcccacaggcaggacgtcctgg
tcaatacactcgaaaggagagtggatgaccacggaagacatgctgcaggtctggaacaga
gtctggattgaagaaaatgaatggatgatggacaagactccaatcacaagctggacagac
gttccgtatgtgggaaagcgtgaggacatctggtgtggtagcctcatcggaacgcgatcc
agagcaacctgggctgagaacatctatgcggcgataaaccaggtcagagctgtcataggg
aaagaaaattatgttgactacatgacctcactcaggagatacgaagacgtcctgatccag
gaagacagggtcatctagt------------gtgatttaaaagaa--aag--tagactat
gtaaataatgt-aaatgagaaaatgcatgcatatggagtcaggccagcaaaagctgccac
cggatactgggtagacggtgctgtctgcgtctcagtcccaggaggactgggttaacaaat
ctgacaacagaaagtgagaaagccctcagaaccgtctcggaagtaggtccctgctcactg
gaagttgaaagaccaacgtcaggccacaaatttgtgccaccccgctagggggtgcggcct
gcgcagccccaggaggactgggttaccaaagccgttga-gcccccacggcccaagcctcg
tctaggatgcaatagacgaggtgtaaggactagaggttagaggagaccccgtggaaacaa
caatatgcggcccaagccccctcgaagctgtagaggaggtggaaggactagaggttagag
gagaccccgcatttgcatc--aaacagcatattgacacctgggaatagactgggagatct
tctgctctatctcaacatc-agctactaggcacagagcgccgaagtatgtagctggtggt
gaggaagaacacaggatct---------------
>JEV-seal-UT1-2020_JP_21
-----------------------ttggcttagtatcgttgagaagaatcgaaagattagt
gcagtttaaacaggtttttagaacggaagaacaaccatgactaaaaaaccaggagggccc
ggaaaaaaccgggccatcaatatgctgaaacgcggattaccccgcgtattcccactagtg
ggagtgaagagggtagtaatgagcttgttggacggcagagggccagtacgatttgtgctg
gctcttatcacgttcttcaagtttacagcattagccccgaccaaggcgcttttgggccgc
tggagagcagtggaaaaaagtgtggcaatgaaacatcttaccagtttcaaacgagaactt
ggaacactcatcgacgccgtgaacaagcggggcaaaaaacaaaacaaaagaggagggaat
gaaagctcgattatgtggcttgccagcttggcaatcgtaacagcctgtgccggagccatg
aagctatcaaactttcaaggaaagcttctgatgaccatcaacaacacggacattgcggac
gtcatcgtgatccccacctcaaaaggtgaaaacagatgttgggtccgagcaatcgacgtc
ggttacatgtgtgaagacaccatcacgtacgaatgtccgaagcttgccgtaggcaacgat
ccggaagatgtggactgctggtgcgacaatcaagaagtctacgtgcagtatggtcgctgt
acacggaccaggcattccaaacgaagcagaagatctgtttcggtccaaacgcatggggaa
agctcactagtaaacaaaaaagaggcttggctggattcaacgaaggccacgcgatacctc
atgaaaacggagaactggatcataaggaaccctggttatgctttcctggctgcggcactt
ggatggatgcttggcagcaacagtggccaacgtgtggtgttcactattctcttgctgttg
gtcgctccggcttacagttttaactgtttgggaatggggaatcgggacttcatagaagga
gccagcggagccacttgggtggatctggtgttggaaggagatagctgtttgacaatcatg
gcaaacgacaaaccaacactagatgtccgcatgatcaacattgaagctagccaacttgct
gaagtcaggagttactgctatcatgcttcagtcactgacatttcaacagtggctcgatgc
cccacgacaggagaagctcacaacgaaaaacgtgccgacagcaactacgtgtgcaaacaa
ggctttactgatcgcggatggggaaatggatgtggacttttcgggaaaggaagcattgac
acatgcgcaaaattttcctgcaccagtaaggccattggaagaatgatccaaccagagaac
atcaagtacgaggttggcatattcgtgcacggaaccaccacctcggaaaaccatgggaat
tactcagcgcaagtaggagcgtctcaagcagcaaagtttactgtaactccaaatgctccc
tcaataaccctcaagcttggtgattatggagaagtcacactggattgtgaacctaggagt
ggactgaacactgaagcgttctatgtcatgaccgtgggttcgaaatcattcttagtccat
agggaatggttccatgacctttctcttccctggacgtctccctcaagcacggcatggaga
aacagagaactcctcatggaatttgaagaggcacatgccacaaaacaatctgtcgtagct
cttgggtcacaggagggaggcctccatcaagcgttggcaggagccatcgtggtggagtac
tcgagctcagtgaagttgacatcaggtcacctaaaatgcaggctaaaaatggacaaactg
gctctgaagggcacgacttatggcatgtgtacagagaaattctcgttcgcgaaaaatcca
gcggacacaggccatggaacagttgtcattgagctcatatactctggaagtgatggtccc
tgtaaaattcccattgtctcagtcgcgagcttaaacgacatgacccctgtggggaggctg
gtaacagtaaaccccttcgtcgcgacatctagctccaactcaaaggtgctggttgagatg
gaacctcccttcggagactcttatatcgtggttggaagaggggacaagcagattaaccat
cactggcacaaagctggaagcacgctgggtaaagccttctcaacaactttgaaaggggct
cagagactagcagcgctaggcgacacagcctgggacttcggctccattggaggggtattt
aactccatagggaaagctgttcaccaagtatttggcggtgcattcagaacgctctttggg
ggaatgtcttggatcacacaaggactaatgggggccttacttctttggatgggtgtcaac
gcacgagaccggtcaatcgccctggcttttttggccacgggaggtgtgctcgtgttttta
gctaccaatgtgcacgccgacactggctgtgccattgacatcacaagaaaagagatgagg
tgtggaagtggcattttcgtgcataacgacgtagaggcttgggtagataggtacaaatat
ctgccagagacgcccagatccttagcgaagatcgtccataaagcacatcaagaaggagtg
tgcggggtaagatccgtcactagactggaacaccagatgtgggaatctgtgcgggacgaa
ctgaatgtcttgctcaaagagaacgcggtggatctcagcgtggtggtgaacaagcccgtg
gggagatatcgctcagcccccaaacgcctatccatgactcaagaaaagtttgagatgggc
tggaaagcatggggaaaaagcattctcttcgcccccgagttggccaactccacgttcgtc
gtggatggacccgagacaaaggaatgccctgatgagcgcagagcctggaacagcatgcaa
atcgaagacttcggcttcggcatcacatcaacccgggtgtggctgaaaattagagaggag
gacactgatgagtgtgatggagcaatcatagggacagctgttaaagggcatgtggcagtt
catagtgacttgtcatactggattgagagccgtctcaatgacacctggaaacttgagaag
gctgtcttcggagaagtgaaatcttgcacctggcccgagacacacactctttggggtgac
ggtgttgaggagagcgagcttattatcccacacaccatagctggaccgagaagcaagcac
aaccggagagaagggtacaaaacacaaaaccagggaccctgggatgagaacggcatcgtc
cttgactttgactattgtccaggaacaaaagttaccatcacagaggactgtggcaaaagg
ggtccctcaatcagaactactactgacagtggaaagctgatcaccgattggtgctgccgc
agctgttctctaccgcctttacggttccggacagaaaatggttgctggtatgggatggaa
atcagacctgttaggcatgatgaaacaacactcgttagatcacaggttgacgctttcaac
ggcgaaatgattgacccttttcagctgggccttctggtgatgtttctggccacccaggag
gtccttcgcaagaggtggacggccagattgacgattcctgcggttttgggggccctactt
gtgctgatgcttgggggcatcacctacactgacctggcaagatacgtggtgctagttgct
gcggcttttgcggaggccaatagtggaggagatgttctgcacctcgctttgatagccgtc
ttcaggatccaaccagcttttctggtcatgaacatgcttagcgcgagatggacgaaccaa
gagaacgtggttctggtcctgggggcggcttttttccaactagcttcagtggacttacag
attggagtccacggaatcttgaatgccgcagccatagcatggatgattgttcgagcgatc
acatttcccacaacttctaccgttgtcatgccagtcttagcgctcctaactccgggaatg
agggccttgtatctggacacttacagaatcattcttcttgtcataggaatttgttccctg
ctgcaagagaggagaaagaccatggcgaagaagaaaggagccgtgctcttgggcttagcg
ctcacatccaccggatggttttcgcccaccactatcgcagccggactaatggtatgcaac
ccaaacaagaagagagggtggccagctactgagttcctatcagcggttgggttgatgttt
gccattgtgggaggtctagccgagttggacatcgaatctatgtcaatacccttcatgctg
gcagggcttatggcagtgtcctacgtggtatcaggaaaggcaaccgacatgtggctggac
cgggctgccgacatcagctgggaaatggaagctgcaatcacaggaagtagccggaggcta
gatgttaagttggacgacgacggcgactttcacttgattgatgatcccggtgttccatgg
aaagtctggctcttgcgtatgtcttgtatcggtttagccgctctgacaccctgggctatc
gttcccgccgcttttggctattggctcactctgaaaacaacgaaaagagggggcgtgttc
tgggacacgccatctccaaagccttgcttaaagggggacaccaccacaggagtttaccga
attatggccagggggattctcggcacttaccaggccggcgttggagtcatgtacgagaat
gttttccacacattgtggcacacgactagaggagcagccatcatgagtggagaaggaaag
ctaacgccatactggggtagtgtgaaggaagaccgcataagctatggaggcccgtggagg
ttcgaccggaagtggaatggaacagatgatgtgcaagtgatcgtggtggaaccagggaaa
cctgcagtaaacatccagacaaaaccaggagtgtttcgcacccctttcggggagattgga
gcagtcagcttggactacccacggggaacatccggctcacccatcctagattccaatgga
gacatcataggcctgtatggcaatggagttgagctcggcgatggatcgtacgtcagcgct
attgtgcaaggcgaccgtcaagaggaaccagttccagatgcctacactccaagcatgctg
aaaaaaagacagatgactgtgctggacctgcacccaggttcgggaaaaaccaggaagatt
ctaccccaaataatcaaggacgccatccaacagcgcttgagaacagccgtgctggcaccc
acacgagtggtagcagcagaaatggcggaagctttgaaaggactcccagtacgatatcaa
acctcagcagtgcagagggagcatcagggaaatgaaatagtagacgtaatgtgccatgcc
actctgacccatagactaatgtcaccaaacagagtgcccaattacaacttattcgtgatg
gacgaggctcacttcactgacccagctagcatcgccgcccggggttatattgcaaccaag
gtggaactgggggaggcagcagccatttttatgacggcgaccccgcccgggaccactgat
ccctttcccgactcaaatgccccaatccatgacctgcaggatgagatcccagacagggca
tggagcagtggatacgaatggatcacggactatgcgggaaaaactgtgtggttcgtggca
agtgtgaaaatggggaatgagatcgcaatgtgccttcaaagagcggggaaaaaggtcatc
cagctcaatcgtaagtcttatgacacagaatacccaaaatgcaaaaatggagattgggac
tttgtcatcaccactgacatctctgagatgggggccaattttggtgcgagcagggtcatt
gactgcagaaagagtgtgaaacccaccatcctagaggagggagaaggtagagtcatcctt
ggaaacccatcccccataaccagtgcaagtgcagcccaacggagaggtagagtgggcagg
aatcccaaccaagttggagatgaataccattacgggggggccaccagtgaagatgacagc
aacttagcccactggacagaggcaaaaattatgctagacaacatacacatgcctaatgga
ttagtggctcagctgtacgggccagagagggaaaaggctttcacaatggatggagagtac
cgtctcagaggtgaggagaagaagaacttcttggagctgcttagaacggctgacctccca
gtatggctagcctacaaggtggcgtccaatggcattcagtacactgacagaaaatggtgc
tttgatggaccacgcacaaatgccatactagaagacaacactgaggtggagatagtcacc
cgaatgggcgagagaaagattctcaagccgagatggctcgatgcgagggtttatgcagac
catcaggccctcaagtggtttaaggattttgcagcgggcaagagatcagccgttagtttc
atagaggtgctcggtcgcatgcctgagcatttcatggggaagacacgggaagccttagac
acaatgtacctggtggcaacagctgagaaaggtggaaaggcacaccgcatggctcttgaa
gaactgcccgacgcattggagaccatcacactcatcgttgccatcactgtgatgacagga
ggattcttcctgctcatgatgcagagaaagggcatagggaaaatgggtctgggggctcta
gtgctcacgctggccaccttctttctatgggcggcagaggttcctgggaccaaaatagcg
ggtaccttactggtcgccctgctgctgatggtggtcctcattccggaaccagaaaaacag
aggtcacagacagacaaccagttagcagtgtttcttatctgcgtcctgaccgtggtcgga
gtggtggcagcaaatgaatatggaatgctggaaaaaaccaaagcagaccttaagagcatg
tttggcggaaagacgcaagcatcaggactgaccgga---ttgccaagcatggcactggac
ctgcgtccagctacggcttgggcgttgtatggggggagcacagttgtgttaacccctctc
ctgaagcacctaatcacctcagaatacgtcaccacatcgttagcttcaatcagttcacaa
gcgggttcgctgtttgtcttgccgcgaggcgtgcctttcactgacctggatctaaccgtt
ggtcttgtctttcttggctgttggggccaaatcaccctcaccacgttcctaacagctatg
gtgctagtgacactccactatggatacatgctccctgggtggcaagcagaggcactcaga
gctgctcagagaagaacagcggctggcataatgaagaatgccgtcgtggacggaatggtc
gccactgatgtgcccgaactggaaagaaccactcctttgatgcaaaagaaagtcggccaa
gtgctcctcataggggtcagcgtggcggcgtttctcgttaaccccaatgtcaccactgtg
agagaggcaggtgtgttggtaacggcagccacactcaccttgtgggacaatggagccagt
gcagtctggaattctaccaccgctacggggctctgccatgtcatgcgaggcagctaccta
gctggcggctccattgcctggactctcatcaagaacgctgataagccctccttaaaaagg
gggaggcctggaggcaggacgctaggggaacagtggaaggaaaagttgaatgctatgagc
agggatgaattcttcaaatacagaagagaggccataattgaggtggaccgcactgaagca
cgcagggccaggcgcgagaacaacatagtgggaggacatccagtctcgcgagggtcagca
aagctccgctggctcgtggaaaaaggatttgtctcgccaataggaaaagtcatagatctg
ggatgcgggcgcggaggctggagctactacgcagcaactctgaaaaaagttcaggaagtc
aaagggtacacgaaaggtggggcaggacacgaagaaccgatgctcatgcagagttacggt
tggaacctggtctcgctaaaaaatggggtggacgtattctacaaaccctcggagcctagt
gacaccctgttctgtgacataggagaatcttccccaagtccggaggtggaggaacaacgc
acgctgcgcgtcttagaaatgacatctgactggttgcatcggggacctagagagttctgc
ataaaagtgctctgcccttacatgcctaaagttatagaaaagatggaagtcctgcaacgt
cgtttcggtggcgggctggtgcgcctccccctgtctcgaaactccaaccatgagatgtac
tgggtgagcggagctgctggcaacgtggtgcatgcggtcaacatgaccagtcaagtgctg
ctagggcgaatggatcgcacagtgtggagagggccaaagtatgaagaggatgtcaacctg
ggcagcgggacgagagctgtggggaagggagaggtccatagcaaccaggaaaaaattagg
aagagaatccagaagcttaaagaggaattcgccacaacctggcacaaagaccccgagcat
ccataccgaacttggacctatcacggaagctacgaagtgaaggccactggctcagcaagt
tctctcgtcaatggggtggtaaagctcatgagcaaaccctgggacgccatcgccaatgtc
accacaatggccatgaccgacaccaccccctttggccagcagagggtctttaaagagaag
gttgacacgaaggctccagaaccaccagcaggagtcaaggaagtgctcaacgagactacc
aactggctgtgggcccacttgtcacgggagaaacgaccccgcttgtgcactaaggaagaa
ttcataaagaaagttaacagcaacgcagctctcggagcagtgttcgctgaacagaatcaa
tggagcacggcgcgggaggccgtgggtgaccctctgttctgggagatggttaatgaagaa
agggaaaaccatttgcgaggggagtgccacacgtgcatttacaacatgatgggaaaaaga
gagaaaaagcccggagagttcggaaaggctaaagggagtagggctatctggttcatgtgg
ctcggagctcggtacctagagttcgaagccctaggatttctaaatgaagaccactggctg
agccgagagaattcaggaggtggggtggaaggatcaggcgtccaaaagctgggatacatt
ctccgtgacatagcagggaagcaaggaggtaaaatgtatgccgatgacaccgccgggtgg
gacaccagaattactagaaccgacttggaaaatgaagccaaagtgctggagcttttggat
ggtgaacaccgcatgctcgcccgagccataattgaactaacgtacaggcacaaagtggtc
aaggtcatgaggcccgcagcaggaggaaagacagtgatggacgtgatatcacgagaagac
caaagggggagcgggcaggtggtgacctacgctctcaacacattcacgaacattgccgtc
cagcttgtccgcttgatggaggctgagggggtcattggaccacaacacttggaacagctg
cccagaaaaaacaagatagctgttaggacctggctctttgagaatggagaggagagagtg
actaggatggcgatcagtggagacgactgtgtcgtcaagccgctggatgacagattcgcc
acggctctccatttcctcaacgcaatgtcgaaggtcagaaaagatatccaagaatggaag
ccttcgcatggttggcacgactggcagcaggttcccttttgctccaatcattttcaggag
attgtgatgaaagatggaaggagcatagtcgtcccgtgcagagggcaggatgagctgatt
ggcagggcgcgcatctccccaggagctggatggaatgtgaaggacacagcctgcctggcc
aaagcgtatgcacagatgtggctgcttctatacttccatcggagggacctacgcctcatg
gcaaatgcaatctgctcagcagttccagtggactgggtgcccacaggcagaacatcctgg
tcaatacactcaaaaggagagtggatgaccactgaagacatgctacaagtctggaacaga
gtatggattgaagaaaatgaatggatgatggacaagaccccgatcacaagctggacagac
gttccgtacgtgggaaagcgtgaggacatctggtgtggcagtctcatcggaacgcgatcc
agggcaacatgggctgagaacatctacgcggcaataaaccaagtgagggccatcattgga
aaagaaaattatgttgattacatggcttccctcagaagatatgaggatgtattgattcag
gaggacagggtcatttag-----------------------atag--aat--taagtcat
gtgtgtaatgtgagataagaaaatg--tgcatgtggagtcaggccagcaaaagctgccac
cggatactgagtagacggtgctgcctgcgtctcagttccaggaggactgggttaacaaat
ctgacaacggaaggtgggaaagccctcagaaccgtctcggaagcaggtccctgctcaccg
gaagttggaagaccaacgtcaggccacagttctgtgccactccgctggggagtgcggcct
gcgcagccccaggaggactgggttaacaaagccgttgaggcccccacggcccaagcctcg
tctaagatgcaatagactaggtgtaaggactagaggttagaggagaccccgtggaaacaa
caatatgcggcccaagccccctcgaagctgtagaggaggtggaaggactagaggttagag
gagaccccgcatttgcatc-aaaacagcatattgacacctgggaatagactgggagatct
tctgctctatctcaacatc-agctactaggcacagagcgccgaagtatgtagctggt---
----------------------------------
>JS-1_CN_15
agaagtttatctgtgtgaacttcttggcttagtatcgttgagaagaatcgaaagattagt
gcagtttaaacagttttttagaacggaagaacaaccatgactaaaaaaccaggagggccc
ggaaaaaaccgggccatcaatatgctgaaacgcggattaccccgcgtattcccactagtg
ggagtgaagagggtagtaatgagcttgttggacggcagagggccagtacgatttgtgctg
gctcttatcacgttcttcaagtttacagcattagccccgaccaaggcgcttttgggccgc
tggagagcagtggaaaaaagtgtggcaatgaaacatcttaccagtttcaaacgagaactt
ggaacactcatcgacgccgtgaacaagcggggcaaaaaacaaaacaaaagaggagggaat
gaaagctcgattatgtggcttgccagcttggcaatcgtaacagcctgtgccggagccatg
aagctatcaaactttcaaggaaagcttctgatgaccatcaacaacacggacattgcggac
gtcatcgtgatccccacctcaaaaggtgaaaacagatgttgggtccgagcaatcgacgtc
ggttacatgtgtgaagacaccatcacgtacgaatgtccgaagcttgccgtgggcaacgat
ccggaagacgtggactgctggtgcgacaatcaagaagtctacgtgcagtatggtcgctgc
acacggaccaggcattccaaacgaagcagaagatccgtttcggtccaaacgcatggggaa
agctcactagtgaacaaaaaagaggcttggctggattcaacgaaggccacgcgatacctc
atgaaaacggagaactggatcataaggaaccctggttatgctttcttggcggcggcactt
ggatggatgcttggcagcaacagtggccaacgtgtggtgttcactattctcttgctgttg
gtcgctccggcttacagttttaactgtttgggaatggggaatcgggacttcatagaagga
gccagcggagccacttgggtggatctggtgttagaaggagatagctgtttgacaatcatg
gcaaacgacaaaccaacactagatgtccgcatgatcaacattgaagccagccaacttgct
gaagtcaggagttactgctatcatgcttcagtcactgacatttcaacggtggctcgatgc
cccacgacaggagaagctcacaacgaaaaacgtgccgacagcagctacgtgtgcaaacaa
ggctttactgatcgcggatggggaaatggatgtggacttttcgggaaaggaagcattgac
acatgcgcaaaattttcttgcaccagtaaggccattggaagaatgatccaaccagagaac
atcaagtacgaggttggcatattcgtgcacggaaccaccacctcggaaaaccatgggaat
tactcagcgcaagtaggagcgtctcaagcagcaaagtttactgtaactccaaatgctccc
tcaataaccctcaagcttggtgattatggagaagtcacactggattgtgaacctaggagt
ggactgaacactgaagcgttctatgtcatgaccgtgggttcgaagtcattcttagtccat
agggaatggttccatgacctttctcttccctggacgtccccctcaagcacggcatggaga
aacagagaactcctcatggaatttgaagaggcacatgccacaaaacaatctgtcgtagct
cttgggtcacaggagggaggcctccatcaagcgttggcaggagccatcgtggtggagtac
tcgagctcagtgaagttgacatcaggtcacctgaaatgcaggctaaaaatggacaaactg
gctctgaagggcacgacttatggcatgtgtacagagaaattctcgttcgcgaaaaatcca
gcggacacaggccatggaacagttgtcattgagctcacatactctggaagtgatggtccc
tgtaaaattccgattgtctcagtcgcgagcttaaacgacatgacccctgtggggaggctg
gtaacagtaaaccccttcgtcgcgacatccagctccaactcaaaggtgctggttgagatg
gaacctcccttcggagactcttatatcgtggttggaagaggggacaagcagattaaccat
cactggcacaaagctggaagcacgctgggtaaagccttctcaacaactttgaaaggggct
cagagactagcagcgctaggcgacacagcctgggacttcggctccattggaggggtattc
aactccatagggaaagctgttcaccaggtatttggcggtgcattcagaacgctctttggg
ggaatgtcttggatcacacaaggactaatgggggccttacttctttggatgggtgtcaac
gcacgagaccggtcaatcgccctggcttttctggccacgggaggtgtgctcgtgttttta
gcgaccaatgtgcacgccgacactggctgtgccattgacatcacaagaaaagagatgagg
tgtggaagtggcatcttcgtgcataacgacgtagaggcttgggtagataggtacaaatat
ctgccagagacgcccagatccttagcgaagatcgtccataaagcacatcaagaaggagtg
tgcggggtcagatccgtcactagactggaacaccagatgtgggaatctgtgcgggacgaa
ctgaatgtcttgctcaaagagaacgcggtggatctcagcgtggtggtgaacaagcccgtg
gggagatatcgctcagcccccaaacgcctatccatgactcaagaaaagtttgagatgggc
tggaaagcatggggaaaaagcattctcttcgcccccgaattggccaactccacgttcgtc
gtggatggacccgagacaaaggaatgccctgatgagcgcagagcctggaacagcatgcaa
atcgaagacttcggcttcggcatcacatcaacccgggtgtggctgaaaattagagaggag
gacactgatgagtgtgatggagcaatcatagggacagctgttaaagggcatgtggcagtt
catagtgacttgtcatactggattgagagccgtctcaatgacacctggaaacttgagagg
gctgtcttcggagaagtgaaatcttgcacttggcccgagacacacactctttggggtgac
ggtgttgaggagagcgagcttatcatcccacacaccatagctggaccgagaagcaagcac
aaccggagagaagggtacaaaacacaaaaccagggaccctgggatgagaacggcatcgtc
cttgactttgactattgtccaggaacaaaagttaccatcacagaggactgtggcaagagg
ggtccctcaatcagaactactactgacagtggaaagctgatcaccgattggtgctgccgc
agctgttctctaccgcctttacggttccggacagaaaatggttgctggtatgggatggaa
atcagacctgttaggcatgatgaaacaacactcgttagatcacaggttgacgctttcaac
ggcgaaatgattgacccttttcagctgggccttctggtgatgtttctggccacccaggag
gtccttcgcaagaggtggacggccagattgacgattcctgcggttttgggggccctactt
gtgctgatgcttgggggcatcacttacactgacctggcaagatatgtggtgctagttgct
gcggctttcgcggaggccaatagtggaggagatgttctgcacctcgctttgatagccgtc
ttcaagatccaaccagcttttctggtcatgaacatgcttagcgcgagatggacgaaccaa
gagaacgtggttctggtcctgggggcggcttttttccaactagcttcagtggacttacag
attggagtccacggaatcttgaatgccgcagccatagcatggatgatcgttcgagcgatc
acatttcccacaacttctaccgttgtcatgcctgtcttagcgctcctaactccgggaatg
agggccttgtatctggacacttacagaatcattcttcttgtcataggaatttgttccctg
ctgcaagagaggagaaagaccatggcgaagaagaaaggagccgtgctcttgggcttagcc
ctcacatccaccggatggttttcgcccaccactatcgcagccggactaatggtatgcaac
ccaaacaagaagagagggtggccagctaccgagttcctttcagcggttgggttgatgttt
gccattgtgggaggtctagccgagttggacatcgaatctatgtcaatacccttcatgctg
gcagggcttatggcagtgtcctacgtggtatcaggaaaggcaaccgacatgtggctggac
cgggctgccgatatcagctgggaaatggaagctgcaatcacaggaagtagccggaggcta
gatgttaagttggacgacgacggcgactttcacttgattgatgatcccggtgttccatgg
aaagtctggctcttgcgtatgtcttgtatcggtttagccgctctgacaccctgggctatc
gtccccgccgcttttggctattggctcactctgaaaacaacgaaaagagggggcgtgttc
tgggacacgccatctccaaagccttgcttaaagggggacaccaccacaggagtttaccga
attatggccagggggattctcggcacttaccaggccggcgttggagtcatgtacgagaat
gttttccacacattgtggcacacaactagaggagcagccatcatgagtggagaaggaaag
ctaacgccatactggggtagtgtgaaggaagaccgcataagctatggaggcccgtggagg
ttcgaccggaagtggaatggaacagatgatgtgcaagtgatcgtggtggaaccagggaaa
cctgcagtaaacatccagacaaaaccgggagtgtttcgcacccctttcggggagattgga
gcagtcagcttggactacccacggggaacatccggctcacccatcctagattccaatgga
gacatcataggcctgtatggcaatggagttgagctcggcgatggatcgtacgtcagcgcc
attgtgcaaggcgaccgtcaagaggaaccagttccagatgcctacactccaagcatgctg
aaaaagagacagatgactgtgctggacctgcacccaggttcgggaaaaaccaggaagatt
ctaccccaaataatcaaggacgccatccagcagcgcttgagaacagccgtgctggcaccc
acacgagtggtagcagcagaaatggcggaagctttgaaaggactcccagtacgatatcaa
acctcagcagtgcagagggagcatcagggaaatgaaatagtagacgtaatgtgccatgcc
actctgacccatagactaatgtcaccaaacagagtgcccaattacaatttattcgtgatg
gacgaggctcacttcactgacccagctagcatcgccgcccggggttatattgcaaccaag
gtggaactgggggaggcagcagccatttttatgacggcgaccccgcccgggaccactgat
ccctttcccgactcaaatgccccaatccatgacctgcaggatgagatcccagacagggca
tggagcagtggatacgaatggatcacggactatgcgggaaaaactgtgtggttcgtggca
agtgtgaaaatggggaatgagatcgcaatgtgccttcaaagagcggggaaaaaggtcatc
cagctcaatcgtaagtcttatgacacagaatatccaaaatgcaaaaatggagattgggac
tttgtcatcaccactgacatctctgagatgggggccaattttggtgcgagcagggtcatt
gactgcagaaagagtgtgaaacccaccatcctagaggagggagaaggtagagtcatcctt
ggaaacccatcccccataaccagtgcaagtgcagcccaacggagaggtagagtgggcagg
aatcccaaccaagttggagatgaataccattacgggggggccaccagtgaagatgacagc
aacttagcccactggacagaggcaaaaatcatgctagacaacatacacatgcctaatgga
ttagtggctcagctgtacgggccagagagggaaaaggctttcacaatggatggagagtac
cgtctcagaggtgaggagaagaagaacttcttggagctgcttagaacggctgacctccca
gtatggctagcctacaaggtggcgtccaatggcattcagtacactgacagaaaatggtgc
tttgatggaccacgcacaaatgccatactagaagataacactgaggtggagatagtcacc
cgaatgggcgagagaaagattctcaagccgagatggctcgatgcgagggtttatgcagac
catcaggccctcaagtggtttaaggattttgcagcgggcaagagatcagccgttagtttc
atagaggtgctcggtcgcatgcctgagcatttcatgggaaagacacgggaagccttagac
acaatgtatctggtggcaacagctgagaaaggtggaaaggcacaccgcatggctcttgaa
gaactgcccgacgcattggagaccatcacactcatcgttgccatcactgtgatgacagga
ggattcttcctgctcatgatgcagagaaagggcatagggaaaatgggtctaggggctcta
gtgctcacgctggccaccttcttcctatgggcggcagaggttcctggaaccaaaatagcg
ggtaccttactggtcgccctgttgctgatggtggtcctcattccggaaccagaaaaacag
aggtcacagacagacaaccagttggcagtgtttcttatctgcgtcctgaccgtggtcgga
gtggtggcggcaaatgaatacggaatgctggaaaaaaccaaagcagaccttaagagcatg
tttggcggaaagacgcaagcatcaggactgaccgga---ttgccaagcatggcactggac
ctgcgtccagctacggcttgggcgctgtatggggggagcacagttgtgttaacccctctc
ctgaagcacctaatcacctcagaatacgtcaccacatcgttagcttcaatcagttcacaa
gcgggttcgctgtttgtcttgccgcgaggcgtgcctttcactgacttggatctaaccgtt
ggtcttgtctttcttggctgttggggccaaatcaccctcaccacgttcctaacagctatg
gtgctagtgacactccactatggatacatgctccctgggtggcaagcagaggcactcaga
gctgctcagagaagaacagcggctggcataatgaagaatgccgtcgtggacggaatggtc
gccactgatgtgcccgaactggaaagaactactcctttgatgcaaaagaaagtcggccaa
gtgctcctcataggggtcagcgtggcggcgtttctcgtcaaccccaatgtcaccaccgtg
agagaggcaggtgtgttggtgacggcagccacactcaccttgtgggacaatggagccagt
gcagtctggaattctaccaccgctacggggctctgccatgtcatgcgaggcagctaccta
gctggcggctccattgcctggactctcatcaagaacgctgataagccctccttaaaaagg
gggaggcctggaggcaggacgctaggggagcagtggaaggaaaagttgaatgctatgagc
agggatgaattcttcaaatacagaagagaggccataattgaggtggaccgcactgaagca
cgcagggctaggcgcgagaacaacatagtgggaggacatccagtctcgcgagggtcagca
aagctccgctggctcgtggaaaaaggatttgtctcgccaataggaaaagtcatagatctg
ggatgcgggcgcggaggctggagctactacgcagcaactctgaaaaaagttcaggaagtc
aaagggtacacgaagggtggggcgggacacgaagaaccgatgctcatgcagagttacggt
tggaacctggtctcgctaaaaagtggggtggacgtattctacaaaccctcggagcctagt
gacaccctgttctgtgacataggagaatcttccccaagtccggaggtggaggaacaacgc
acgctgcgcgtcttagaaatgacatctgactggttacatcggggacctagagagttctgc
ataaaagtgctctgcccttacatgcctaaagttatagaaaagatggaagtcctgcaacgt
cgtttcggtggcgggctggtgcgcctccccctgtctcgaaactccaaccatgagatgtac
tgggtgagcggagctgctggcaacgtggtgcatgcggtcaacatgaccagtcaagtgctg
ctagggcgaatggatcgcacagtgtggagagggccaaagtatgaagaggatgtcaacctg
ggcagcgggacgagagctgtggggaagggagaggtccatagcaaccaggaaaaaattagg
aagagaatccagaaacttaaagaggaattcgccacaacctggcacaaagaccccgagcat
ccataccgaacttggacctatcacggaagctacgaagtgaaggccactggctcagcaagt
tctctcgtcaatggggtggtaaagctcatgagcaaaccctgggacgccatcgccaatgtc
accacaatggccatgaccgacaccaccccctttggccagcagagggtctttaaagagaag
gttgacacgaaggctccagaaccaccagcaggagtcaaggaagtgctcaacgagactacc
aactggctgtgggcccacttgtcacgggagaaacgaccccgcttgtgcactaaggaagaa
ttcataaagaaagtcaacagcaacgcagctctcggagcagtgttcgctgaacagaatcaa
tggagcacggcgcgggaggccgtgggtgaccctctgttctgggagatggttaatgaagaa
agggaaaaccatttgcgaggggagtgccacacgtgcatttacaacatgatgggaaaaaga
gagaaaaaacccggagagttcggaaaggctaaagggagtagggctatctggttcatgtgg
ctcggagctcggtacctagagttcgaagccctaggatttctaaatgaagaccactggctg
agccgagagaattcaggaggtggggtggaaggttcaggcgtccaaaagctgggatacatt
ctccgtgacatagcagggaagcaaggaggtaaaatgtatgccgatgacaccgccgggtgg
gacaccagaattactagaaccgacttggaaaatgaagccaaagtgctggaacttttggat
ggtgaacaccgcatgctcgcccgagccataattgaactaacgtacaggcataaagtggtc
aaggtcatgaggcccgcagcaggaggaaagacagtgatggacgtgatatcacgagaagac
caaagggggagcgggcaggtggtgacctacgctctcaacacattcacgaacattgccgtc
cagcttgtccgcttgatggaggctgagggggtcattggaccacaacacttggaacagctg
cccagaaaaaacaagatagctgttaggacctggctctttgagaatggagaggagagagtg
actaggatggcgatcagtggagacgactgcgtcgtcaagccgctggatgacagattcgcc
acggctctccatttcctcaacgcaatgtcgaaggtcagaaaagatatccaagaatggaag
ccttcgcatggttggcacgactggcagcaggttcccttttgctccaatcattttcaggag
attgtgatgaaagatggaaggagcatagtcgtcccgtgcagagggcaggatgagctgatt
ggcagggcgcgcatctccccaggagctggatggaatgtgaaggacacagcctgcctggcc
aaagcgtatgcacagatgtggctgcttctatacttccatcggagggacctacgcctcatg
gcaaatgcaatctgctcagcagttccagtggactgggtgcccacaggcagaacatcctgg
tcaatacactcaaaaggagagtggatgaccactgaagacatgctacaagtctggaacaga
gtatggattgaagaaaatgaatggatgatggacaagaccccaatcacaagctggacagac
gttccgtacgtgggaaagcgtgaggacatctggtgtggcagtctcatcggaacgcgatcc
agggcaacatgggctgagaacatccacgcggcaataaaccaagtgagggccatcattgga
aaagaaaattatgttgattacatgacttccctcagaagatatgaggatgtattgattcag
gaggacagggtcattta------------------------------gat--taagtcat
gtgtgtaatgtga-acaagaaaatg--tgcatgtggagtcaggccagcaaaagctgccac
cggatactgagtagacggtgctgcctgcgtctcagttccaggaggactgggttaacaaat
ctgacaacggaaggtgggaaagccctcagaaccgtctcggaagcaggtccctgctcaccg
gaagttggaagaccaacgtcaggccacaattctgtgccactccgctggggagtgcggcct
gcgcagccccaggaggactgggttaacaaagccgttgaggcccccacggcccaagcctcg
tctaagatgcaatagactaggtgtaaggactagaggttagaggagaccccgtggaaacaa
caatatgcggcccaagccccctcgaagctgtagaggaggtggaaggactagaggttagag
gagaccccgcatttgcatc-aaaacagcatattgacacctgggaatagactgggagatct
tctgctctatctcaacatc-agctactaggcacagagcgccgaagtatgtagctggtggt
gaggaagaacacaggatct---------------
>JX61_CN_08
agaagtttatctgtgtggacttcttggcttagtatcgttgagaagaatcgaaagattagt
gcagtttaaacagttttttagagcggaagaacaaccatgactaaaaaaccaggagggccc
ggaaaaaaccgggccatcaatatgctgaaacgcggattaccccgcgtattcccactagtg
ggagtgaagagggtagtaatgagcttgttggacggcagagggccagtacgatttgtgctg
gctcttatcacgttcttcaagtttacagcattagccccgaccaaggcgcttttgggccgc
tggagagcagtggaaaaaagtgtggcaatgaaacatcttaccagtttcaaacgagaactt
ggaacactcatcgacgccgtgaacaagcggggcaaaaaacaaaacaaaagaggagggaat
gaaagctcgattatgtggcttgccagcttggcaatcataacagcctgtgccggagccatg
aagctatcaaactttcaagggaagcttctgatgaccatcaacaacacggacattgcggac
gtcatcgtgatccccacctcaaaaggtgaaaacagatgttgggtccgagcaatcgacgtt
ggttacatgtgtgaagacaccatcacgtacgaatgtccgaagcttgccgtgggcaacgat
ccggaagacgtggactgctggtgcgacaatcaagaagtctacgtgcagtatggtcgctgc
acacggaccaggcattccaaacgaagcagaagatccgtttcggtccaaacgcatggggaa
agctcactagtgaacaagaaagaggcttggctggattcaacgaaggccacgcgatacctc
atgaaaacggagaactggatcataaggaaccctggttatgctttcctggcggcggcactt
ggatggatgcttggcagcaacagtggccaacgtgtggtgttcactattctcttgctgttg
gtcgctccggcttacagttttaactgtttgggaatggggaatcgggacttcatagaagga
gccagtggagccacttgggtggatctggtgttggaaggagatagctgtttgacaatcatg
gcaaacgacaaaccaacactagatgtccgcatgatcaacattgaagctagccaacttgct
gaagtcaggagttactgctatcacgcttcagtcactgacatttcaacggtggctcgatgc
cccacgactggagaagctcacaacgaaaaacgtgctgacagcagctacgtgtgcaaacaa
ggctttactgatcgcggatggggaaatggatgtggacttttcgggaaaggaagcattgac
acatgcgcaaaattttcttgtaccagtaaggccattggaagaatgatccaaccagagaac
atcaagtacgaggttggcatattcgtgcacggaaccaccacctcggaaaaccatgggaat
tactcagcgcaagtaggagcgtctcaagcagcaaagttcactgtaactccaaatgctccc
tcaataaccctcaagcttggtgattatggagaagtcacactggattgtgaaccaaggagt
ggactgaacactgaagcgttctatgtcatgaccgtgggttcgaagtcattcttagtccat
agggaatggttccatgacctttctcttccctggacgtccccctcaagcacggcatggaga
aacagagaactcctcatggaatttgaggaggcacatgccacaaaacaatctgtcgtagct
cttgggtcacaggagggaggcctccatcaagcgttggcaggagccatcgtggtggagtac
tcgagctcggtgaagttgacatcaggtcacctgaaatgcaggctaaaaatggacaaactg
gctctgaagggcacgacttatggcatgtgtacagagaaattctcgttcgcgaaaaatcca
gcggacacaggccatggaacagttgtcattgagctcacatactctggaagtgatggtccc
tgtaaaattccgattgtctcagtcgcgagtttaaacgacatgacccctgtggggaggctg
gtaacagtaaaccccttcgtcgcgacatctagctccaactcaaaggtgctggttgagatg
gaacctcccttcggagactcttatatcgtggttggaagaggggacaagcagattaaccat
cactggcacaaagctggaagcacgctgggtaaagccttctcaacaactttgaaaggggct
cagagactagcagcgctaggcgacacagcctgggacttcggctccattggagggatattc
aactccatagggaaagctgttcaccaagtatttggcggtgcattcagaacgctctttggg
ggaatgtcttggatcacacaaggactaatgggggccttacttctttggatgggtgtcaac
gcacgagaccggtcaatcgccctggcttttctggccacgggaggtgtgctcgtgttttta
gcgaccaatgtgcatgctgacactggatgtgccattgacatcacaagaaaagagatgagg
tgtggaagtggcatcttcgtgcacaacgacgtagaggcttgggtagataggtacaaatat
ctgccagagacgcccagatccttagcgaagatcgtccataaagcacatcaagaaggagtg
tgcggggtcagatccgtcactagactggagcaccagatgtgggaatctgtgcgggacgaa
ctgaatgtcttgctcaaagagaacgcggtggatctcagtgtggtggtgaacaaacccgta
gggagatatcgctcagcccccaaacgcctatccatgactcaagaaaagtttgagatgggc
tggaaagcatggggaaaaagcattctcttcgcccccgaattggccaactccacgttcgtc
gtggatggacccgagacaaaggaatgccctgatgagcgcagagcctggaacagcacgcaa
atcgaagacttcggcttcggcatcacatcaacccgagtgtggctgaaaattagagaggag
aacactgatgagtgtgatggagcaatcatagggacagctgttaaagggcatgtggcagtt
catagtgacttgtcatactggattgagagccgtctcaatgacacctggaaacttgagagg
gctgtcttcggagaagtgaaatcttgcacttggcccgagacacacactctttggggtgac
ggtgttgaggagagcgagcttatcatcccacacaccatagctggaccgagaagcaagcac
aaccggagagaagggtataaaacacaaaaccagggaccctgggatgagaacggtatcgtc
cttgactttgactattgtccaggaacaaaagtcaccatcacagaggactgtggcaagagg
ggtccctcaatcagaactactactgacagtggaaagctgatcaccgattggtgctgccgc
agctgttctctaccgcctttacggttccggacagaaaatggttgctggtatgggatggaa
atcagacctgttaggcatgatgaaacaacactcgttagatcacaggttgacgctttcaac
ggcgaaatgattgacccttttcagctgggccttctggtgatgtttctggccacccaggag
gtccttcgcaagaggtggacggccagattgacgattcctgcggttttgggggctctactt
gtgctgatgcttgggggcatcacttacactgacctggcaagatatgtggtgctagttgct
gcggctttcgcggaggccaataatggaggagatgttctgcacctcgctttgatagccgtc
ttcaagatccaaccagctttcctggtcatgaacatgcttagcgcgagatggacgaaccaa
gagaacgtggttctggtcctgggggcggcttttttccaactagcttcagtggatttacag
atcggagtccacggaatcctgaatgccgcagccatagcatggatgatcgttcgagcgatc
acatttcccacaacttctaccgttgccatgccagtcttagcgctcctaactccgggaatg
agggccttgtatctggacacttacagaatcattcttcttgtcataggaatttgttccctg
ctgcaagagaggagaaagaccatggcgaagaagaaaggagccgtgctcttgggcttagcg
ctcacatccaccggatggttttcgcccaccactatcgcagccggactaatggtctgcaac
ccaaacaagaagagagggtggccagctaccgagttcctttcagcggttgggttgatgttt
gccattgtgggaggtctagccgagttggacatcgaatctatgtcaatacccttcatgctg
gcagggcttatggcagtgtcctacgtggtatcaggaaaggcaaccgacatgtggctggac
cgggctgccgatatcagctgggagatggaagctgcaatcacaggaagtagccggaggcta
gatgttaagttggacgacgacggcgactttcacttgattgatgatcccggtgttccatgg
aaagtctggctcttgcgtatgtcttgtatcggtttagccgctctgacaccctgggctatc
gtccccgccgcttttggctattggctcactctgaaaacaacgaaaagagggggcgtgttc
tgggacacgccatctccaaagccttgcttaaagggggacaccaccacaggagtttaccga
attatggccagggggattctcggcacttaccaggccggcgttggagtcatgtacgagaat
gtcttccacacattgtggcacacaactagaggagcagccatcatgagtggagaaggaaag
ctaacgccatactggggtagtgtgaaggaagaccgcataagctatggaggcccgtggagg
ttcgaccggaagtggaatggaacagatgatgtgcaagtgatcgtggtggaaccagggaaa
cctgcagtaaacatccagacaaaaccgggagtgtttcgcacccctttcggggagattgga
gcagtcagcttggactacccacggggaacatccggctcacccatcctagattccaatgga
gacatcataggcttgtatggcaatggagttgaactcggcgatggatcgtacgtcagcgcc
attgtgcagggcgaccgtcaagaggaaccagttccagatgcctacactccaagcatgctg
aaaaagagacagatgactgtactggacctgcacccaggttcgggaaaaaccaggaagatt
ctaccccaaataatcaaggacgccatccagcagcgcttgagaacagccgtgctggcaccc
acacgagtggtagcagcagaaatggcggaagctttgaaaggactcccagtacgatatcaa
acctcagcagtgcagagggagcatcagggaaatgaaatagtagacgtaatgtgccatgcc
actctgacccatagactaatgtcaccaaacagagtgcccaattacaacttattcgtgatg
gatgaggctcacttcaccgacccagctagcatcgccgctcggggttatatcgcaaccaag
gtggaactgggggaggcagcagccatttttatgacggcgaccccgcccgggaccactgat
ccctttcccgactcaaatgccccaattcatgacctgcaggatgagatcccagacagggca
tggagcagtggatacgaatggatcacggactatgcgggaaaaactgtgtggttcgtggca
agtgtgaaaatggggaatgagatcgcgatgtgcctccaaagagcggggaaaaaggtcatc
cagctcaatcgtaagtcttatgacacagaatatccaaaatgcaaaaatggagattgggac
tttgtcatcaccactgacatctctgagatgggggccaattttggtgcgagcagggtcatt
gactgcagaaagagtgtgaaacccaccatcctagaggagggagaaggtagagtcattctt
ggaaacccatccccaataaccagtgcaagtgcagctcaacggagaggtagagtgggcagg
aatcccaaccaagttggagatgaataccattacgggggggccaccagtgaagatgacagc
aacttagcccactggacagaggcaaaaattatgctagacaacatacacatgcccaatgga
ttagtggctcagctgtacgggccagagagggaaaaggctttcacaatggatggagagtac
cgtctcagaggtgaggagaagaagaacttcttggagctgcttagaacggctgacctccca
gtatggctagcctacaaggtggcgtccaatggcattcagtacactgacagaaaatggtgc
tttgatggaccacgcacaaatgccatactagaagataacactgaggtggagatagtcacc
cgaatgggcgagagaaagatcctcaagccgagatggctcgatgcgagggtttatgcagac
caccaggccctcaagtggtttaaggattttgcagcgggcaagagatcagccgtcagtttc
atagaggtgctcggtcgcatgcctgagcatttcatgggaaagacacgggaagccttagac
acaatgtatctggtggcaacagctgagaaaggtggaaaggcacaccgcatggctcttgaa
gaactgcccgacgcattggagaccatcacactcatcgttgccatcactgtgatgacagga
ggattcttcctgctcatgatgcagagaaagggcatagggaaaatgggtctaggggctcta
gtgctcacgctggccaccttcttcctatgggcggcagaggttcctggaaccaaaatagcg
ggtaccttactggtcgccctgttgctgatggtggtcctcattccggaaccagaaaaacag
aggtcacagacagacaaccagttggcagtgtttcttatctgcgtcctgaccgtggtcgga
gtggtggcagcaaatgagtacggaatgctggaaaaaaccaaagcagaccttaagagcatg
tttggcggaaagacgcaagcatcaggactgaccgga---ttgccaagcatggcactggac
ttgcgcccagccacggcttgggcgctgtatggggggagcacagttgtgttaacccctctc
ctgaagcacctaatcacctcagaatacgtcaccacatcgttagcttcaatcagttcacaa
gcgggttcgctgtttgtcttgccgcgaggcgtgcctttcactgacttggatctaaccgtt
[truncated: 1,011,032 more chars]
